# Supplementary material for: Identification of transcriptional regulatory variants in pig duodenum, liver, and muscle tissues
Source: Gigascience. 2023 Jun 24;12:giad042. doi: 10.1093/gigascience/giad042 (PMC10290502; doi:10.1093/gigascience/giad042)
Supplement: giad042_Supplemental_Files [file giad042_supplemental_files.zip]

Archive with 5 entries (5 files):
- Supplementary_Table_S1.tsv
- Supplementary_Table_S2.tsv
- Supplementary_Table_S3.tsv
- Supplementary_Table_S4.tsv
- Supplementary_Table_S5.tsv
