# Supplementary material for: Identification of transcriptional regulatory variants in pig duodenum, liver, and muscle tissues
Source: Gigascience. 2023 Jun 24;12:giad042. doi: 10.1093/gigascience/giad042 (PMC10290502; doi:10.1093/gigascience/giad042)
Supplement: giad042_Supplemental_Files [file giad042_supplemental_files.zip › Supplementary_Table_S1.tsv]

Tissue	Uploaded_variation	Location	Allele	Gene	Feature	Feature_type	Consequence	cDNA_position	CDS_position	Protein_position	Amino_acids	Codons	Existing_variation	Extra	CHR	POS	ID	A1	A2	Variant_eGWAS	No_associated_genes	List_of_associated_genes
duodenum	15_58822_TA/-	15:58822-58823	-	ENSSSCG00000043514	ENSSSCT00000073188	Transcript	frameshift_variant	183-184	183-184	61-62	YT/YX	taTAca/taca	-	IMPACT=HIGH;STRAND=-1	15	58821	.	GTA	G	15_58821_G_GTA	13	ENSSSCG00000000778;ENSSSCG00000001521;ENSSSCG00000004540;ENSSSCG00000005288;ENSSSCG00000006143;ENSSSCG00000011361;ENSSSCG00000012147;ENSSSCG00000012651;ENSSSCG00000021490;ENSSSCG00000026079;ENSSSCG00000035817;ENSSSCG00000037028;ENSSSCG00000040951
duodenum	6_56309687_T/C	6:56309687	C	ENSSSCG00000039465	ENSSSCT00000037151	Transcript	missense_variant	826	695	232	N/S	aAt/aGt	rs709518150	IMPACT=MODERATE;STRAND=-1	6	56309687	.	T	C	6_56309687_C_T	11	ENSSSCG00000003047;ENSSSCG00000003278;ENSSSCG00000003282;ENSSSCG00000003338;ENSSSCG00000023973;ENSSSCG00000025685;ENSSSCG00000032231;ENSSSCG00000035527;ENSSSCG00000038287;ENSSSCG00000042769;ENSSSCG00000045482
duodenum	6_56358515_A/T	6:56358515	T	ENSSSCG00000032113	ENSSSCT00000046646	Transcript	missense_variant	1502	1502	501	L/Q	cTg/cAg	rs321199678	IMPACT=MODERATE;STRAND=-1	6	56358515	.	A	T	6_56358515_T_A	10	ENSSSCG00000003047;ENSSSCG00000003278;ENSSSCG00000003282;ENSSSCG00000003338;ENSSSCG00000023973;ENSSSCG00000025685;ENSSSCG00000032231;ENSSSCG00000038287;ENSSSCG00000042769;ENSSSCG00000045482
duodenum	6_56358515_A/T	6:56358515	T	ENSSSCG00000032113	ENSSSCT00000048021	Transcript	missense_variant	3696	1457	486	L/Q	cTg/cAg	rs321199678	IMPACT=MODERATE;STRAND=-1	6	56358515	.	A	T	6_56358515_T_A	10	ENSSSCG00000003047;ENSSSCG00000003278;ENSSSCG00000003282;ENSSSCG00000003338;ENSSSCG00000023973;ENSSSCG00000025685;ENSSSCG00000032231;ENSSSCG00000038287;ENSSSCG00000042769;ENSSSCG00000045482
duodenum	6_56358515_A/T	6:56358515	T	ENSSSCG00000032113	ENSSSCT00000048583	Transcript	missense_variant	1502	1502	501	L/Q	cTg/cAg	rs321199678	IMPACT=MODERATE;STRAND=-1	6	56358515	.	A	T	6_56358515_T_A	10	ENSSSCG00000003047;ENSSSCG00000003278;ENSSSCG00000003282;ENSSSCG00000003338;ENSSSCG00000023973;ENSSSCG00000025685;ENSSSCG00000032231;ENSSSCG00000038287;ENSSSCG00000042769;ENSSSCG00000045482
duodenum	6_56358515_A/T	6:56358515	T	ENSSSCG00000032113	ENSSSCT00000049154	Transcript	missense_variant	1502	1502	501	L/Q	cTg/cAg	rs321199678	IMPACT=MODERATE;STRAND=-1	6	56358515	.	A	T	6_56358515_T_A	10	ENSSSCG00000003047;ENSSSCG00000003278;ENSSSCG00000003282;ENSSSCG00000003338;ENSSSCG00000023973;ENSSSCG00000025685;ENSSSCG00000032231;ENSSSCG00000038287;ENSSSCG00000042769;ENSSSCG00000045482
duodenum	6_56358515_A/T	6:56358515	T	ENSSSCG00000032113	ENSSSCT00000054185	Transcript	missense_variant	5116	1484	495	L/Q	cTg/cAg	rs321199678	IMPACT=MODERATE;STRAND=-1	6	56358515	.	A	T	6_56358515_T_A	10	ENSSSCG00000003047;ENSSSCG00000003278;ENSSSCG00000003282;ENSSSCG00000003338;ENSSSCG00000023973;ENSSSCG00000025685;ENSSSCG00000032231;ENSSSCG00000038287;ENSSSCG00000042769;ENSSSCG00000045482
duodenum	6_56358515_A/T	6:56358515	T	ENSSSCG00000032113	ENSSSCT00000060045	Transcript	missense_variant	1502	1502	501	L/Q	cTg/cAg	rs321199678	IMPACT=MODERATE;STRAND=-1	6	56358515	.	A	T	6_56358515_T_A	10	ENSSSCG00000003047;ENSSSCG00000003278;ENSSSCG00000003282;ENSSSCG00000003338;ENSSSCG00000023973;ENSSSCG00000025685;ENSSSCG00000032231;ENSSSCG00000038287;ENSSSCG00000042769;ENSSSCG00000045482
duodenum	6_56358528_T/G	6:56358528	G	ENSSSCG00000032113	ENSSSCT00000046646	Transcript	missense_variant	1489	1489	497	T/P	Acc/Ccc	rs320122626	IMPACT=MODERATE;STRAND=-1	6	56358528	.	T	G	6_56358528_G_T	10	ENSSSCG00000003047;ENSSSCG00000003278;ENSSSCG00000003282;ENSSSCG00000003338;ENSSSCG00000023973;ENSSSCG00000025685;ENSSSCG00000032231;ENSSSCG00000038287;ENSSSCG00000042769;ENSSSCG00000045482
duodenum	6_56358528_T/G	6:56358528	G	ENSSSCG00000032113	ENSSSCT00000048021	Transcript	missense_variant	3683	1444	482	T/P	Acc/Ccc	rs320122626	IMPACT=MODERATE;STRAND=-1	6	56358528	.	T	G	6_56358528_G_T	10	ENSSSCG00000003047;ENSSSCG00000003278;ENSSSCG00000003282;ENSSSCG00000003338;ENSSSCG00000023973;ENSSSCG00000025685;ENSSSCG00000032231;ENSSSCG00000038287;ENSSSCG00000042769;ENSSSCG00000045482
duodenum	6_56358528_T/G	6:56358528	G	ENSSSCG00000032113	ENSSSCT00000048583	Transcript	missense_variant	1489	1489	497	T/P	Acc/Ccc	rs320122626	IMPACT=MODERATE;STRAND=-1	6	56358528	.	T	G	6_56358528_G_T	10	ENSSSCG00000003047;ENSSSCG00000003278;ENSSSCG00000003282;ENSSSCG00000003338;ENSSSCG00000023973;ENSSSCG00000025685;ENSSSCG00000032231;ENSSSCG00000038287;ENSSSCG00000042769;ENSSSCG00000045482
duodenum	6_56358528_T/G	6:56358528	G	ENSSSCG00000032113	ENSSSCT00000049154	Transcript	missense_variant	1489	1489	497	T/P	Acc/Ccc	rs320122626	IMPACT=MODERATE;STRAND=-1	6	56358528	.	T	G	6_56358528_G_T	10	ENSSSCG00000003047;ENSSSCG00000003278;ENSSSCG00000003282;ENSSSCG00000003338;ENSSSCG00000023973;ENSSSCG00000025685;ENSSSCG00000032231;ENSSSCG00000038287;ENSSSCG00000042769;ENSSSCG00000045482
duodenum	6_56358528_T/G	6:56358528	G	ENSSSCG00000032113	ENSSSCT00000054185	Transcript	missense_variant	5103	1471	491	T/P	Acc/Ccc	rs320122626	IMPACT=MODERATE;STRAND=-1	6	56358528	.	T	G	6_56358528_G_T	10	ENSSSCG00000003047;ENSSSCG00000003278;ENSSSCG00000003282;ENSSSCG00000003338;ENSSSCG00000023973;ENSSSCG00000025685;ENSSSCG00000032231;ENSSSCG00000038287;ENSSSCG00000042769;ENSSSCG00000045482
duodenum	6_56358528_T/G	6:56358528	G	ENSSSCG00000032113	ENSSSCT00000060045	Transcript	missense_variant	1489	1489	497	T/P	Acc/Ccc	rs320122626	IMPACT=MODERATE;STRAND=-1	6	56358528	.	T	G	6_56358528_G_T	10	ENSSSCG00000003047;ENSSSCG00000003278;ENSSSCG00000003282;ENSSSCG00000003338;ENSSSCG00000023973;ENSSSCG00000025685;ENSSSCG00000032231;ENSSSCG00000038287;ENSSSCG00000042769;ENSSSCG00000045482
duodenum	6_56361349_T/G	6:56361349	G	ENSSSCG00000032113	ENSSSCT00000046646	Transcript	missense_variant	542	542	181	K/T	aAg/aCg	rs337447749	IMPACT=MODERATE;STRAND=-1	6	56361349	.	T	G	6_56361349_G_T	12	ENSSSCG00000003047;ENSSSCG00000003278;ENSSSCG00000003282;ENSSSCG00000003338;ENSSSCG00000023973;ENSSSCG00000025685;ENSSSCG00000032113;ENSSSCG00000032231;ENSSSCG00000035527;ENSSSCG00000038287;ENSSSCG00000042769;ENSSSCG00000045482
duodenum	6_56361349_T/G	6:56361349	G	ENSSSCG00000032113	ENSSSCT00000048021	Transcript	missense_variant	2736	497	166	K/T	aAg/aCg	rs337447749	IMPACT=MODERATE;STRAND=-1	6	56361349	.	T	G	6_56361349_G_T	12	ENSSSCG00000003047;ENSSSCG00000003278;ENSSSCG00000003282;ENSSSCG00000003338;ENSSSCG00000023973;ENSSSCG00000025685;ENSSSCG00000032113;ENSSSCG00000032231;ENSSSCG00000035527;ENSSSCG00000038287;ENSSSCG00000042769;ENSSSCG00000045482
duodenum	6_56361349_T/G	6:56361349	G	ENSSSCG00000032113	ENSSSCT00000048583	Transcript	missense_variant	542	542	181	K/T	aAg/aCg	rs337447749	IMPACT=MODERATE;STRAND=-1	6	56361349	.	T	G	6_56361349_G_T	12	ENSSSCG00000003047;ENSSSCG00000003278;ENSSSCG00000003282;ENSSSCG00000003338;ENSSSCG00000023973;ENSSSCG00000025685;ENSSSCG00000032113;ENSSSCG00000032231;ENSSSCG00000035527;ENSSSCG00000038287;ENSSSCG00000042769;ENSSSCG00000045482
duodenum	6_56361349_T/G	6:56361349	G	ENSSSCG00000032113	ENSSSCT00000049154	Transcript	missense_variant	542	542	181	K/T	aAg/aCg	rs337447749	IMPACT=MODERATE;STRAND=-1	6	56361349	.	T	G	6_56361349_G_T	12	ENSSSCG00000003047;ENSSSCG00000003278;ENSSSCG00000003282;ENSSSCG00000003338;ENSSSCG00000023973;ENSSSCG00000025685;ENSSSCG00000032113;ENSSSCG00000032231;ENSSSCG00000035527;ENSSSCG00000038287;ENSSSCG00000042769;ENSSSCG00000045482
duodenum	6_56361349_T/G	6:56361349	G	ENSSSCG00000032113	ENSSSCT00000054185	Transcript	missense_variant	4156	524	175	K/T	aAg/aCg	rs337447749	IMPACT=MODERATE;STRAND=-1	6	56361349	.	T	G	6_56361349_G_T	12	ENSSSCG00000003047;ENSSSCG00000003278;ENSSSCG00000003282;ENSSSCG00000003338;ENSSSCG00000023973;ENSSSCG00000025685;ENSSSCG00000032113;ENSSSCG00000032231;ENSSSCG00000035527;ENSSSCG00000038287;ENSSSCG00000042769;ENSSSCG00000045482
duodenum	6_56361349_T/G	6:56361349	G	ENSSSCG00000032113	ENSSSCT00000060045	Transcript	missense_variant	542	542	181	K/T	aAg/aCg	rs337447749	IMPACT=MODERATE;STRAND=-1	6	56361349	.	T	G	6_56361349_G_T	12	ENSSSCG00000003047;ENSSSCG00000003278;ENSSSCG00000003282;ENSSSCG00000003338;ENSSSCG00000023973;ENSSSCG00000025685;ENSSSCG00000032113;ENSSSCG00000032231;ENSSSCG00000035527;ENSSSCG00000038287;ENSSSCG00000042769;ENSSSCG00000045482
duodenum	6_56361482_G/C	6:56361482	C	ENSSSCG00000032113	ENSSSCT00000054185	Transcript	missense_variant	4023	391	131	P/A	Ccg/Gcg	rs328816048	IMPACT=MODERATE;STRAND=-1	6	56361482	.	G	C	6_56361482_C_G	11	ENSSSCG00000003047;ENSSSCG00000003278;ENSSSCG00000003282;ENSSSCG00000003338;ENSSSCG00000023973;ENSSSCG00000025685;ENSSSCG00000032231;ENSSSCG00000035527;ENSSSCG00000038287;ENSSSCG00000042769;ENSSSCG00000045482
duodenum	6_56362273_T/C	6:56362273	C	ENSSSCG00000032113	ENSSSCT00000046646	Transcript	missense_variant	421	421	141	I/V	Atc/Gtc	rs346408671	IMPACT=MODERATE;STRAND=-1	6	56362273	.	T	C	6_56362273_C_T	11	ENSSSCG00000003047;ENSSSCG00000003278;ENSSSCG00000003282;ENSSSCG00000003338;ENSSSCG00000023973;ENSSSCG00000025685;ENSSSCG00000032113;ENSSSCG00000032231;ENSSSCG00000038287;ENSSSCG00000042769;ENSSSCG00000045482
duodenum	6_56362273_T/C	6:56362273	C	ENSSSCG00000032113	ENSSSCT00000048021	Transcript	missense_variant	2615	376	126	I/V	Atc/Gtc	rs346408671	IMPACT=MODERATE;STRAND=-1	6	56362273	.	T	C	6_56362273_C_T	11	ENSSSCG00000003047;ENSSSCG00000003278;ENSSSCG00000003282;ENSSSCG00000003338;ENSSSCG00000023973;ENSSSCG00000025685;ENSSSCG00000032113;ENSSSCG00000032231;ENSSSCG00000038287;ENSSSCG00000042769;ENSSSCG00000045482
duodenum	6_56362273_T/C	6:56362273	C	ENSSSCG00000032113	ENSSSCT00000048583	Transcript	missense_variant	421	421	141	I/V	Atc/Gtc	rs346408671	IMPACT=MODERATE;STRAND=-1	6	56362273	.	T	C	6_56362273_C_T	11	ENSSSCG00000003047;ENSSSCG00000003278;ENSSSCG00000003282;ENSSSCG00000003338;ENSSSCG00000023973;ENSSSCG00000025685;ENSSSCG00000032113;ENSSSCG00000032231;ENSSSCG00000038287;ENSSSCG00000042769;ENSSSCG00000045482
duodenum	6_56362273_T/C	6:56362273	C	ENSSSCG00000032113	ENSSSCT00000049154	Transcript	missense_variant	421	421	141	I/V	Atc/Gtc	rs346408671	IMPACT=MODERATE;STRAND=-1	6	56362273	.	T	C	6_56362273_C_T	11	ENSSSCG00000003047;ENSSSCG00000003278;ENSSSCG00000003282;ENSSSCG00000003338;ENSSSCG00000023973;ENSSSCG00000025685;ENSSSCG00000032113;ENSSSCG00000032231;ENSSSCG00000038287;ENSSSCG00000042769;ENSSSCG00000045482
duodenum	6_56362273_T/C	6:56362273	C	ENSSSCG00000032113	ENSSSCT00000054185	Transcript	missense_variant	4008	376	126	I/V	Atc/Gtc	rs346408671	IMPACT=MODERATE;STRAND=-1	6	56362273	.	T	C	6_56362273_C_T	11	ENSSSCG00000003047;ENSSSCG00000003278;ENSSSCG00000003282;ENSSSCG00000003338;ENSSSCG00000023973;ENSSSCG00000025685;ENSSSCG00000032113;ENSSSCG00000032231;ENSSSCG00000038287;ENSSSCG00000042769;ENSSSCG00000045482
duodenum	6_56362273_T/C	6:56362273	C	ENSSSCG00000032113	ENSSSCT00000060045	Transcript	missense_variant	421	421	141	I/V	Atc/Gtc	rs346408671	IMPACT=MODERATE;STRAND=-1	6	56362273	.	T	C	6_56362273_C_T	11	ENSSSCG00000003047;ENSSSCG00000003278;ENSSSCG00000003282;ENSSSCG00000003338;ENSSSCG00000023973;ENSSSCG00000025685;ENSSSCG00000032113;ENSSSCG00000032231;ENSSSCG00000038287;ENSSSCG00000042769;ENSSSCG00000045482
duodenum	6_57194794_T/C	6:57194794	C	ENSSSCG00000033564	ENSSSCT00000044744	Transcript	missense_variant	1333	376	126	I/V	Ata/Gta	-	IMPACT=MODERATE;STRAND=-1	6	57194794	.	T	C	6_57194794_C_T	11	ENSSSCG00000003047;ENSSSCG00000003278;ENSSSCG00000003282;ENSSSCG00000003338;ENSSSCG00000023973;ENSSSCG00000025685;ENSSSCG00000032231;ENSSSCG00000035527;ENSSSCG00000038287;ENSSSCG00000042769;ENSSSCG00000045482
duodenum	6_58748220_G/A	6:58748220	A	ENSSSCG00000029231	ENSSSCT00000003646	Transcript	missense_variant,splice_region_variant	961	961	321	R/W	Cgg/Tgg	rs706154653	IMPACT=MODERATE;STRAND=-1	6	58748220	.	G	A	6_58748220_A_G	13	ENSSSCG00000003047;ENSSSCG00000003278;ENSSSCG00000003282;ENSSSCG00000003338;ENSSSCG00000023973;ENSSSCG00000025685;ENSSSCG00000032113;ENSSSCG00000032231;ENSSSCG00000035527;ENSSSCG00000036305;ENSSSCG00000038287;ENSSSCG00000042769;ENSSSCG00000045482
duodenum	6_58748220_G/A	6:58748220	A	ENSSSCG00000029231	ENSSSCT00000033967	Transcript	missense_variant,splice_region_variant	961	961	321	R/W	Cgg/Tgg	rs706154653	IMPACT=MODERATE;STRAND=-1	6	58748220	.	G	A	6_58748220_A_G	13	ENSSSCG00000003047;ENSSSCG00000003278;ENSSSCG00000003282;ENSSSCG00000003338;ENSSSCG00000023973;ENSSSCG00000025685;ENSSSCG00000032113;ENSSSCG00000032231;ENSSSCG00000035527;ENSSSCG00000036305;ENSSSCG00000038287;ENSSSCG00000042769;ENSSSCG00000045482
duodenum	6_58748220_G/A	6:58748220	A	ENSSSCG00000029231	ENSSSCT00000065747	Transcript	missense_variant,splice_region_variant	961	961	321	R/W	Cgg/Tgg	rs706154653	IMPACT=MODERATE;STRAND=-1	6	58748220	.	G	A	6_58748220_A_G	13	ENSSSCG00000003047;ENSSSCG00000003278;ENSSSCG00000003282;ENSSSCG00000003338;ENSSSCG00000023973;ENSSSCG00000025685;ENSSSCG00000032113;ENSSSCG00000032231;ENSSSCG00000035527;ENSSSCG00000036305;ENSSSCG00000038287;ENSSSCG00000042769;ENSSSCG00000045482
duodenum	6_58748220_G/A	6:58748220	A	ENSSSCG00000029231	ENSSSCT00000078440	Transcript	missense_variant,splice_region_variant	364	364	122	R/W	Cgg/Tgg	rs706154653	IMPACT=MODERATE;STRAND=-1	6	58748220	.	G	A	6_58748220_A_G	13	ENSSSCG00000003047;ENSSSCG00000003278;ENSSSCG00000003282;ENSSSCG00000003338;ENSSSCG00000023973;ENSSSCG00000025685;ENSSSCG00000032113;ENSSSCG00000032231;ENSSSCG00000035527;ENSSSCG00000036305;ENSSSCG00000038287;ENSSSCG00000042769;ENSSSCG00000045482
duodenum	6_58748220_G/A	6:58748220	A	ENSSSCG00000029231	ENSSSCT00000089565	Transcript	missense_variant	76	76	26	R/W	Cgg/Tgg	rs706154653	IMPACT=MODERATE;STRAND=-1	6	58748220	.	G	A	6_58748220_A_G	13	ENSSSCG00000003047;ENSSSCG00000003278;ENSSSCG00000003282;ENSSSCG00000003338;ENSSSCG00000023973;ENSSSCG00000025685;ENSSSCG00000032113;ENSSSCG00000032231;ENSSSCG00000035527;ENSSSCG00000036305;ENSSSCG00000038287;ENSSSCG00000042769;ENSSSCG00000045482
duodenum	6_58748403_-/C	6:58748402-58748403	C	ENSSSCG00000029231	ENSSSCT00000054253	Transcript	frameshift_variant	1024-1025	1024-1025	342	D/GX	gat/gGat	-	IMPACT=HIGH;STRAND=-1	6	58748402	.	T	TC	6_58748402_TC_T	10	ENSSSCG00000003047;ENSSSCG00000003278;ENSSSCG00000003338;ENSSSCG00000023973;ENSSSCG00000025685;ENSSSCG00000032113;ENSSSCG00000032231;ENSSSCG00000038287;ENSSSCG00000042769;ENSSSCG00000045482
duodenum	6_58748501_A/G	6:58748501	G	ENSSSCG00000029231	ENSSSCT00000003646	Transcript	missense_variant	926	926	309	V/A	gTc/gCc	rs1109251626	IMPACT=MODERATE;STRAND=-1	6	58748501	.	A	G	6_58748501_G_A	11	ENSSSCG00000003047;ENSSSCG00000003278;ENSSSCG00000003282;ENSSSCG00000003338;ENSSSCG00000023973;ENSSSCG00000025685;ENSSSCG00000032231;ENSSSCG00000035527;ENSSSCG00000038287;ENSSSCG00000042769;ENSSSCG00000045482
duodenum	6_58748501_A/G	6:58748501	G	ENSSSCG00000029231	ENSSSCT00000033967	Transcript	missense_variant	926	926	309	V/A	gTc/gCc	rs1109251626	IMPACT=MODERATE;STRAND=-1	6	58748501	.	A	G	6_58748501_G_A	11	ENSSSCG00000003047;ENSSSCG00000003278;ENSSSCG00000003282;ENSSSCG00000003338;ENSSSCG00000023973;ENSSSCG00000025685;ENSSSCG00000032231;ENSSSCG00000035527;ENSSSCG00000038287;ENSSSCG00000042769;ENSSSCG00000045482
duodenum	6_58748501_A/G	6:58748501	G	ENSSSCG00000029231	ENSSSCT00000050190	Transcript	missense_variant	1132	920	307	V/A	gTc/gCc	rs1109251626	IMPACT=MODERATE;STRAND=-1	6	58748501	.	A	G	6_58748501_G_A	11	ENSSSCG00000003047;ENSSSCG00000003278;ENSSSCG00000003282;ENSSSCG00000003338;ENSSSCG00000023973;ENSSSCG00000025685;ENSSSCG00000032231;ENSSSCG00000035527;ENSSSCG00000038287;ENSSSCG00000042769;ENSSSCG00000045482
duodenum	6_58748501_A/G	6:58748501	G	ENSSSCG00000029231	ENSSSCT00000054253	Transcript	missense_variant	926	926	309	V/A	gTc/gCc	rs1109251626	IMPACT=MODERATE;STRAND=-1	6	58748501	.	A	G	6_58748501_G_A	11	ENSSSCG00000003047;ENSSSCG00000003278;ENSSSCG00000003282;ENSSSCG00000003338;ENSSSCG00000023973;ENSSSCG00000025685;ENSSSCG00000032231;ENSSSCG00000035527;ENSSSCG00000038287;ENSSSCG00000042769;ENSSSCG00000045482
duodenum	6_58748501_A/G	6:58748501	G	ENSSSCG00000029231	ENSSSCT00000065747	Transcript	missense_variant	926	926	309	V/A	gTc/gCc	rs1109251626	IMPACT=MODERATE;STRAND=-1	6	58748501	.	A	G	6_58748501_G_A	11	ENSSSCG00000003047;ENSSSCG00000003278;ENSSSCG00000003282;ENSSSCG00000003338;ENSSSCG00000023973;ENSSSCG00000025685;ENSSSCG00000032231;ENSSSCG00000035527;ENSSSCG00000038287;ENSSSCG00000042769;ENSSSCG00000045482
duodenum	6_58748642_G/T	6:58748642	T	ENSSSCG00000029231	ENSSSCT00000003646	Transcript	missense_variant	785	785	262	A/E	gCa/gAa	-	IMPACT=MODERATE;STRAND=-1	6	58748642	.	G	T	6_58748642_T_G	12	ENSSSCG00000003047;ENSSSCG00000003278;ENSSSCG00000003282;ENSSSCG00000003338;ENSSSCG00000023973;ENSSSCG00000025685;ENSSSCG00000032113;ENSSSCG00000032231;ENSSSCG00000035527;ENSSSCG00000038287;ENSSSCG00000042769;ENSSSCG00000045482
duodenum	6_58748642_G/T	6:58748642	T	ENSSSCG00000029231	ENSSSCT00000033967	Transcript	missense_variant	785	785	262	A/E	gCa/gAa	-	IMPACT=MODERATE;STRAND=-1	6	58748642	.	G	T	6_58748642_T_G	12	ENSSSCG00000003047;ENSSSCG00000003278;ENSSSCG00000003282;ENSSSCG00000003338;ENSSSCG00000023973;ENSSSCG00000025685;ENSSSCG00000032113;ENSSSCG00000032231;ENSSSCG00000035527;ENSSSCG00000038287;ENSSSCG00000042769;ENSSSCG00000045482
duodenum	6_58748642_G/T	6:58748642	T	ENSSSCG00000029231	ENSSSCT00000050190	Transcript	missense_variant	991	779	260	A/E	gCa/gAa	-	IMPACT=MODERATE;STRAND=-1	6	58748642	.	G	T	6_58748642_T_G	12	ENSSSCG00000003047;ENSSSCG00000003278;ENSSSCG00000003282;ENSSSCG00000003338;ENSSSCG00000023973;ENSSSCG00000025685;ENSSSCG00000032113;ENSSSCG00000032231;ENSSSCG00000035527;ENSSSCG00000038287;ENSSSCG00000042769;ENSSSCG00000045482
duodenum	6_58748642_G/T	6:58748642	T	ENSSSCG00000029231	ENSSSCT00000054253	Transcript	missense_variant	785	785	262	A/E	gCa/gAa	-	IMPACT=MODERATE;STRAND=-1	6	58748642	.	G	T	6_58748642_T_G	12	ENSSSCG00000003047;ENSSSCG00000003278;ENSSSCG00000003282;ENSSSCG00000003338;ENSSSCG00000023973;ENSSSCG00000025685;ENSSSCG00000032113;ENSSSCG00000032231;ENSSSCG00000035527;ENSSSCG00000038287;ENSSSCG00000042769;ENSSSCG00000045482
duodenum	6_58748642_G/T	6:58748642	T	ENSSSCG00000029231	ENSSSCT00000065747	Transcript	missense_variant	785	785	262	A/E	gCa/gAa	-	IMPACT=MODERATE;STRAND=-1	6	58748642	.	G	T	6_58748642_T_G	12	ENSSSCG00000003047;ENSSSCG00000003278;ENSSSCG00000003282;ENSSSCG00000003338;ENSSSCG00000023973;ENSSSCG00000025685;ENSSSCG00000032113;ENSSSCG00000032231;ENSSSCG00000035527;ENSSSCG00000038287;ENSSSCG00000042769;ENSSSCG00000045482
duodenum	6_58748688_G/A	6:58748688	A	ENSSSCG00000029231	ENSSSCT00000003646	Transcript	missense_variant	739	739	247	R/C	Cgc/Tgc	-	IMPACT=MODERATE;STRAND=-1	6	58748688	.	G	A	6_58748688_A_G	11	ENSSSCG00000003047;ENSSSCG00000003278;ENSSSCG00000003282;ENSSSCG00000003338;ENSSSCG00000023973;ENSSSCG00000025685;ENSSSCG00000032231;ENSSSCG00000035527;ENSSSCG00000038287;ENSSSCG00000042769;ENSSSCG00000045482
duodenum	6_58748688_G/A	6:58748688	A	ENSSSCG00000029231	ENSSSCT00000033967	Transcript	missense_variant	739	739	247	R/C	Cgc/Tgc	-	IMPACT=MODERATE;STRAND=-1	6	58748688	.	G	A	6_58748688_A_G	11	ENSSSCG00000003047;ENSSSCG00000003278;ENSSSCG00000003282;ENSSSCG00000003338;ENSSSCG00000023973;ENSSSCG00000025685;ENSSSCG00000032231;ENSSSCG00000035527;ENSSSCG00000038287;ENSSSCG00000042769;ENSSSCG00000045482
duodenum	6_58748688_G/A	6:58748688	A	ENSSSCG00000029231	ENSSSCT00000050190	Transcript	missense_variant	945	733	245	R/C	Cgc/Tgc	-	IMPACT=MODERATE;STRAND=-1	6	58748688	.	G	A	6_58748688_A_G	11	ENSSSCG00000003047;ENSSSCG00000003278;ENSSSCG00000003282;ENSSSCG00000003338;ENSSSCG00000023973;ENSSSCG00000025685;ENSSSCG00000032231;ENSSSCG00000035527;ENSSSCG00000038287;ENSSSCG00000042769;ENSSSCG00000045482
duodenum	6_58748688_G/A	6:58748688	A	ENSSSCG00000029231	ENSSSCT00000054253	Transcript	missense_variant	739	739	247	R/C	Cgc/Tgc	-	IMPACT=MODERATE;STRAND=-1	6	58748688	.	G	A	6_58748688_A_G	11	ENSSSCG00000003047;ENSSSCG00000003278;ENSSSCG00000003282;ENSSSCG00000003338;ENSSSCG00000023973;ENSSSCG00000025685;ENSSSCG00000032231;ENSSSCG00000035527;ENSSSCG00000038287;ENSSSCG00000042769;ENSSSCG00000045482
duodenum	6_58748688_G/A	6:58748688	A	ENSSSCG00000029231	ENSSSCT00000065747	Transcript	missense_variant	739	739	247	R/C	Cgc/Tgc	-	IMPACT=MODERATE;STRAND=-1	6	58748688	.	G	A	6_58748688_A_G	11	ENSSSCG00000003047;ENSSSCG00000003278;ENSSSCG00000003282;ENSSSCG00000003338;ENSSSCG00000023973;ENSSSCG00000025685;ENSSSCG00000032231;ENSSSCG00000035527;ENSSSCG00000038287;ENSSSCG00000042769;ENSSSCG00000045482
duodenum	6_58748694_G/C	6:58748694	C	ENSSSCG00000029231	ENSSSCT00000003646	Transcript	missense_variant	733	733	245	Q/E	Cag/Gag	-	IMPACT=MODERATE;STRAND=-1	6	58748694	.	G	C	6_58748694_C_G	11	ENSSSCG00000003047;ENSSSCG00000003278;ENSSSCG00000003282;ENSSSCG00000003338;ENSSSCG00000023973;ENSSSCG00000025685;ENSSSCG00000032231;ENSSSCG00000035527;ENSSSCG00000038287;ENSSSCG00000042769;ENSSSCG00000045482
duodenum	6_58748694_G/C	6:58748694	C	ENSSSCG00000029231	ENSSSCT00000033967	Transcript	missense_variant	733	733	245	Q/E	Cag/Gag	-	IMPACT=MODERATE;STRAND=-1	6	58748694	.	G	C	6_58748694_C_G	11	ENSSSCG00000003047;ENSSSCG00000003278;ENSSSCG00000003282;ENSSSCG00000003338;ENSSSCG00000023973;ENSSSCG00000025685;ENSSSCG00000032231;ENSSSCG00000035527;ENSSSCG00000038287;ENSSSCG00000042769;ENSSSCG00000045482
duodenum	6_58748694_G/C	6:58748694	C	ENSSSCG00000029231	ENSSSCT00000050190	Transcript	missense_variant	939	727	243	Q/E	Cag/Gag	-	IMPACT=MODERATE;STRAND=-1	6	58748694	.	G	C	6_58748694_C_G	11	ENSSSCG00000003047;ENSSSCG00000003278;ENSSSCG00000003282;ENSSSCG00000003338;ENSSSCG00000023973;ENSSSCG00000025685;ENSSSCG00000032231;ENSSSCG00000035527;ENSSSCG00000038287;ENSSSCG00000042769;ENSSSCG00000045482
duodenum	6_58748694_G/C	6:58748694	C	ENSSSCG00000029231	ENSSSCT00000054253	Transcript	missense_variant	733	733	245	Q/E	Cag/Gag	-	IMPACT=MODERATE;STRAND=-1	6	58748694	.	G	C	6_58748694_C_G	11	ENSSSCG00000003047;ENSSSCG00000003278;ENSSSCG00000003282;ENSSSCG00000003338;ENSSSCG00000023973;ENSSSCG00000025685;ENSSSCG00000032231;ENSSSCG00000035527;ENSSSCG00000038287;ENSSSCG00000042769;ENSSSCG00000045482
duodenum	6_58748694_G/C	6:58748694	C	ENSSSCG00000029231	ENSSSCT00000065747	Transcript	missense_variant	733	733	245	Q/E	Cag/Gag	-	IMPACT=MODERATE;STRAND=-1	6	58748694	.	G	C	6_58748694_C_G	11	ENSSSCG00000003047;ENSSSCG00000003278;ENSSSCG00000003282;ENSSSCG00000003338;ENSSSCG00000023973;ENSSSCG00000025685;ENSSSCG00000032231;ENSSSCG00000035527;ENSSSCG00000038287;ENSSSCG00000042769;ENSSSCG00000045482
duodenum	6_58748966_G/T	6:58748966	T	ENSSSCG00000029231	ENSSSCT00000035389	Transcript	missense_variant	727	727	243	P/T	Cca/Aca	-	IMPACT=MODERATE;STRAND=-1	6	58748966	.	G	T	6_58748966_T_G	10	ENSSSCG00000003047;ENSSSCG00000003278;ENSSSCG00000003282;ENSSSCG00000003338;ENSSSCG00000023973;ENSSSCG00000025685;ENSSSCG00000032113;ENSSSCG00000032231;ENSSSCG00000042769;ENSSSCG00000045482
duodenum	6_58748999_G/A	6:58748999	A	ENSSSCG00000029231	ENSSSCT00000003646	Transcript	missense_variant	640	640	214	P/S	Ccc/Tcc	-	IMPACT=MODERATE;STRAND=-1	6	58748999	.	G	A	6_58748999_A_G	10	ENSSSCG00000003047;ENSSSCG00000003278;ENSSSCG00000003282;ENSSSCG00000003338;ENSSSCG00000023973;ENSSSCG00000025685;ENSSSCG00000032231;ENSSSCG00000038287;ENSSSCG00000042769;ENSSSCG00000045482
duodenum	6_58748999_G/A	6:58748999	A	ENSSSCG00000029231	ENSSSCT00000033967	Transcript	missense_variant	640	640	214	P/S	Ccc/Tcc	-	IMPACT=MODERATE;STRAND=-1	6	58748999	.	G	A	6_58748999_A_G	10	ENSSSCG00000003047;ENSSSCG00000003278;ENSSSCG00000003282;ENSSSCG00000003338;ENSSSCG00000023973;ENSSSCG00000025685;ENSSSCG00000032231;ENSSSCG00000038287;ENSSSCG00000042769;ENSSSCG00000045482
duodenum	6_58748999_G/A	6:58748999	A	ENSSSCG00000029231	ENSSSCT00000035389	Transcript	missense_variant	694	694	232	P/S	Ccc/Tcc	-	IMPACT=MODERATE;STRAND=-1	6	58748999	.	G	A	6_58748999_A_G	10	ENSSSCG00000003047;ENSSSCG00000003278;ENSSSCG00000003282;ENSSSCG00000003338;ENSSSCG00000023973;ENSSSCG00000025685;ENSSSCG00000032231;ENSSSCG00000038287;ENSSSCG00000042769;ENSSSCG00000045482
duodenum	6_58748999_G/A	6:58748999	A	ENSSSCG00000029231	ENSSSCT00000050190	Transcript	missense_variant	846	634	212	P/S	Ccc/Tcc	-	IMPACT=MODERATE;STRAND=-1	6	58748999	.	G	A	6_58748999_A_G	10	ENSSSCG00000003047;ENSSSCG00000003278;ENSSSCG00000003282;ENSSSCG00000003338;ENSSSCG00000023973;ENSSSCG00000025685;ENSSSCG00000032231;ENSSSCG00000038287;ENSSSCG00000042769;ENSSSCG00000045482
duodenum	6_58748999_G/A	6:58748999	A	ENSSSCG00000029231	ENSSSCT00000054253	Transcript	missense_variant	640	640	214	P/S	Ccc/Tcc	-	IMPACT=MODERATE;STRAND=-1	6	58748999	.	G	A	6_58748999_A_G	10	ENSSSCG00000003047;ENSSSCG00000003278;ENSSSCG00000003282;ENSSSCG00000003338;ENSSSCG00000023973;ENSSSCG00000025685;ENSSSCG00000032231;ENSSSCG00000038287;ENSSSCG00000042769;ENSSSCG00000045482
duodenum	6_58748999_G/A	6:58748999	A	ENSSSCG00000029231	ENSSSCT00000065747	Transcript	missense_variant	640	640	214	P/S	Ccc/Tcc	-	IMPACT=MODERATE;STRAND=-1	6	58748999	.	G	A	6_58748999_A_G	10	ENSSSCG00000003047;ENSSSCG00000003278;ENSSSCG00000003282;ENSSSCG00000003338;ENSSSCG00000023973;ENSSSCG00000025685;ENSSSCG00000032231;ENSSSCG00000038287;ENSSSCG00000042769;ENSSSCG00000045482
duodenum	6_58748999_G/A	6:58748999	A	ENSSSCG00000029231	ENSSSCT00000078440	Transcript	missense_variant	340	340	114	P/S	Ccc/Tcc	-	IMPACT=MODERATE;STRAND=-1	6	58748999	.	G	A	6_58748999_A_G	10	ENSSSCG00000003047;ENSSSCG00000003278;ENSSSCG00000003282;ENSSSCG00000003338;ENSSSCG00000023973;ENSSSCG00000025685;ENSSSCG00000032231;ENSSSCG00000038287;ENSSSCG00000042769;ENSSSCG00000045482
duodenum	6_58749902_T/C	6:58749902	C	ENSSSCG00000029231	ENSSSCT00000050190	Transcript	missense_variant	253	41	14	N/S	aAt/aGt	rs702068318	IMPACT=MODERATE;STRAND=-1	6	58749902	.	T	C	6_58749902_C_T	11	ENSSSCG00000003047;ENSSSCG00000003278;ENSSSCG00000003282;ENSSSCG00000003338;ENSSSCG00000023973;ENSSSCG00000025685;ENSSSCG00000032113;ENSSSCG00000032231;ENSSSCG00000038287;ENSSSCG00000042769;ENSSSCG00000045482
duodenum	6_58750069_T/C	6:58750069	C	ENSSSCG00000029231	ENSSSCT00000003646	Transcript	missense_variant	29	29	10	Y/C	tAc/tGc	rs1111261495	IMPACT=MODERATE;STRAND=-1	6	58750069	.	T	C	6_58750069_C_T	11	ENSSSCG00000003047;ENSSSCG00000003278;ENSSSCG00000003282;ENSSSCG00000003338;ENSSSCG00000023973;ENSSSCG00000025685;ENSSSCG00000032113;ENSSSCG00000032231;ENSSSCG00000038287;ENSSSCG00000042769;ENSSSCG00000045482
duodenum	6_58750069_T/C	6:58750069	C	ENSSSCG00000029231	ENSSSCT00000033967	Transcript	missense_variant	29	29	10	Y/C	tAc/tGc	rs1111261495	IMPACT=MODERATE;STRAND=-1	6	58750069	.	T	C	6_58750069_C_T	11	ENSSSCG00000003047;ENSSSCG00000003278;ENSSSCG00000003282;ENSSSCG00000003338;ENSSSCG00000023973;ENSSSCG00000025685;ENSSSCG00000032113;ENSSSCG00000032231;ENSSSCG00000038287;ENSSSCG00000042769;ENSSSCG00000045482
duodenum	6_58750069_T/C	6:58750069	C	ENSSSCG00000029231	ENSSSCT00000035389	Transcript	missense_variant	83	83	28	Y/C	tAc/tGc	rs1111261495	IMPACT=MODERATE;STRAND=-1	6	58750069	.	T	C	6_58750069_C_T	11	ENSSSCG00000003047;ENSSSCG00000003278;ENSSSCG00000003282;ENSSSCG00000003338;ENSSSCG00000023973;ENSSSCG00000025685;ENSSSCG00000032113;ENSSSCG00000032231;ENSSSCG00000038287;ENSSSCG00000042769;ENSSSCG00000045482
duodenum	6_58750069_T/C	6:58750069	C	ENSSSCG00000029231	ENSSSCT00000054253	Transcript	missense_variant	29	29	10	Y/C	tAc/tGc	rs1111261495	IMPACT=MODERATE;STRAND=-1	6	58750069	.	T	C	6_58750069_C_T	11	ENSSSCG00000003047;ENSSSCG00000003278;ENSSSCG00000003282;ENSSSCG00000003338;ENSSSCG00000023973;ENSSSCG00000025685;ENSSSCG00000032113;ENSSSCG00000032231;ENSSSCG00000038287;ENSSSCG00000042769;ENSSSCG00000045482
duodenum	6_58750069_T/C	6:58750069	C	ENSSSCG00000029231	ENSSSCT00000065747	Transcript	missense_variant	29	29	10	Y/C	tAc/tGc	rs1111261495	IMPACT=MODERATE;STRAND=-1	6	58750069	.	T	C	6_58750069_C_T	11	ENSSSCG00000003047;ENSSSCG00000003278;ENSSSCG00000003282;ENSSSCG00000003338;ENSSSCG00000023973;ENSSSCG00000025685;ENSSSCG00000032113;ENSSSCG00000032231;ENSSSCG00000038287;ENSSSCG00000042769;ENSSSCG00000045482
duodenum	6_58765773_T/C	6:58765773	C	ENSSSCG00000045883	ENSSSCT00000033674	Transcript	missense_variant	1400	1322	441	Q/R	cAa/cGa	rs707100918	IMPACT=MODERATE;STRAND=-1	6	58765773	.	T	C	6_58765773_C_T	13	ENSSSCG00000003047;ENSSSCG00000003278;ENSSSCG00000003282;ENSSSCG00000003338;ENSSSCG00000023973;ENSSSCG00000025685;ENSSSCG00000032113;ENSSSCG00000032231;ENSSSCG00000035527;ENSSSCG00000036305;ENSSSCG00000038287;ENSSSCG00000042769;ENSSSCG00000045482
duodenum	6_58765773_T/C	6:58765773	C	ENSSSCG00000045883	ENSSSCT00000085156	Transcript	missense_variant	800	722	241	Q/R	cAa/cGa	rs707100918	IMPACT=MODERATE;STRAND=-1	6	58765773	.	T	C	6_58765773_C_T	13	ENSSSCG00000003047;ENSSSCG00000003278;ENSSSCG00000003282;ENSSSCG00000003338;ENSSSCG00000023973;ENSSSCG00000025685;ENSSSCG00000032113;ENSSSCG00000032231;ENSSSCG00000035527;ENSSSCG00000036305;ENSSSCG00000038287;ENSSSCG00000042769;ENSSSCG00000045482
duodenum	6_58765774_G/T	6:58765774	T	ENSSSCG00000045883	ENSSSCT00000033674	Transcript	missense_variant	1399	1321	441	Q/K	Caa/Aaa	rs697720912	IMPACT=MODERATE;STRAND=-1	6	58765774	.	G	T	6_58765774_T_G	13	ENSSSCG00000003047;ENSSSCG00000003278;ENSSSCG00000003282;ENSSSCG00000003338;ENSSSCG00000023973;ENSSSCG00000025685;ENSSSCG00000032113;ENSSSCG00000032231;ENSSSCG00000035527;ENSSSCG00000036305;ENSSSCG00000038287;ENSSSCG00000042769;ENSSSCG00000045482
duodenum	6_58765774_G/T	6:58765774	T	ENSSSCG00000045883	ENSSSCT00000085156	Transcript	missense_variant	799	721	241	Q/K	Caa/Aaa	rs697720912	IMPACT=MODERATE;STRAND=-1	6	58765774	.	G	T	6_58765774_T_G	13	ENSSSCG00000003047;ENSSSCG00000003278;ENSSSCG00000003282;ENSSSCG00000003338;ENSSSCG00000023973;ENSSSCG00000025685;ENSSSCG00000032113;ENSSSCG00000032231;ENSSSCG00000035527;ENSSSCG00000036305;ENSSSCG00000038287;ENSSSCG00000042769;ENSSSCG00000045482
duodenum	6_58766850_T/A	6:58766850	A	ENSSSCG00000045883	ENSSSCT00000033674	Transcript	missense_variant	1328	1250	417	E/V	gAg/gTg	rs341719972	IMPACT=MODERATE;STRAND=-1	6	58766850	.	T	A	6_58766850_A_T	12	ENSSSCG00000003047;ENSSSCG00000003278;ENSSSCG00000003282;ENSSSCG00000003338;ENSSSCG00000023973;ENSSSCG00000025685;ENSSSCG00000032113;ENSSSCG00000032231;ENSSSCG00000035527;ENSSSCG00000038287;ENSSSCG00000042769;ENSSSCG00000045482
duodenum	6_58768379_T/C	6:58768379	C	ENSSSCG00000045883	ENSSSCT00000033674	Transcript	missense_variant	355	277	93	T/A	Aca/Gca	rs712360490	IMPACT=MODERATE;STRAND=-1	6	58768379	.	T	C	6_58768379_C_T	12	ENSSSCG00000003047;ENSSSCG00000003278;ENSSSCG00000003282;ENSSSCG00000003338;ENSSSCG00000023973;ENSSSCG00000025685;ENSSSCG00000032113;ENSSSCG00000032231;ENSSSCG00000035527;ENSSSCG00000038287;ENSSSCG00000042769;ENSSSCG00000045482
duodenum	6_58768379_T/C	6:58768379	C	ENSSSCG00000045883	ENSSSCT00000085156	Transcript	missense_variant	355	277	93	T/A	Aca/Gca	rs712360490	IMPACT=MODERATE;STRAND=-1	6	58768379	.	T	C	6_58768379_C_T	12	ENSSSCG00000003047;ENSSSCG00000003278;ENSSSCG00000003282;ENSSSCG00000003338;ENSSSCG00000023973;ENSSSCG00000025685;ENSSSCG00000032113;ENSSSCG00000032231;ENSSSCG00000035527;ENSSSCG00000038287;ENSSSCG00000042769;ENSSSCG00000045482
duodenum	6_58805949_T/C	6:58805949	C	ENSSSCG00000003272	ENSSSCT00000038945	Transcript	missense_variant	1413	1192	398	S/G	Agc/Ggc	rs335774335	IMPACT=MODERATE;STRAND=-1	6	58805949	.	T	C	6_58805949_C_T	11	ENSSSCG00000003047;ENSSSCG00000003278;ENSSSCG00000003282;ENSSSCG00000003338;ENSSSCG00000023973;ENSSSCG00000025685;ENSSSCG00000032231;ENSSSCG00000035527;ENSSSCG00000038287;ENSSSCG00000042769;ENSSSCG00000045482
duodenum	6_58805966_C/T	6:58805966	T	ENSSSCG00000003272	ENSSSCT00000038945	Transcript	missense_variant	1396	1175	392	G/D	gGc/gAc	rs344339714	IMPACT=MODERATE;STRAND=-1	6	58805966	.	C	T	6_58805966_T_C	11	ENSSSCG00000003047;ENSSSCG00000003278;ENSSSCG00000003282;ENSSSCG00000003338;ENSSSCG00000023973;ENSSSCG00000025685;ENSSSCG00000032231;ENSSSCG00000035527;ENSSSCG00000038287;ENSSSCG00000042769;ENSSSCG00000045482
duodenum	6_58807070_C/T	6:58807070	T	ENSSSCG00000003272	ENSSSCT00000038945	Transcript	missense_variant	754	533	178	R/Q	cGg/cAg	rs690812340	IMPACT=MODERATE;STRAND=-1	6	58807070	.	C	T	6_58807070_T_C	11	ENSSSCG00000003047;ENSSSCG00000003278;ENSSSCG00000003282;ENSSSCG00000003338;ENSSSCG00000023973;ENSSSCG00000032231;ENSSSCG00000035527;ENSSSCG00000038287;ENSSSCG00000038825;ENSSSCG00000042769;ENSSSCG00000045482
duodenum	6_58807636_G/C	6:58807636	C	ENSSSCG00000003272	ENSSSCT00000038945	Transcript	missense_variant	333	112	38	L/V	Ctg/Gtg	rs709980228	IMPACT=MODERATE;STRAND=-1	6	58807636	.	G	C	6_58807636_C_G	11	ENSSSCG00000003047;ENSSSCG00000003278;ENSSSCG00000003282;ENSSSCG00000003338;ENSSSCG00000023973;ENSSSCG00000025685;ENSSSCG00000032231;ENSSSCG00000035527;ENSSSCG00000038287;ENSSSCG00000042769;ENSSSCG00000045482
duodenum	6_58807644_G/A	6:58807644	A	ENSSSCG00000003272	ENSSSCT00000038945	Transcript	missense_variant	325	104	35	P/L	cCa/cTa	rs697688724	IMPACT=MODERATE;STRAND=-1	6	58807644	.	G	A	6_58807644_A_G	12	ENSSSCG00000003047;ENSSSCG00000003278;ENSSSCG00000003282;ENSSSCG00000003338;ENSSSCG00000023973;ENSSSCG00000025685;ENSSSCG00000032231;ENSSSCG00000035527;ENSSSCG00000038287;ENSSSCG00000038825;ENSSSCG00000042769;ENSSSCG00000045482
duodenum	6_58821230_C/T	6:58821230	T	ENSSSCG00000003275	ENSSSCT00000062957	Transcript	missense_variant	392	392	131	R/H	cGt/cAt	rs81387831	IMPACT=MODERATE;STRAND=-1	6	58821230	.	C	T	6_58821230_T_C	11	ENSSSCG00000003047;ENSSSCG00000003278;ENSSSCG00000003282;ENSSSCG00000003338;ENSSSCG00000023973;ENSSSCG00000025685;ENSSSCG00000032231;ENSSSCG00000035527;ENSSSCG00000038287;ENSSSCG00000042769;ENSSSCG00000045482
duodenum	6_58821315_T/C	6:58821315	C	ENSSSCG00000003275	ENSSSCT00000062957	Transcript	missense_variant	307	307	103	S/G	Agt/Ggt	rs326285623	IMPACT=MODERATE;STRAND=-1	6	58821315	.	T	C	6_58821315_C_T	10	ENSSSCG00000003047;ENSSSCG00000003278;ENSSSCG00000003282;ENSSSCG00000003338;ENSSSCG00000023973;ENSSSCG00000032231;ENSSSCG00000035527;ENSSSCG00000038287;ENSSSCG00000042769;ENSSSCG00000045482
duodenum	6_58821488_-/T	6:58821487-58821488	T	ENSSSCG00000003275	ENSSSCT00000062957	Transcript	frameshift_variant	134-135	134-135	45	P/PX	ccc/ccAc	-	IMPACT=HIGH;STRAND=-1	6	58821487	.	G	GT	6_58821487_GT_G	10	ENSSSCG00000003047;ENSSSCG00000003278;ENSSSCG00000003282;ENSSSCG00000003338;ENSSSCG00000023973;ENSSSCG00000032231;ENSSSCG00000035527;ENSSSCG00000038287;ENSSSCG00000042769;ENSSSCG00000045482
duodenum	6_58857491_C/A	6:58857491	A	ENSSSCG00000039922	ENSSSCT00000060537	Transcript	missense_variant	402	402	134	H/Q	caC/caA	rs81387835	IMPACT=MODERATE;STRAND=1	6	58857491	.	C	A	6_58857491_A_C	11	ENSSSCG00000003047;ENSSSCG00000003278;ENSSSCG00000003282;ENSSSCG00000003338;ENSSSCG00000023973;ENSSSCG00000025685;ENSSSCG00000032231;ENSSSCG00000035527;ENSSSCG00000038287;ENSSSCG00000042769;ENSSSCG00000045482
duodenum	6_58858948_C/G	6:58858948	G	ENSSSCG00000003269	ENSSSCT00000003630	Transcript	missense_variant	431	431	144	T/S	aCc/aGc	rs326061054	IMPACT=MODERATE;STRAND=1	6	58858948	.	C	G	6_58858948_G_C	11	ENSSSCG00000003047;ENSSSCG00000003278;ENSSSCG00000003282;ENSSSCG00000003338;ENSSSCG00000023973;ENSSSCG00000025685;ENSSSCG00000032231;ENSSSCG00000035527;ENSSSCG00000038287;ENSSSCG00000042769;ENSSSCG00000045482
duodenum	6_58885412_C/T	6:58885412	T	ENSSSCG00000003271	ENSSSCT00000003632	Transcript	missense_variant	649	578	193	R/Q	cGg/cAg	rs321480459	IMPACT=MODERATE;STRAND=-1	6	58885412	.	C	T	6_58885412_T_C	11	ENSSSCG00000003047;ENSSSCG00000003278;ENSSSCG00000003282;ENSSSCG00000003338;ENSSSCG00000023973;ENSSSCG00000025685;ENSSSCG00000032113;ENSSSCG00000032231;ENSSSCG00000038287;ENSSSCG00000042769;ENSSSCG00000045482
duodenum	6_58885412_C/T	6:58885412	T	ENSSSCG00000003271	ENSSSCT00000025769	Transcript	missense_variant	649	578	193	R/Q	cGg/cAg	rs321480459	IMPACT=MODERATE;STRAND=-1	6	58885412	.	C	T	6_58885412_T_C	11	ENSSSCG00000003047;ENSSSCG00000003278;ENSSSCG00000003282;ENSSSCG00000003338;ENSSSCG00000023973;ENSSSCG00000025685;ENSSSCG00000032113;ENSSSCG00000032231;ENSSSCG00000038287;ENSSSCG00000042769;ENSSSCG00000045482
duodenum	6_58980569_G/A	6:58980569	A	ENSSSCG00000041738	ENSSSCT00000067363	Transcript	missense_variant	247	247	83	G/S	Ggc/Agc	-	IMPACT=MODERATE;STRAND=1	6	58980569	.	G	A	6_58980569_A_G	10	ENSSSCG00000003047;ENSSSCG00000003278;ENSSSCG00000003282;ENSSSCG00000003338;ENSSSCG00000023973;ENSSSCG00000025685;ENSSSCG00000032231;ENSSSCG00000038287;ENSSSCG00000042769;ENSSSCG00000045482
duodenum	6_58981249_C/G	6:58981249	G	ENSSSCG00000041738	ENSSSCT00000067363	Transcript	missense_variant	677	677	226	A/G	gCc/gGc	rs81387934	IMPACT=MODERATE;STRAND=1	6	58981249	.	C	G	6_58981249_G_C	11	ENSSSCG00000003047;ENSSSCG00000003278;ENSSSCG00000003282;ENSSSCG00000003338;ENSSSCG00000023973;ENSSSCG00000025685;ENSSSCG00000032231;ENSSSCG00000035527;ENSSSCG00000038287;ENSSSCG00000042769;ENSSSCG00000045482
duodenum	6_59044505_C/G	6:59044505	G	ENSSSCG00000025687	ENSSSCT00000022265	Transcript	missense_variant	867	794	265	P/R	cCc/cGc	-	IMPACT=MODERATE;STRAND=1	6	59044505	.	C	G	6_59044505_G_C	10	ENSSSCG00000003047;ENSSSCG00000003282;ENSSSCG00000003338;ENSSSCG00000023973;ENSSSCG00000025685;ENSSSCG00000032231;ENSSSCG00000036305;ENSSSCG00000038287;ENSSSCG00000042769;ENSSSCG00000045482
duodenum	6_59044505_C/G	6:59044505	G	ENSSSCG00000025687	ENSSSCT00000035853	Transcript	missense_variant	926	890	297	P/R	cCc/cGc	-	IMPACT=MODERATE;STRAND=1	6	59044505	.	C	G	6_59044505_G_C	10	ENSSSCG00000003047;ENSSSCG00000003282;ENSSSCG00000003338;ENSSSCG00000023973;ENSSSCG00000025685;ENSSSCG00000032231;ENSSSCG00000036305;ENSSSCG00000038287;ENSSSCG00000042769;ENSSSCG00000045482
duodenum	6_59045940_C/A	6:59045940	A	ENSSSCG00000025687	ENSSSCT00000022265	Transcript	missense_variant	1415	1342	448	L/I	Ctc/Atc	-	IMPACT=MODERATE;STRAND=1	6	59045940	.	C	A	6_59045940_A_C	10	ENSSSCG00000003047;ENSSSCG00000003282;ENSSSCG00000003338;ENSSSCG00000023973;ENSSSCG00000025685;ENSSSCG00000032231;ENSSSCG00000036305;ENSSSCG00000038287;ENSSSCG00000042769;ENSSSCG00000045482
duodenum	6_59045940_C/A	6:59045940	A	ENSSSCG00000025687	ENSSSCT00000035853	Transcript	missense_variant	1474	1438	480	L/I	Ctc/Atc	-	IMPACT=MODERATE;STRAND=1	6	59045940	.	C	A	6_59045940_A_C	10	ENSSSCG00000003047;ENSSSCG00000003282;ENSSSCG00000003338;ENSSSCG00000023973;ENSSSCG00000025685;ENSSSCG00000032231;ENSSSCG00000036305;ENSSSCG00000038287;ENSSSCG00000042769;ENSSSCG00000045482
duodenum	6_59045943_G/A	6:59045943	A	ENSSSCG00000025687	ENSSSCT00000022265	Transcript	missense_variant	1418	1345	449	V/I	Gtc/Atc	-	IMPACT=MODERATE;STRAND=1	6	59045943	.	G	A	6_59045943_A_G	10	ENSSSCG00000003047;ENSSSCG00000003282;ENSSSCG00000003338;ENSSSCG00000023973;ENSSSCG00000025685;ENSSSCG00000032231;ENSSSCG00000036305;ENSSSCG00000038287;ENSSSCG00000042769;ENSSSCG00000045482
duodenum	6_59045943_G/A	6:59045943	A	ENSSSCG00000025687	ENSSSCT00000035853	Transcript	missense_variant	1477	1441	481	V/I	Gtc/Atc	-	IMPACT=MODERATE;STRAND=1	6	59045943	.	G	A	6_59045943_A_G	10	ENSSSCG00000003047;ENSSSCG00000003282;ENSSSCG00000003338;ENSSSCG00000023973;ENSSSCG00000025685;ENSSSCG00000032231;ENSSSCG00000036305;ENSSSCG00000038287;ENSSSCG00000042769;ENSSSCG00000045482
duodenum	6_59045955_T/G	6:59045955	G	ENSSSCG00000025687	ENSSSCT00000022265	Transcript	missense_variant	1430	1357	453	L/V	Ttg/Gtg	rs710757058	IMPACT=MODERATE;STRAND=1	6	59045955	.	T	G	6_59045955_G_T	11	ENSSSCG00000003047;ENSSSCG00000003278;ENSSSCG00000003282;ENSSSCG00000003338;ENSSSCG00000023973;ENSSSCG00000025685;ENSSSCG00000032231;ENSSSCG00000035527;ENSSSCG00000038287;ENSSSCG00000042769;ENSSSCG00000045482
duodenum	6_59045955_T/G	6:59045955	G	ENSSSCG00000025687	ENSSSCT00000035853	Transcript	missense_variant	1489	1453	485	L/V	Ttg/Gtg	rs710757058	IMPACT=MODERATE;STRAND=1	6	59045955	.	T	G	6_59045955_G_T	11	ENSSSCG00000003047;ENSSSCG00000003278;ENSSSCG00000003282;ENSSSCG00000003338;ENSSSCG00000023973;ENSSSCG00000025685;ENSSSCG00000032231;ENSSSCG00000035527;ENSSSCG00000038287;ENSSSCG00000042769;ENSSSCG00000045482
duodenum	6_59920753_T/C	6:59920753	C	ENSSSCG00000003306	ENSSSCT00000003670	Transcript	missense_variant	793	793	265	S/P	Tct/Cct	rs322085581	IMPACT=MODERATE;STRAND=1	6	59920753	.	T	C	6_59920753_C_T	12	ENSSSCG00000003047;ENSSSCG00000003278;ENSSSCG00000003282;ENSSSCG00000003338;ENSSSCG00000023973;ENSSSCG00000025685;ENSSSCG00000032231;ENSSSCG00000035527;ENSSSCG00000036305;ENSSSCG00000038287;ENSSSCG00000042769;ENSSSCG00000045482
duodenum	6_59920753_T/C	6:59920753	C	ENSSSCG00000003306	ENSSSCT00000070299	Transcript	missense_variant	793	793	265	S/P	Tct/Cct	rs322085581	IMPACT=MODERATE;STRAND=1	6	59920753	.	T	C	6_59920753_C_T	12	ENSSSCG00000003047;ENSSSCG00000003278;ENSSSCG00000003282;ENSSSCG00000003338;ENSSSCG00000023973;ENSSSCG00000025685;ENSSSCG00000032231;ENSSSCG00000035527;ENSSSCG00000036305;ENSSSCG00000038287;ENSSSCG00000042769;ENSSSCG00000045482
duodenum	6_59928193_T/C	6:59928193	C	ENSSSCG00000003306	ENSSSCT00000003670	Transcript	missense_variant	6461	6461	2154	I/T	aTt/aCt	rs331382860	IMPACT=MODERATE;STRAND=1	6	59928193	.	T	C	6_59928193_C_T	12	ENSSSCG00000003047;ENSSSCG00000003278;ENSSSCG00000003282;ENSSSCG00000003338;ENSSSCG00000023973;ENSSSCG00000025685;ENSSSCG00000032231;ENSSSCG00000035527;ENSSSCG00000036305;ENSSSCG00000038287;ENSSSCG00000042769;ENSSSCG00000045482
duodenum	6_59928193_T/C	6:59928193	C	ENSSSCG00000003306	ENSSSCT00000070299	Transcript	missense_variant	6461	6461	2154	I/T	aTt/aCt	rs331382860	IMPACT=MODERATE;STRAND=1	6	59928193	.	T	C	6_59928193_C_T	12	ENSSSCG00000003047;ENSSSCG00000003278;ENSSSCG00000003282;ENSSSCG00000003338;ENSSSCG00000023973;ENSSSCG00000025685;ENSSSCG00000032231;ENSSSCG00000035527;ENSSSCG00000036305;ENSSSCG00000038287;ENSSSCG00000042769;ENSSSCG00000045482
duodenum	6_60163240_G/C	6:60163240	C	ENSSSCG00000048710	ENSSSCT00000066986	Transcript	stop_gained	5101	2703	901	Y/*	taC/taG	-	IMPACT=HIGH;STRAND=-1	6	60163240	.	G	C	6_60163240_C_G	11	ENSSSCG00000003047;ENSSSCG00000003278;ENSSSCG00000003282;ENSSSCG00000003338;ENSSSCG00000023973;ENSSSCG00000025685;ENSSSCG00000032231;ENSSSCG00000035527;ENSSSCG00000038287;ENSSSCG00000042769;ENSSSCG00000045482
duodenum	6_60985227_T/G	6:60985227	G	ENSSSCG00000047926	ENSSSCT00000072150	Transcript	missense_variant	625	625	209	F/V	Ttc/Gtc	rs334112168	IMPACT=MODERATE;STRAND=1	6	60985227	.	T	G	6_60985227_G_T	11	ENSSSCG00000003047;ENSSSCG00000003278;ENSSSCG00000003282;ENSSSCG00000003338;ENSSSCG00000023973;ENSSSCG00000025685;ENSSSCG00000032231;ENSSSCG00000035527;ENSSSCG00000038287;ENSSSCG00000042769;ENSSSCG00000045482
duodenum	6_60985410_A/G	6:60985410	G	ENSSSCG00000047926	ENSSSCT00000072150	Transcript	missense_variant	808	808	270	K/E	Aaa/Gaa	rs324669109	IMPACT=MODERATE;STRAND=1	6	60985410	.	A	G	6_60985410_G_A	12	ENSSSCG00000003047;ENSSSCG00000003278;ENSSSCG00000003282;ENSSSCG00000003338;ENSSSCG00000023973;ENSSSCG00000025685;ENSSSCG00000032231;ENSSSCG00000035527;ENSSSCG00000036305;ENSSSCG00000038287;ENSSSCG00000042769;ENSSSCG00000045482
duodenum	6_61001099_G/A	6:61001099	A	ENSSSCG00000041945	ENSSSCT00000091190	Transcript	missense_variant	728	728	243	S/L	tCg/tTg	rs334727928	IMPACT=MODERATE;STRAND=-1	6	61001099	.	G	A	6_61001099_A_G	12	ENSSSCG00000003047;ENSSSCG00000003278;ENSSSCG00000003282;ENSSSCG00000003338;ENSSSCG00000023973;ENSSSCG00000025685;ENSSSCG00000032231;ENSSSCG00000035527;ENSSSCG00000036305;ENSSSCG00000038287;ENSSSCG00000042769;ENSSSCG00000045482
duodenum	6_61014888_C/T	6:61014888	T	ENSSSCG00000022529	ENSSSCT00000024157	Transcript	missense_variant	737	737	246	G/E	gGg/gAg	rs344938668	IMPACT=MODERATE;STRAND=-1	6	61014888	.	C	T	6_61014888_T_C	10	ENSSSCG00000003047;ENSSSCG00000003278;ENSSSCG00000003338;ENSSSCG00000023973;ENSSSCG00000025685;ENSSSCG00000035527;ENSSSCG00000036305;ENSSSCG00000038287;ENSSSCG00000042769;ENSSSCG00000045482
duodenum	6_61292861_T/C	6:61292861	C	ENSSSCG00000003326	ENSSSCT00000003692	Transcript	missense_variant	25	25	9	T/A	Acc/Gcc	rs81306998	IMPACT=MODERATE;STRAND=-1	6	61292861	.	T	C	6_61292861_C_T	12	ENSSSCG00000003047;ENSSSCG00000003278;ENSSSCG00000003282;ENSSSCG00000003338;ENSSSCG00000023973;ENSSSCG00000025685;ENSSSCG00000032231;ENSSSCG00000035527;ENSSSCG00000036305;ENSSSCG00000038287;ENSSSCG00000042769;ENSSSCG00000045482
duodenum	6_61292861_T/C	6:61292861	C	ENSSSCG00000003326	ENSSSCT00000065494	Transcript	missense_variant	25	25	9	T/A	Acc/Gcc	rs81306998	IMPACT=MODERATE;STRAND=-1	6	61292861	.	T	C	6_61292861_C_T	12	ENSSSCG00000003047;ENSSSCG00000003278;ENSSSCG00000003282;ENSSSCG00000003338;ENSSSCG00000023973;ENSSSCG00000025685;ENSSSCG00000032231;ENSSSCG00000035527;ENSSSCG00000036305;ENSSSCG00000038287;ENSSSCG00000042769;ENSSSCG00000045482
duodenum	6_61477505_AAGGGTAAGCATCCGGGT/-	6:61477505-61477522	-	ENSSSCG00000035785	ENSSSCT00000053015	Transcript	splice_donor_variant,splice_donor_5th_base_variant,non_coding_transcript_exon_variant,intron_variant	401-?	-	-	-	-	-	IMPACT=HIGH;STRAND=1	6	61477504	.	GAAGGGTAAGCATCCGGGT	G	6_61477504_G_GAAGGGTAAGCATCCGGGT	12	ENSSSCG00000003047;ENSSSCG00000003278;ENSSSCG00000003282;ENSSSCG00000003338;ENSSSCG00000023973;ENSSSCG00000025685;ENSSSCG00000032231;ENSSSCG00000035527;ENSSSCG00000036305;ENSSSCG00000038287;ENSSSCG00000042769;ENSSSCG00000045482
duodenum	6_61477505_AAGGGTAAGCATCCGGGT/-	6:61477505-61477522	-	ENSSSCG00000035785	ENSSSCT00000090131	Transcript	splice_donor_variant,splice_donor_5th_base_variant,non_coding_transcript_exon_variant,intron_variant	430-?	-	-	-	-	-	IMPACT=HIGH;STRAND=1	6	61477504	.	GAAGGGTAAGCATCCGGGT	G	6_61477504_G_GAAGGGTAAGCATCCGGGT	12	ENSSSCG00000003047;ENSSSCG00000003278;ENSSSCG00000003282;ENSSSCG00000003338;ENSSSCG00000023973;ENSSSCG00000025685;ENSSSCG00000032231;ENSSSCG00000035527;ENSSSCG00000036305;ENSSSCG00000038287;ENSSSCG00000042769;ENSSSCG00000045482
duodenum	6_61568146_T/C	6:61568146	C	ENSSSCG00000035385	ENSSSCT00000064562	Transcript	missense_variant	584	460	154	T/A	Aca/Gca	-	IMPACT=MODERATE;STRAND=-1	6	61568146	.	T	C	6_61568146_C_T	11	ENSSSCG00000003047;ENSSSCG00000003278;ENSSSCG00000003282;ENSSSCG00000003338;ENSSSCG00000023973;ENSSSCG00000025685;ENSSSCG00000032231;ENSSSCG00000035527;ENSSSCG00000038287;ENSSSCG00000042769;ENSSSCG00000045482
duodenum	6_61810570_G/A	6:61810570	A	ENSSSCG00000038327	ENSSSCT00000050968	Transcript	missense_variant	317	317	106	R/Q	cGg/cAg	-	IMPACT=MODERATE;STRAND=1	6	61810570	.	G	A	6_61810570_A_G	12	ENSSSCG00000003047;ENSSSCG00000003278;ENSSSCG00000003282;ENSSSCG00000003338;ENSSSCG00000023973;ENSSSCG00000025685;ENSSSCG00000032231;ENSSSCG00000035527;ENSSSCG00000036305;ENSSSCG00000038287;ENSSSCG00000042769;ENSSSCG00000045482
duodenum	6_61894838_G/A	6:61894838	A	ENSSSCG00000032196	ENSSSCT00000037046	Transcript	missense_variant	553	428	143	R/H	cGt/cAt	-	IMPACT=MODERATE;STRAND=1	6	61894838	.	G	A	6_61894838_A_G	12	ENSSSCG00000003047;ENSSSCG00000003278;ENSSSCG00000003282;ENSSSCG00000003338;ENSSSCG00000023973;ENSSSCG00000025685;ENSSSCG00000032231;ENSSSCG00000035527;ENSSSCG00000036305;ENSSSCG00000038287;ENSSSCG00000042769;ENSSSCG00000045482
duodenum	6_61894838_G/A	6:61894838	A	ENSSSCG00000032196	ENSSSCT00000041476	Transcript	missense_variant	553	428	143	R/H	cGt/cAt	-	IMPACT=MODERATE;STRAND=1	6	61894838	.	G	A	6_61894838_A_G	12	ENSSSCG00000003047;ENSSSCG00000003278;ENSSSCG00000003282;ENSSSCG00000003338;ENSSSCG00000023973;ENSSSCG00000025685;ENSSSCG00000032231;ENSSSCG00000035527;ENSSSCG00000036305;ENSSSCG00000038287;ENSSSCG00000042769;ENSSSCG00000045482
duodenum	6_61894838_G/A	6:61894838	A	ENSSSCG00000032196	ENSSSCT00000062348	Transcript	missense_variant	413	275	92	R/H	cGt/cAt	-	IMPACT=MODERATE;STRAND=1	6	61894838	.	G	A	6_61894838_A_G	12	ENSSSCG00000003047;ENSSSCG00000003278;ENSSSCG00000003282;ENSSSCG00000003338;ENSSSCG00000023973;ENSSSCG00000025685;ENSSSCG00000032231;ENSSSCG00000035527;ENSSSCG00000036305;ENSSSCG00000038287;ENSSSCG00000042769;ENSSSCG00000045482
duodenum	6_61894838_G/A	6:61894838	A	ENSSSCG00000032196	ENSSSCT00000070740	Transcript	splice_donor_variant	-	-	-	-	-	-	IMPACT=HIGH;STRAND=1	6	61894838	.	G	A	6_61894838_A_G	12	ENSSSCG00000003047;ENSSSCG00000003278;ENSSSCG00000003282;ENSSSCG00000003338;ENSSSCG00000023973;ENSSSCG00000025685;ENSSSCG00000032231;ENSSSCG00000035527;ENSSSCG00000036305;ENSSSCG00000038287;ENSSSCG00000042769;ENSSSCG00000045482
duodenum	6_61896073_A/G	6:61896073	G	ENSSSCG00000032196	ENSSSCT00000037046	Transcript	missense_variant	1788	1663	555	R/G	Aga/Gga	-	IMPACT=MODERATE;STRAND=1	6	61896073	.	A	G	6_61896073_G_A	12	ENSSSCG00000003047;ENSSSCG00000003278;ENSSSCG00000003282;ENSSSCG00000003338;ENSSSCG00000023973;ENSSSCG00000025685;ENSSSCG00000032231;ENSSSCG00000035527;ENSSSCG00000036305;ENSSSCG00000038287;ENSSSCG00000042769;ENSSSCG00000045482
duodenum	6_61896073_A/G	6:61896073	G	ENSSSCG00000032196	ENSSSCT00000041476	Transcript	missense_variant	1788	1663	555	R/G	Aga/Gga	-	IMPACT=MODERATE;STRAND=1	6	61896073	.	A	G	6_61896073_G_A	12	ENSSSCG00000003047;ENSSSCG00000003278;ENSSSCG00000003282;ENSSSCG00000003338;ENSSSCG00000023973;ENSSSCG00000025685;ENSSSCG00000032231;ENSSSCG00000035527;ENSSSCG00000036305;ENSSSCG00000038287;ENSSSCG00000042769;ENSSSCG00000045482
duodenum	6_61896073_A/G	6:61896073	G	ENSSSCG00000032196	ENSSSCT00000062348	Transcript	missense_variant	1648	1510	504	R/G	Aga/Gga	-	IMPACT=MODERATE;STRAND=1	6	61896073	.	A	G	6_61896073_G_A	12	ENSSSCG00000003047;ENSSSCG00000003278;ENSSSCG00000003282;ENSSSCG00000003338;ENSSSCG00000023973;ENSSSCG00000025685;ENSSSCG00000032231;ENSSSCG00000035527;ENSSSCG00000036305;ENSSSCG00000038287;ENSSSCG00000042769;ENSSSCG00000045482
duodenum	6_61896073_A/G	6:61896073	G	ENSSSCG00000032196	ENSSSCT00000070740	Transcript	missense_variant	1725	1576	526	R/G	Aga/Gga	-	IMPACT=MODERATE;STRAND=1	6	61896073	.	A	G	6_61896073_G_A	12	ENSSSCG00000003047;ENSSSCG00000003278;ENSSSCG00000003282;ENSSSCG00000003338;ENSSSCG00000023973;ENSSSCG00000025685;ENSSSCG00000032231;ENSSSCG00000035527;ENSSSCG00000036305;ENSSSCG00000038287;ENSSSCG00000042769;ENSSSCG00000045482
duodenum	6_62120486_G/A	6:62120486	A	ENSSSCG00000003984	ENSSSCT00000004406	Transcript	missense_variant	890	547	183	A/T	Gct/Act	rs327543587	IMPACT=MODERATE;STRAND=1	6	62120486	.	G	A	6_62120486_A_G	12	ENSSSCG00000003047;ENSSSCG00000003278;ENSSSCG00000003282;ENSSSCG00000003338;ENSSSCG00000023973;ENSSSCG00000025685;ENSSSCG00000032231;ENSSSCG00000035527;ENSSSCG00000036305;ENSSSCG00000038287;ENSSSCG00000042769;ENSSSCG00000045482
duodenum	6_62120486_G/A	6:62120486	A	ENSSSCG00000003984	ENSSSCT00000089546	Transcript	missense_variant	1765	802	268	A/T	Gct/Act	rs327543587	IMPACT=MODERATE;STRAND=1	6	62120486	.	G	A	6_62120486_A_G	12	ENSSSCG00000003047;ENSSSCG00000003278;ENSSSCG00000003282;ENSSSCG00000003338;ENSSSCG00000023973;ENSSSCG00000025685;ENSSSCG00000032231;ENSSSCG00000035527;ENSSSCG00000036305;ENSSSCG00000038287;ENSSSCG00000042769;ENSSSCG00000045482
duodenum	6_62612238_C/T	6:62612238	T	ENSSSCG00000035527	ENSSSCT00000062520	Transcript	missense_variant	917	548	183	T/I	aCa/aTa	rs323399457	IMPACT=MODERATE;STRAND=1	6	62612238	.	C	T	6_62612238_T_C	12	ENSSSCG00000003047;ENSSSCG00000003278;ENSSSCG00000003282;ENSSSCG00000003338;ENSSSCG00000023973;ENSSSCG00000025685;ENSSSCG00000032231;ENSSSCG00000035527;ENSSSCG00000036305;ENSSSCG00000038287;ENSSSCG00000042769;ENSSSCG00000045482
duodenum	6_62858639_C/T	6:62858639	T	ENSSSCG00000003998	ENSSSCT00000004421	Transcript	missense_variant	2073	1874	625	A/V	gCg/gTg	rs318631255	IMPACT=MODERATE;STRAND=1	6	62858639	.	C	T	6_62858639_T_C	12	ENSSSCG00000003047;ENSSSCG00000003278;ENSSSCG00000003282;ENSSSCG00000003338;ENSSSCG00000023973;ENSSSCG00000025685;ENSSSCG00000032231;ENSSSCG00000035527;ENSSSCG00000036305;ENSSSCG00000038287;ENSSSCG00000042769;ENSSSCG00000045482
duodenum	6_62870313_-/C	6:62870312-62870313	C	ENSSSCG00000034027	ENSSSCT00000050625	Transcript	frameshift_variant	37-38	37-38	13	G/AX	gga/gCga	-	IMPACT=HIGH;STRAND=1	6	62870312	.	G	GC	6_62870312_GC_G	11	ENSSSCG00000003047;ENSSSCG00000003278;ENSSSCG00000003282;ENSSSCG00000003338;ENSSSCG00000023973;ENSSSCG00000025685;ENSSSCG00000032231;ENSSSCG00000035527;ENSSSCG00000038287;ENSSSCG00000042769;ENSSSCG00000045482
duodenum	6_62870343_A/C	6:62870343	C	ENSSSCG00000034027	ENSSSCT00000050625	Transcript	missense_variant	68	68	23	K/T	aAa/aCa	-	IMPACT=MODERATE;STRAND=1	6	62870343	.	A	C	6_62870343_C_A	11	ENSSSCG00000003047;ENSSSCG00000003278;ENSSSCG00000003282;ENSSSCG00000003338;ENSSSCG00000023973;ENSSSCG00000025685;ENSSSCG00000032231;ENSSSCG00000035527;ENSSSCG00000038287;ENSSSCG00000042769;ENSSSCG00000045482
duodenum	6_62870349_T/A	6:62870349	A	ENSSSCG00000034027	ENSSSCT00000050625	Transcript	missense_variant	74	74	25	I/K	aTa/aAa	rs1113145536	IMPACT=MODERATE;STRAND=1	6	62870349	.	T	A	6_62870349_A_T	11	ENSSSCG00000003047;ENSSSCG00000003278;ENSSSCG00000003282;ENSSSCG00000003338;ENSSSCG00000023973;ENSSSCG00000025685;ENSSSCG00000032231;ENSSSCG00000035527;ENSSSCG00000038287;ENSSSCG00000042769;ENSSSCG00000045482
duodenum	6_62870459_G/A	6:62870459	A	ENSSSCG00000034027	ENSSSCT00000050625	Transcript	missense_variant	184	184	62	A/T	Gcc/Acc	-	IMPACT=MODERATE;STRAND=1	6	62870459	.	G	A	6_62870459_A_G	13	ENSSSCG00000003047;ENSSSCG00000003278;ENSSSCG00000003282;ENSSSCG00000003338;ENSSSCG00000023973;ENSSSCG00000025685;ENSSSCG00000032231;ENSSSCG00000035527;ENSSSCG00000036305;ENSSSCG00000038287;ENSSSCG00000038825;ENSSSCG00000042769;ENSSSCG00000045482
duodenum	6_62880371_G/T	6:62880371	T	ENSSSCG00000034027	ENSSSCT00000050625	Transcript	missense_variant	730	730	244	V/L	Gta/Tta	-	IMPACT=MODERATE;STRAND=1	6	62880371	.	G	T	6_62880371_T_G	12	ENSSSCG00000003047;ENSSSCG00000003278;ENSSSCG00000003282;ENSSSCG00000003338;ENSSSCG00000023973;ENSSSCG00000025685;ENSSSCG00000032231;ENSSSCG00000035527;ENSSSCG00000036305;ENSSSCG00000038287;ENSSSCG00000042769;ENSSSCG00000045482
duodenum	6_62880371_G/T	6:62880371	T	ENSSSCG00000034027	ENSSSCT00000058736	Transcript	missense_variant	673	505	169	V/L	Gta/Tta	-	IMPACT=MODERATE;STRAND=1	6	62880371	.	G	T	6_62880371_T_G	12	ENSSSCG00000003047;ENSSSCG00000003278;ENSSSCG00000003282;ENSSSCG00000003338;ENSSSCG00000023973;ENSSSCG00000025685;ENSSSCG00000032231;ENSSSCG00000035527;ENSSSCG00000036305;ENSSSCG00000038287;ENSSSCG00000042769;ENSSSCG00000045482
duodenum	6_62881000_T/C	6:62881000	C	ENSSSCG00000045419	ENSSSCT00000072745	Transcript	missense_variant	439	439	147	N/D	Aac/Gac	rs1107672373	IMPACT=MODERATE;STRAND=-1	6	62881000	.	T	C	6_62881000_C_T	13	ENSSSCG00000003047;ENSSSCG00000003278;ENSSSCG00000003282;ENSSSCG00000003338;ENSSSCG00000023973;ENSSSCG00000025685;ENSSSCG00000032231;ENSSSCG00000035527;ENSSSCG00000036305;ENSSSCG00000038287;ENSSSCG00000038825;ENSSSCG00000042769;ENSSSCG00000045482
duodenum	6_62935892_T/C	6:62935892	C	ENSSSCG00000004001	ENSSSCT00000004424	Transcript	missense_variant	1695	1390	464	K/E	Aag/Gag	rs328295426	IMPACT=MODERATE;STRAND=-1	6	62935892	.	T	C	6_62935892_C_T	11	ENSSSCG00000003047;ENSSSCG00000003278;ENSSSCG00000003282;ENSSSCG00000003338;ENSSSCG00000023973;ENSSSCG00000025685;ENSSSCG00000032231;ENSSSCG00000035527;ENSSSCG00000038287;ENSSSCG00000042769;ENSSSCG00000045482
duodenum	6_62935892_T/C	6:62935892	C	ENSSSCG00000004001	ENSSSCT00000041776	Transcript	missense_variant	1936	1936	646	K/E	Aag/Gag	rs328295426	IMPACT=MODERATE;STRAND=-1	6	62935892	.	T	C	6_62935892_C_T	11	ENSSSCG00000003047;ENSSSCG00000003278;ENSSSCG00000003282;ENSSSCG00000003338;ENSSSCG00000023973;ENSSSCG00000025685;ENSSSCG00000032231;ENSSSCG00000035527;ENSSSCG00000038287;ENSSSCG00000042769;ENSSSCG00000045482
duodenum	6_62935892_T/C	6:62935892	C	ENSSSCG00000004001	ENSSSCT00000060691	Transcript	missense_variant	1900	1900	634	K/E	Aag/Gag	rs328295426	IMPACT=MODERATE;STRAND=-1	6	62935892	.	T	C	6_62935892_C_T	11	ENSSSCG00000003047;ENSSSCG00000003278;ENSSSCG00000003282;ENSSSCG00000003338;ENSSSCG00000023973;ENSSSCG00000025685;ENSSSCG00000032231;ENSSSCG00000035527;ENSSSCG00000038287;ENSSSCG00000042769;ENSSSCG00000045482
duodenum	6_63046264_C/T	6:63046264	T	ENSSSCG00000031342	ENSSSCT00000039205	Transcript	missense_variant	1332	80	27	A/V	gCt/gTt	-	IMPACT=MODERATE;STRAND=1	6	63046264	.	C	T	6_63046264_T_C	12	ENSSSCG00000003047;ENSSSCG00000003278;ENSSSCG00000003282;ENSSSCG00000003338;ENSSSCG00000023973;ENSSSCG00000025685;ENSSSCG00000032231;ENSSSCG00000035527;ENSSSCG00000036305;ENSSSCG00000038287;ENSSSCG00000042769;ENSSSCG00000045482
duodenum	6_63046953_G/A	6:63046953	A	ENSSSCG00000031342	ENSSSCT00000039205	Transcript	missense_variant	2021	769	257	D/N	Gac/Aac	-	IMPACT=MODERATE;STRAND=1	6	63046953	.	G	A	6_63046953_A_G	12	ENSSSCG00000003047;ENSSSCG00000003278;ENSSSCG00000003282;ENSSSCG00000003338;ENSSSCG00000023973;ENSSSCG00000025685;ENSSSCG00000032231;ENSSSCG00000035527;ENSSSCG00000036305;ENSSSCG00000038287;ENSSSCG00000042769;ENSSSCG00000045482
duodenum	6_63046953_G/A	6:63046953	A	ENSSSCG00000031342	ENSSSCT00000043990	Transcript	missense_variant	1016	979	327	D/N	Gac/Aac	-	IMPACT=MODERATE;STRAND=1	6	63046953	.	G	A	6_63046953_A_G	12	ENSSSCG00000003047;ENSSSCG00000003278;ENSSSCG00000003282;ENSSSCG00000003338;ENSSSCG00000023973;ENSSSCG00000025685;ENSSSCG00000032231;ENSSSCG00000035527;ENSSSCG00000036305;ENSSSCG00000038287;ENSSSCG00000042769;ENSSSCG00000045482
duodenum	6_63046953_G/A	6:63046953	A	ENSSSCG00000031342	ENSSSCT00000050708	Transcript	missense_variant	899	862	288	D/N	Gac/Aac	-	IMPACT=MODERATE;STRAND=1	6	63046953	.	G	A	6_63046953_A_G	12	ENSSSCG00000003047;ENSSSCG00000003278;ENSSSCG00000003282;ENSSSCG00000003338;ENSSSCG00000023973;ENSSSCG00000025685;ENSSSCG00000032231;ENSSSCG00000035527;ENSSSCG00000036305;ENSSSCG00000038287;ENSSSCG00000042769;ENSSSCG00000045482
duodenum	6_63100350_C/T	6:63100350	T	ENSSSCG00000037920	ENSSSCT00000045350	Transcript	missense_variant	1862	1844	615	A/V	gCg/gTg	-	IMPACT=MODERATE;STRAND=1	6	63100350	.	C	T	6_63100350_T_C	12	ENSSSCG00000003047;ENSSSCG00000003278;ENSSSCG00000003282;ENSSSCG00000003338;ENSSSCG00000023973;ENSSSCG00000025685;ENSSSCG00000032231;ENSSSCG00000035527;ENSSSCG00000036305;ENSSSCG00000038287;ENSSSCG00000042769;ENSSSCG00000045482
duodenum	6_63100350_C/T	6:63100350	T	ENSSSCG00000037920	ENSSSCT00000047862	Transcript	missense_variant	1865	1847	616	A/V	gCg/gTg	-	IMPACT=MODERATE;STRAND=1	6	63100350	.	C	T	6_63100350_T_C	12	ENSSSCG00000003047;ENSSSCG00000003278;ENSSSCG00000003282;ENSSSCG00000003338;ENSSSCG00000023973;ENSSSCG00000025685;ENSSSCG00000032231;ENSSSCG00000035527;ENSSSCG00000036305;ENSSSCG00000038287;ENSSSCG00000042769;ENSSSCG00000045482
duodenum	6_63100350_C/T	6:63100350	T	ENSSSCG00000037920	ENSSSCT00000054133	Transcript	missense_variant	1601	1601	534	A/V	gCg/gTg	-	IMPACT=MODERATE;STRAND=1	6	63100350	.	C	T	6_63100350_T_C	12	ENSSSCG00000003047;ENSSSCG00000003278;ENSSSCG00000003282;ENSSSCG00000003338;ENSSSCG00000023973;ENSSSCG00000025685;ENSSSCG00000032231;ENSSSCG00000035527;ENSSSCG00000036305;ENSSSCG00000038287;ENSSSCG00000042769;ENSSSCG00000045482
duodenum	6_63101136_C/T	6:63101136	T	ENSSSCG00000037920	ENSSSCT00000045350	Transcript	missense_variant	2405	2387	796	A/V	gCg/gTg	-	IMPACT=MODERATE;STRAND=1	6	63101136	.	C	T	6_63101136_T_C	12	ENSSSCG00000003047;ENSSSCG00000003278;ENSSSCG00000003282;ENSSSCG00000003338;ENSSSCG00000023973;ENSSSCG00000025685;ENSSSCG00000032231;ENSSSCG00000035527;ENSSSCG00000036305;ENSSSCG00000038287;ENSSSCG00000042769;ENSSSCG00000045482
duodenum	6_63306480_C/T	6:63306480	T	ENSSSCG00000033509	ENSSSCT00000043807	Transcript	missense_variant	1449	1346	449	T/M	aCg/aTg	-	IMPACT=MODERATE;STRAND=1	6	63306480	.	C	T	6_63306480_T_C	11	ENSSSCG00000003047;ENSSSCG00000003278;ENSSSCG00000003282;ENSSSCG00000003338;ENSSSCG00000023973;ENSSSCG00000025685;ENSSSCG00000032113;ENSSSCG00000032231;ENSSSCG00000035527;ENSSSCG00000042769;ENSSSCG00000045482
duodenum	6_63306480_C/T	6:63306480	T	ENSSSCG00000033509	ENSSSCT00000063983	Transcript	missense_variant	1221	1118	373	T/M	aCg/aTg	-	IMPACT=MODERATE;STRAND=1	6	63306480	.	C	T	6_63306480_T_C	11	ENSSSCG00000003047;ENSSSCG00000003278;ENSSSCG00000003282;ENSSSCG00000003338;ENSSSCG00000023973;ENSSSCG00000025685;ENSSSCG00000032113;ENSSSCG00000032231;ENSSSCG00000035527;ENSSSCG00000042769;ENSSSCG00000045482
duodenum	6_63306480_C/T	6:63306480	T	ENSSSCG00000033509	ENSSSCT00000067130	Transcript	missense_variant	2057	1175	392	T/M	aCg/aTg	-	IMPACT=MODERATE;STRAND=1	6	63306480	.	C	T	6_63306480_T_C	11	ENSSSCG00000003047;ENSSSCG00000003278;ENSSSCG00000003282;ENSSSCG00000003338;ENSSSCG00000023973;ENSSSCG00000025685;ENSSSCG00000032113;ENSSSCG00000032231;ENSSSCG00000035527;ENSSSCG00000042769;ENSSSCG00000045482
duodenum	6_63306480_C/T	6:63306480	T	ENSSSCG00000033509	ENSSSCT00000074005	Transcript	missense_variant	2192	1847	616	T/M	aCg/aTg	-	IMPACT=MODERATE;STRAND=1	6	63306480	.	C	T	6_63306480_T_C	11	ENSSSCG00000003047;ENSSSCG00000003278;ENSSSCG00000003282;ENSSSCG00000003338;ENSSSCG00000023973;ENSSSCG00000025685;ENSSSCG00000032113;ENSSSCG00000032231;ENSSSCG00000035527;ENSSSCG00000042769;ENSSSCG00000045482
duodenum	6_63308785_A/G	6:63308785	G	ENSSSCG00000023973	ENSSSCT00000024617	Transcript	missense_variant	2017	1982	661	V/A	gTg/gCg	rs322552629	IMPACT=MODERATE;STRAND=-1	6	63308785	.	A	G	6_63308785_G_A	12	ENSSSCG00000003047;ENSSSCG00000003278;ENSSSCG00000003282;ENSSSCG00000003338;ENSSSCG00000023973;ENSSSCG00000025685;ENSSSCG00000032231;ENSSSCG00000035527;ENSSSCG00000036305;ENSSSCG00000038287;ENSSSCG00000042769;ENSSSCG00000045482
duodenum	6_63318022_G/C	6:63318022	C	ENSSSCG00000023973	ENSSSCT00000024617	Transcript	missense_variant	539	504	168	F/L	ttC/ttG	rs196952130	IMPACT=MODERATE;STRAND=-1	6	63318022	.	G	C	6_63318022_C_G	11	ENSSSCG00000002906;ENSSSCG00000003047;ENSSSCG00000003278;ENSSSCG00000003282;ENSSSCG00000003338;ENSSSCG00000023973;ENSSSCG00000025685;ENSSSCG00000032231;ENSSSCG00000035527;ENSSSCG00000042769;ENSSSCG00000045482
duodenum	6_63318022_G/C	6:63318022	C	ENSSSCG00000023973	ENSSSCT00000028244	Transcript	missense_variant	4350	504	168	F/L	ttC/ttG	rs196952130	IMPACT=MODERATE;STRAND=-1	6	63318022	.	G	C	6_63318022_C_G	11	ENSSSCG00000002906;ENSSSCG00000003047;ENSSSCG00000003278;ENSSSCG00000003282;ENSSSCG00000003338;ENSSSCG00000023973;ENSSSCG00000025685;ENSSSCG00000032231;ENSSSCG00000035527;ENSSSCG00000042769;ENSSSCG00000045482
duodenum	6_63326358_C/T	6:63326358	T	ENSSSCG00000030000	ENSSSCT00000040850	Transcript	missense_variant	2206	1414	472	P/S	Cca/Tca	rs698783468	IMPACT=MODERATE;STRAND=1	6	63326358	.	C	T	6_63326358_T_C	12	ENSSSCG00000003047;ENSSSCG00000003278;ENSSSCG00000003282;ENSSSCG00000003338;ENSSSCG00000023973;ENSSSCG00000025685;ENSSSCG00000032231;ENSSSCG00000035527;ENSSSCG00000036305;ENSSSCG00000038287;ENSSSCG00000042769;ENSSSCG00000045482
duodenum	6_63332560_G/A	6:63332560	A	ENSSSCG00000030505	ENSSSCT00000031335	Transcript	missense_variant	4586	650	217	R/H	cGc/cAc	rs321085526	IMPACT=MODERATE;STRAND=1	6	63332560	.	G	A	6_63332560_A_G	11	ENSSSCG00000003047;ENSSSCG00000003278;ENSSSCG00000003282;ENSSSCG00000003338;ENSSSCG00000023973;ENSSSCG00000025685;ENSSSCG00000032231;ENSSSCG00000035527;ENSSSCG00000038287;ENSSSCG00000042769;ENSSSCG00000045482
duodenum	6_63334989_G/T	6:63334989	T	ENSSSCG00000030505	ENSSSCT00000031335	Transcript	missense_variant	5321	1385	462	G/V	gGg/gTg	rs318251810	IMPACT=MODERATE;STRAND=1	6	63334989	.	G	T	6_63334989_T_G	11	ENSSSCG00000003047;ENSSSCG00000003278;ENSSSCG00000003282;ENSSSCG00000003338;ENSSSCG00000023973;ENSSSCG00000025685;ENSSSCG00000032231;ENSSSCG00000035527;ENSSSCG00000038287;ENSSSCG00000042769;ENSSSCG00000045482
duodenum	6_63339664_C/T	6:63339664	T	ENSSSCG00000033735	ENSSSCT00000037136	Transcript	missense_variant	1399	826	276	E/K	Gag/Aag	rs708803716	IMPACT=MODERATE;STRAND=-1	6	63339664	.	C	T	6_63339664_T_C	11	ENSSSCG00000003047;ENSSSCG00000003278;ENSSSCG00000003282;ENSSSCG00000003338;ENSSSCG00000023973;ENSSSCG00000025685;ENSSSCG00000032231;ENSSSCG00000035527;ENSSSCG00000038287;ENSSSCG00000042769;ENSSSCG00000045482
duodenum	6_63339664_C/T	6:63339664	T	ENSSSCG00000033735	ENSSSCT00000038412	Transcript	missense_variant	1254	826	276	E/K	Gag/Aag	rs708803716	IMPACT=MODERATE;STRAND=-1	6	63339664	.	C	T	6_63339664_T_C	11	ENSSSCG00000003047;ENSSSCG00000003278;ENSSSCG00000003282;ENSSSCG00000003338;ENSSSCG00000023973;ENSSSCG00000025685;ENSSSCG00000032231;ENSSSCG00000035527;ENSSSCG00000038287;ENSSSCG00000042769;ENSSSCG00000045482
duodenum	6_63355622_A/C	6:63355622	C	ENSSSCG00000035420	ENSSSCT00000060433	Transcript	missense_variant	574	461	154	L/R	cTc/cGc	rs320415943	IMPACT=MODERATE;STRAND=-1	6	63355622	.	A	C	6_63355622_C_A	11	ENSSSCG00000002906;ENSSSCG00000003047;ENSSSCG00000003278;ENSSSCG00000003338;ENSSSCG00000023973;ENSSSCG00000025685;ENSSSCG00000032113;ENSSSCG00000032231;ENSSSCG00000035527;ENSSSCG00000042769;ENSSSCG00000045482
duodenum	6_63363755_C/T	6:63363755	T	ENSSSCG00000040575	ENSSSCT00000046783	Transcript	missense_variant	181	77	26	S/L	tCg/tTg	rs697092692	IMPACT=MODERATE;STRAND=1	6	63363755	.	C	T	6_63363755_T_C	11	ENSSSCG00000003047;ENSSSCG00000003278;ENSSSCG00000003338;ENSSSCG00000023973;ENSSSCG00000025685;ENSSSCG00000032113;ENSSSCG00000032231;ENSSSCG00000035527;ENSSSCG00000038287;ENSSSCG00000042769;ENSSSCG00000045482
duodenum	6_63363884_C/T	6:63363884	T	ENSSSCG00000040575	ENSSSCT00000046783	Transcript	missense_variant	310	206	69	T/I	aCa/aTa	rs81210889	IMPACT=MODERATE;STRAND=1	6	63363884	.	C	T	6_63363884_T_C	11	ENSSSCG00000003047;ENSSSCG00000003278;ENSSSCG00000003338;ENSSSCG00000023973;ENSSSCG00000025685;ENSSSCG00000032113;ENSSSCG00000032231;ENSSSCG00000035527;ENSSSCG00000038287;ENSSSCG00000042769;ENSSSCG00000045482
duodenum	6_63364025_T/C	6:63364025	C	ENSSSCG00000040575	ENSSSCT00000046783	Transcript	missense_variant	451	347	116	V/A	gTg/gCg	rs81210892	IMPACT=MODERATE;STRAND=1	6	63364025	.	T	C	6_63364025_C_T	10	ENSSSCG00000003047;ENSSSCG00000003278;ENSSSCG00000003338;ENSSSCG00000023973;ENSSSCG00000025685;ENSSSCG00000032113;ENSSSCG00000032231;ENSSSCG00000035527;ENSSSCG00000042769;ENSSSCG00000045482
duodenum	6_63364169_T/C	6:63364169	C	ENSSSCG00000040575	ENSSSCT00000046783	Transcript	missense_variant	595	491	164	L/P	cTc/cCc	rs700430553	IMPACT=MODERATE;STRAND=1	6	63364169	.	T	C	6_63364169_C_T	11	ENSSSCG00000003047;ENSSSCG00000003278;ENSSSCG00000003282;ENSSSCG00000003338;ENSSSCG00000023973;ENSSSCG00000025685;ENSSSCG00000032231;ENSSSCG00000035527;ENSSSCG00000038287;ENSSSCG00000042769;ENSSSCG00000045482
duodenum	6_63366184_C/G	6:63366184	G	ENSSSCG00000022204	ENSSSCT00000023306	Transcript	missense_variant	97	31	11	P/A	Ccg/Gcg	rs696125776	IMPACT=MODERATE;STRAND=1	6	63366184	.	C	G	6_63366184_G_C	10	ENSSSCG00000003047;ENSSSCG00000003278;ENSSSCG00000003338;ENSSSCG00000023973;ENSSSCG00000025685;ENSSSCG00000032113;ENSSSCG00000032231;ENSSSCG00000035527;ENSSSCG00000042769;ENSSSCG00000045482
duodenum	6_63366184_C/G	6:63366184	G	ENSSSCG00000022204	ENSSSCT00000026215	Transcript	missense_variant	163	31	11	P/A	Ccg/Gcg	rs696125776	IMPACT=MODERATE;STRAND=1	6	63366184	.	C	G	6_63366184_G_C	10	ENSSSCG00000003047;ENSSSCG00000003278;ENSSSCG00000003338;ENSSSCG00000023973;ENSSSCG00000025685;ENSSSCG00000032113;ENSSSCG00000032231;ENSSSCG00000035527;ENSSSCG00000042769;ENSSSCG00000045482
duodenum	6_63366184_C/G	6:63366184	G	ENSSSCG00000022204	ENSSSCT00000053890	Transcript	missense_variant	163	31	11	P/A	Ccg/Gcg	rs696125776	IMPACT=MODERATE;STRAND=1	6	63366184	.	C	G	6_63366184_G_C	10	ENSSSCG00000003047;ENSSSCG00000003278;ENSSSCG00000003338;ENSSSCG00000023973;ENSSSCG00000025685;ENSSSCG00000032113;ENSSSCG00000032231;ENSSSCG00000035527;ENSSSCG00000042769;ENSSSCG00000045482
duodenum	6_63366184_C/G	6:63366184	G	ENSSSCG00000022204	ENSSSCT00000058539	Transcript	missense_variant	163	31	11	P/A	Ccg/Gcg	rs696125776	IMPACT=MODERATE;STRAND=1	6	63366184	.	C	G	6_63366184_G_C	10	ENSSSCG00000003047;ENSSSCG00000003278;ENSSSCG00000003338;ENSSSCG00000023973;ENSSSCG00000025685;ENSSSCG00000032113;ENSSSCG00000032231;ENSSSCG00000035527;ENSSSCG00000042769;ENSSSCG00000045482
duodenum	6_63366184_C/G	6:63366184	G	ENSSSCG00000022204	ENSSSCT00000065088	Transcript	missense_variant	163	31	11	P/A	Ccg/Gcg	rs696125776	IMPACT=MODERATE;STRAND=1	6	63366184	.	C	G	6_63366184_G_C	10	ENSSSCG00000003047;ENSSSCG00000003278;ENSSSCG00000003338;ENSSSCG00000023973;ENSSSCG00000025685;ENSSSCG00000032113;ENSSSCG00000032231;ENSSSCG00000035527;ENSSSCG00000042769;ENSSSCG00000045482
duodenum	6_63366195_-/GCT	6:63366194-63366195	GCT	ENSSSCG00000022204	ENSSSCT00000023306	Transcript	inframe_insertion	107-108	41-42	14	P/PL	ccg/ccGCTg	-	IMPACT=MODERATE;STRAND=1	6	63366194	.	C	CGCT	6_63366194_CGCT_C	10	ENSSSCG00000003047;ENSSSCG00000003278;ENSSSCG00000003282;ENSSSCG00000003338;ENSSSCG00000023973;ENSSSCG00000025685;ENSSSCG00000032231;ENSSSCG00000035527;ENSSSCG00000042769;ENSSSCG00000045482
duodenum	6_63366195_-/GCT	6:63366194-63366195	GCT	ENSSSCG00000022204	ENSSSCT00000026215	Transcript	inframe_insertion	173-174	41-42	14	P/PL	ccg/ccGCTg	-	IMPACT=MODERATE;STRAND=1	6	63366194	.	C	CGCT	6_63366194_CGCT_C	10	ENSSSCG00000003047;ENSSSCG00000003278;ENSSSCG00000003282;ENSSSCG00000003338;ENSSSCG00000023973;ENSSSCG00000025685;ENSSSCG00000032231;ENSSSCG00000035527;ENSSSCG00000042769;ENSSSCG00000045482
duodenum	6_63366195_-/GCT	6:63366194-63366195	GCT	ENSSSCG00000022204	ENSSSCT00000053890	Transcript	inframe_insertion	173-174	41-42	14	P/PL	ccg/ccGCTg	-	IMPACT=MODERATE;STRAND=1	6	63366194	.	C	CGCT	6_63366194_CGCT_C	10	ENSSSCG00000003047;ENSSSCG00000003278;ENSSSCG00000003282;ENSSSCG00000003338;ENSSSCG00000023973;ENSSSCG00000025685;ENSSSCG00000032231;ENSSSCG00000035527;ENSSSCG00000042769;ENSSSCG00000045482
duodenum	6_63366195_-/GCT	6:63366194-63366195	GCT	ENSSSCG00000022204	ENSSSCT00000058539	Transcript	inframe_insertion	173-174	41-42	14	P/PL	ccg/ccGCTg	-	IMPACT=MODERATE;STRAND=1	6	63366194	.	C	CGCT	6_63366194_CGCT_C	10	ENSSSCG00000003047;ENSSSCG00000003278;ENSSSCG00000003282;ENSSSCG00000003338;ENSSSCG00000023973;ENSSSCG00000025685;ENSSSCG00000032231;ENSSSCG00000035527;ENSSSCG00000042769;ENSSSCG00000045482
duodenum	6_63366195_-/GCT	6:63366194-63366195	GCT	ENSSSCG00000022204	ENSSSCT00000065088	Transcript	inframe_insertion	173-174	41-42	14	P/PL	ccg/ccGCTg	-	IMPACT=MODERATE;STRAND=1	6	63366194	.	C	CGCT	6_63366194_CGCT_C	10	ENSSSCG00000003047;ENSSSCG00000003278;ENSSSCG00000003282;ENSSSCG00000003338;ENSSSCG00000023973;ENSSSCG00000025685;ENSSSCG00000032231;ENSSSCG00000035527;ENSSSCG00000042769;ENSSSCG00000045482
duodenum	6_63383941_T/C	6:63383941	C	ENSSSCG00000022204	ENSSSCT00000054906	Transcript	missense_variant	684	224	75	L/P	cTa/cCa	rs332272450	IMPACT=MODERATE;STRAND=1	6	63383941	.	T	C	6_63383941_C_T	10	ENSSSCG00000003047;ENSSSCG00000003278;ENSSSCG00000003338;ENSSSCG00000023973;ENSSSCG00000025685;ENSSSCG00000032231;ENSSSCG00000035527;ENSSSCG00000038287;ENSSSCG00000042769;ENSSSCG00000045482
duodenum	6_63389427_C/G	6:63389427	G	ENSSSCG00000022204	ENSSSCT00000023306	Transcript	missense_variant	3163	3097	1033	P/A	Cca/Gca	rs336353106	IMPACT=MODERATE;STRAND=1	6	63389427	.	C	G	6_63389427_G_C	11	ENSSSCG00000003047;ENSSSCG00000003278;ENSSSCG00000003282;ENSSSCG00000003338;ENSSSCG00000023973;ENSSSCG00000025685;ENSSSCG00000032231;ENSSSCG00000035527;ENSSSCG00000038287;ENSSSCG00000042769;ENSSSCG00000045482
duodenum	6_63389427_C/G	6:63389427	G	ENSSSCG00000022204	ENSSSCT00000026215	Transcript	missense_variant	3229	3097	1033	P/A	Cca/Gca	rs336353106	IMPACT=MODERATE;STRAND=1	6	63389427	.	C	G	6_63389427_G_C	11	ENSSSCG00000003047;ENSSSCG00000003278;ENSSSCG00000003282;ENSSSCG00000003338;ENSSSCG00000023973;ENSSSCG00000025685;ENSSSCG00000032231;ENSSSCG00000035527;ENSSSCG00000038287;ENSSSCG00000042769;ENSSSCG00000045482
duodenum	6_63389427_C/G	6:63389427	G	ENSSSCG00000022204	ENSSSCT00000050291	Transcript	missense_variant	2347	2305	769	P/A	Cca/Gca	rs336353106	IMPACT=MODERATE;STRAND=1	6	63389427	.	C	G	6_63389427_G_C	11	ENSSSCG00000003047;ENSSSCG00000003278;ENSSSCG00000003282;ENSSSCG00000003338;ENSSSCG00000023973;ENSSSCG00000025685;ENSSSCG00000032231;ENSSSCG00000035527;ENSSSCG00000038287;ENSSSCG00000042769;ENSSSCG00000045482
duodenum	6_63389427_C/G	6:63389427	G	ENSSSCG00000022204	ENSSSCT00000053890	Transcript	missense_variant	3028	2896	966	P/A	Cca/Gca	rs336353106	IMPACT=MODERATE;STRAND=1	6	63389427	.	C	G	6_63389427_G_C	11	ENSSSCG00000003047;ENSSSCG00000003278;ENSSSCG00000003282;ENSSSCG00000003338;ENSSSCG00000023973;ENSSSCG00000025685;ENSSSCG00000032231;ENSSSCG00000035527;ENSSSCG00000038287;ENSSSCG00000042769;ENSSSCG00000045482
duodenum	6_63389427_C/G	6:63389427	G	ENSSSCG00000022204	ENSSSCT00000054906	Transcript	missense_variant	3260	2800	934	P/A	Cca/Gca	rs336353106	IMPACT=MODERATE;STRAND=1	6	63389427	.	C	G	6_63389427_G_C	11	ENSSSCG00000003047;ENSSSCG00000003278;ENSSSCG00000003282;ENSSSCG00000003338;ENSSSCG00000023973;ENSSSCG00000025685;ENSSSCG00000032231;ENSSSCG00000035527;ENSSSCG00000038287;ENSSSCG00000042769;ENSSSCG00000045482
duodenum	6_63389427_C/G	6:63389427	G	ENSSSCG00000022204	ENSSSCT00000058539	Transcript	missense_variant	3229	3097	1033	P/A	Cca/Gca	rs336353106	IMPACT=MODERATE;STRAND=1	6	63389427	.	C	G	6_63389427_G_C	11	ENSSSCG00000003047;ENSSSCG00000003278;ENSSSCG00000003282;ENSSSCG00000003338;ENSSSCG00000023973;ENSSSCG00000025685;ENSSSCG00000032231;ENSSSCG00000035527;ENSSSCG00000038287;ENSSSCG00000042769;ENSSSCG00000045482
duodenum	6_63389427_C/G	6:63389427	G	ENSSSCG00000022204	ENSSSCT00000065088	Transcript	missense_variant	3229	3097	1033	P/A	Cca/Gca	rs336353106	IMPACT=MODERATE;STRAND=1	6	63389427	.	C	G	6_63389427_G_C	11	ENSSSCG00000003047;ENSSSCG00000003278;ENSSSCG00000003282;ENSSSCG00000003338;ENSSSCG00000023973;ENSSSCG00000025685;ENSSSCG00000032231;ENSSSCG00000035527;ENSSSCG00000038287;ENSSSCG00000042769;ENSSSCG00000045482
duodenum	6_63389671_T/A	6:63389671	A	ENSSSCG00000022204	ENSSSCT00000026215	Transcript	missense_variant	3395	3263	1088	L/Q	cTg/cAg	rs344283604	IMPACT=MODERATE;STRAND=1	6	63389671	.	T	A	6_63389671_A_T	10	ENSSSCG00000003047;ENSSSCG00000003278;ENSSSCG00000003338;ENSSSCG00000023973;ENSSSCG00000025685;ENSSSCG00000032231;ENSSSCG00000035527;ENSSSCG00000038287;ENSSSCG00000042769;ENSSSCG00000045482
duodenum	6_63389671_T/A	6:63389671	A	ENSSSCG00000022204	ENSSSCT00000050291	Transcript	missense_variant	2513	2471	824	L/Q	cTg/cAg	rs344283604	IMPACT=MODERATE;STRAND=1	6	63389671	.	T	A	6_63389671_A_T	10	ENSSSCG00000003047;ENSSSCG00000003278;ENSSSCG00000003338;ENSSSCG00000023973;ENSSSCG00000025685;ENSSSCG00000032231;ENSSSCG00000035527;ENSSSCG00000038287;ENSSSCG00000042769;ENSSSCG00000045482
duodenum	6_63389671_T/A	6:63389671	A	ENSSSCG00000022204	ENSSSCT00000053890	Transcript	missense_variant	3194	3062	1021	L/Q	cTg/cAg	rs344283604	IMPACT=MODERATE;STRAND=1	6	63389671	.	T	A	6_63389671_A_T	10	ENSSSCG00000003047;ENSSSCG00000003278;ENSSSCG00000003338;ENSSSCG00000023973;ENSSSCG00000025685;ENSSSCG00000032231;ENSSSCG00000035527;ENSSSCG00000038287;ENSSSCG00000042769;ENSSSCG00000045482
duodenum	6_63389671_T/A	6:63389671	A	ENSSSCG00000022204	ENSSSCT00000054906	Transcript	missense_variant	3426	2966	989	L/Q	cTg/cAg	rs344283604	IMPACT=MODERATE;STRAND=1	6	63389671	.	T	A	6_63389671_A_T	10	ENSSSCG00000003047;ENSSSCG00000003278;ENSSSCG00000003338;ENSSSCG00000023973;ENSSSCG00000025685;ENSSSCG00000032231;ENSSSCG00000035527;ENSSSCG00000038287;ENSSSCG00000042769;ENSSSCG00000045482
duodenum	6_63389671_T/A	6:63389671	A	ENSSSCG00000022204	ENSSSCT00000058539	Transcript	missense_variant	3395	3263	1088	L/Q	cTg/cAg	rs344283604	IMPACT=MODERATE;STRAND=1	6	63389671	.	T	A	6_63389671_A_T	10	ENSSSCG00000003047;ENSSSCG00000003278;ENSSSCG00000003338;ENSSSCG00000023973;ENSSSCG00000025685;ENSSSCG00000032231;ENSSSCG00000035527;ENSSSCG00000038287;ENSSSCG00000042769;ENSSSCG00000045482
duodenum	6_63389671_T/A	6:63389671	A	ENSSSCG00000022204	ENSSSCT00000065088	Transcript	missense_variant	3395	3263	1088	L/Q	cTg/cAg	rs344283604	IMPACT=MODERATE;STRAND=1	6	63389671	.	T	A	6_63389671_A_T	10	ENSSSCG00000003047;ENSSSCG00000003278;ENSSSCG00000003338;ENSSSCG00000023973;ENSSSCG00000025685;ENSSSCG00000032231;ENSSSCG00000035527;ENSSSCG00000038287;ENSSSCG00000042769;ENSSSCG00000045482
duodenum	6_63390985_C/T	6:63390985	T	ENSSSCG00000022204	ENSSSCT00000023306	Transcript	missense_variant	3713	3647	1216	A/V	gCc/gTc	rs329448690	IMPACT=MODERATE;STRAND=1	6	63390985	.	C	T	6_63390985_T_C	10	ENSSSCG00000003047;ENSSSCG00000003278;ENSSSCG00000003338;ENSSSCG00000023973;ENSSSCG00000025685;ENSSSCG00000032231;ENSSSCG00000035527;ENSSSCG00000038287;ENSSSCG00000042769;ENSSSCG00000045482
duodenum	6_63390985_C/T	6:63390985	T	ENSSSCG00000022204	ENSSSCT00000026215	Transcript	missense_variant	3917	3785	1262	A/V	gCc/gTc	rs329448690	IMPACT=MODERATE;STRAND=1	6	63390985	.	C	T	6_63390985_T_C	10	ENSSSCG00000003047;ENSSSCG00000003278;ENSSSCG00000003338;ENSSSCG00000023973;ENSSSCG00000025685;ENSSSCG00000032231;ENSSSCG00000035527;ENSSSCG00000038287;ENSSSCG00000042769;ENSSSCG00000045482
duodenum	6_63390985_C/T	6:63390985	T	ENSSSCG00000022204	ENSSSCT00000050291	Transcript	missense_variant	3035	2993	998	A/V	gCc/gTc	rs329448690	IMPACT=MODERATE;STRAND=1	6	63390985	.	C	T	6_63390985_T_C	10	ENSSSCG00000003047;ENSSSCG00000003278;ENSSSCG00000003338;ENSSSCG00000023973;ENSSSCG00000025685;ENSSSCG00000032231;ENSSSCG00000035527;ENSSSCG00000038287;ENSSSCG00000042769;ENSSSCG00000045482
duodenum	6_63390985_C/T	6:63390985	T	ENSSSCG00000022204	ENSSSCT00000053890	Transcript	missense_variant	3716	3584	1195	A/V	gCc/gTc	rs329448690	IMPACT=MODERATE;STRAND=1	6	63390985	.	C	T	6_63390985_T_C	10	ENSSSCG00000003047;ENSSSCG00000003278;ENSSSCG00000003338;ENSSSCG00000023973;ENSSSCG00000025685;ENSSSCG00000032231;ENSSSCG00000035527;ENSSSCG00000038287;ENSSSCG00000042769;ENSSSCG00000045482
duodenum	6_63390985_C/T	6:63390985	T	ENSSSCG00000022204	ENSSSCT00000054906	Transcript	missense_variant	3948	3488	1163	A/V	gCc/gTc	rs329448690	IMPACT=MODERATE;STRAND=1	6	63390985	.	C	T	6_63390985_T_C	10	ENSSSCG00000003047;ENSSSCG00000003278;ENSSSCG00000003338;ENSSSCG00000023973;ENSSSCG00000025685;ENSSSCG00000032231;ENSSSCG00000035527;ENSSSCG00000038287;ENSSSCG00000042769;ENSSSCG00000045482
duodenum	6_63390985_C/T	6:63390985	T	ENSSSCG00000022204	ENSSSCT00000058539	Transcript	missense_variant	3917	3785	1262	A/V	gCc/gTc	rs329448690	IMPACT=MODERATE;STRAND=1	6	63390985	.	C	T	6_63390985_T_C	10	ENSSSCG00000003047;ENSSSCG00000003278;ENSSSCG00000003338;ENSSSCG00000023973;ENSSSCG00000025685;ENSSSCG00000032231;ENSSSCG00000035527;ENSSSCG00000038287;ENSSSCG00000042769;ENSSSCG00000045482
duodenum	6_63390985_C/T	6:63390985	T	ENSSSCG00000022204	ENSSSCT00000065088	Transcript	missense_variant	3917	3785	1262	A/V	gCc/gTc	rs329448690	IMPACT=MODERATE;STRAND=1	6	63390985	.	C	T	6_63390985_T_C	10	ENSSSCG00000003047;ENSSSCG00000003278;ENSSSCG00000003338;ENSSSCG00000023973;ENSSSCG00000025685;ENSSSCG00000032231;ENSSSCG00000035527;ENSSSCG00000038287;ENSSSCG00000042769;ENSSSCG00000045482
duodenum	6_63407022_C/T	6:63407022	T	ENSSSCG00000026816	ENSSSCT00000026524	Transcript	missense_variant	268	268	90	R/C	Cgc/Tgc	-	IMPACT=MODERATE;STRAND=1	6	63407022	.	C	T	6_63407022_T_C	11	ENSSSCG00000003047;ENSSSCG00000003278;ENSSSCG00000003282;ENSSSCG00000003338;ENSSSCG00000023973;ENSSSCG00000025685;ENSSSCG00000032231;ENSSSCG00000035527;ENSSSCG00000038287;ENSSSCG00000042769;ENSSSCG00000045482
duodenum	6_63407022_C/T	6:63407022	T	ENSSSCG00000026816	ENSSSCT00000028909	Transcript	missense_variant	346	346	116	R/C	Cgc/Tgc	-	IMPACT=MODERATE;STRAND=1	6	63407022	.	C	T	6_63407022_T_C	11	ENSSSCG00000003047;ENSSSCG00000003278;ENSSSCG00000003282;ENSSSCG00000003338;ENSSSCG00000023973;ENSSSCG00000025685;ENSSSCG00000032231;ENSSSCG00000035527;ENSSSCG00000038287;ENSSSCG00000042769;ENSSSCG00000045482
duodenum	6_63407022_C/T	6:63407022	T	ENSSSCG00000026816	ENSSSCT00000030737	Transcript	missense_variant	274	274	92	R/C	Cgc/Tgc	-	IMPACT=MODERATE;STRAND=1	6	63407022	.	C	T	6_63407022_T_C	11	ENSSSCG00000003047;ENSSSCG00000003278;ENSSSCG00000003282;ENSSSCG00000003338;ENSSSCG00000023973;ENSSSCG00000025685;ENSSSCG00000032231;ENSSSCG00000035527;ENSSSCG00000038287;ENSSSCG00000042769;ENSSSCG00000045482
duodenum	6_63407022_C/T	6:63407022	T	ENSSSCG00000026816	ENSSSCT00000076125	Transcript	missense_variant	346	346	116	R/C	Cgc/Tgc	-	IMPACT=MODERATE;STRAND=1	6	63407022	.	C	T	6_63407022_T_C	11	ENSSSCG00000003047;ENSSSCG00000003278;ENSSSCG00000003282;ENSSSCG00000003338;ENSSSCG00000023973;ENSSSCG00000025685;ENSSSCG00000032231;ENSSSCG00000035527;ENSSSCG00000038287;ENSSSCG00000042769;ENSSSCG00000045482
duodenum	6_63407022_C/T	6:63407022	T	ENSSSCG00000026816	ENSSSCT00000084095	Transcript	missense_variant	280	280	94	R/C	Cgc/Tgc	-	IMPACT=MODERATE;STRAND=1	6	63407022	.	C	T	6_63407022_T_C	11	ENSSSCG00000003047;ENSSSCG00000003278;ENSSSCG00000003282;ENSSSCG00000003338;ENSSSCG00000023973;ENSSSCG00000025685;ENSSSCG00000032231;ENSSSCG00000035527;ENSSSCG00000038287;ENSSSCG00000042769;ENSSSCG00000045482
duodenum	6_63407022_C/T	6:63407022	T	ENSSSCG00000026816	ENSSSCT00000086124	Transcript	missense_variant	274	274	92	R/C	Cgc/Tgc	-	IMPACT=MODERATE;STRAND=1	6	63407022	.	C	T	6_63407022_T_C	11	ENSSSCG00000003047;ENSSSCG00000003278;ENSSSCG00000003282;ENSSSCG00000003338;ENSSSCG00000023973;ENSSSCG00000025685;ENSSSCG00000032231;ENSSSCG00000035527;ENSSSCG00000038287;ENSSSCG00000042769;ENSSSCG00000045482
duodenum	6_63494780_G/T	6:63494780	T	ENSSSCG00000003336	ENSSSCT00000003703	Transcript	missense_variant	82	82	28	G/C	Ggc/Tgc	rs337034764	IMPACT=MODERATE;STRAND=1	6	63494780	.	G	T	6_63494780_T_G	11	ENSSSCG00000003047;ENSSSCG00000003278;ENSSSCG00000003338;ENSSSCG00000023973;ENSSSCG00000025685;ENSSSCG00000032231;ENSSSCG00000035527;ENSSSCG00000036305;ENSSSCG00000038287;ENSSSCG00000042769;ENSSSCG00000045482
duodenum	6_63494780_G/T	6:63494780	T	ENSSSCG00000003336	ENSSSCT00000047106	Transcript	missense_variant	82	82	28	G/C	Ggc/Tgc	rs337034764	IMPACT=MODERATE;STRAND=1	6	63494780	.	G	T	6_63494780_T_G	11	ENSSSCG00000003047;ENSSSCG00000003278;ENSSSCG00000003338;ENSSSCG00000023973;ENSSSCG00000025685;ENSSSCG00000032231;ENSSSCG00000035527;ENSSSCG00000036305;ENSSSCG00000038287;ENSSSCG00000042769;ENSSSCG00000045482
duodenum	6_63497539_C/T	6:63497539	T	ENSSSCG00000003336	ENSSSCT00000003703	Transcript	missense_variant	487	487	163	R/W	Cgg/Tgg	rs336773303	IMPACT=MODERATE;STRAND=1	6	63497539	.	C	T	6_63497539_T_C	11	ENSSSCG00000003047;ENSSSCG00000003278;ENSSSCG00000003282;ENSSSCG00000003338;ENSSSCG00000023973;ENSSSCG00000025685;ENSSSCG00000032231;ENSSSCG00000035527;ENSSSCG00000038287;ENSSSCG00000042769;ENSSSCG00000045482
duodenum	6_63497539_C/T	6:63497539	T	ENSSSCG00000003336	ENSSSCT00000047106	Transcript	missense_variant	487	487	163	R/W	Cgg/Tgg	rs336773303	IMPACT=MODERATE;STRAND=1	6	63497539	.	C	T	6_63497539_T_C	11	ENSSSCG00000003047;ENSSSCG00000003278;ENSSSCG00000003282;ENSSSCG00000003338;ENSSSCG00000023973;ENSSSCG00000025685;ENSSSCG00000032231;ENSSSCG00000035527;ENSSSCG00000038287;ENSSSCG00000042769;ENSSSCG00000045482
duodenum	6_63498510_G/A	6:63498510	A	ENSSSCG00000003336	ENSSSCT00000003703	Transcript	missense_variant	746	746	249	R/K	aGa/aAa	rs332085868	IMPACT=MODERATE;STRAND=1	6	63498510	.	G	A	6_63498510_A_G	11	ENSSSCG00000003047;ENSSSCG00000003278;ENSSSCG00000003282;ENSSSCG00000003338;ENSSSCG00000023973;ENSSSCG00000025685;ENSSSCG00000032231;ENSSSCG00000035527;ENSSSCG00000038287;ENSSSCG00000042769;ENSSSCG00000045482
duodenum	6_63498510_G/A	6:63498510	A	ENSSSCG00000003336	ENSSSCT00000047106	Transcript	missense_variant	746	746	249	R/K	aGa/aAa	rs332085868	IMPACT=MODERATE;STRAND=1	6	63498510	.	G	A	6_63498510_A_G	11	ENSSSCG00000003047;ENSSSCG00000003278;ENSSSCG00000003282;ENSSSCG00000003338;ENSSSCG00000023973;ENSSSCG00000025685;ENSSSCG00000032231;ENSSSCG00000035527;ENSSSCG00000038287;ENSSSCG00000042769;ENSSSCG00000045482
duodenum	6_63510627_T/G	6:63510627	G	ENSSSCG00000003336	ENSSSCT00000003703	Transcript	missense_variant	2134	2134	712	S/A	Tcc/Gcc	rs698446356	IMPACT=MODERATE;STRAND=1	6	63510627	.	T	G	6_63510627_G_T	10	ENSSSCG00000003047;ENSSSCG00000003278;ENSSSCG00000003338;ENSSSCG00000023973;ENSSSCG00000025685;ENSSSCG00000032231;ENSSSCG00000035527;ENSSSCG00000038287;ENSSSCG00000042769;ENSSSCG00000045482
duodenum	6_63510627_T/G	6:63510627	G	ENSSSCG00000003336	ENSSSCT00000047106	Transcript	missense_variant	2206	2206	736	S/A	Tcc/Gcc	rs698446356	IMPACT=MODERATE;STRAND=1	6	63510627	.	T	G	6_63510627_G_T	10	ENSSSCG00000003047;ENSSSCG00000003278;ENSSSCG00000003338;ENSSSCG00000023973;ENSSSCG00000025685;ENSSSCG00000032231;ENSSSCG00000035527;ENSSSCG00000038287;ENSSSCG00000042769;ENSSSCG00000045482
duodenum	6_63510705_G/A	6:63510705	A	ENSSSCG00000003336	ENSSSCT00000003703	Transcript	missense_variant	2212	2212	738	G/R	Ggg/Agg	rs712813005	IMPACT=MODERATE;STRAND=1	6	63510705	.	G	A	6_63510705_A_G	10	ENSSSCG00000003047;ENSSSCG00000003278;ENSSSCG00000003338;ENSSSCG00000023973;ENSSSCG00000025685;ENSSSCG00000032231;ENSSSCG00000035527;ENSSSCG00000038287;ENSSSCG00000042769;ENSSSCG00000045482
duodenum	6_63510705_G/A	6:63510705	A	ENSSSCG00000003336	ENSSSCT00000047106	Transcript	missense_variant	2284	2284	762	G/R	Ggg/Agg	rs712813005	IMPACT=MODERATE;STRAND=1	6	63510705	.	G	A	6_63510705_A_G	10	ENSSSCG00000003047;ENSSSCG00000003278;ENSSSCG00000003338;ENSSSCG00000023973;ENSSSCG00000025685;ENSSSCG00000032231;ENSSSCG00000035527;ENSSSCG00000038287;ENSSSCG00000042769;ENSSSCG00000045482
duodenum	6_63510751_T/C	6:63510751	C	ENSSSCG00000003336	ENSSSCT00000003703	Transcript	missense_variant	2258	2258	753	L/P	cTg/cCg	rs711923042	IMPACT=MODERATE;STRAND=1	6	63510751	.	T	C	6_63510751_C_T	10	ENSSSCG00000003047;ENSSSCG00000003278;ENSSSCG00000003338;ENSSSCG00000023973;ENSSSCG00000025685;ENSSSCG00000032231;ENSSSCG00000035527;ENSSSCG00000038287;ENSSSCG00000042769;ENSSSCG00000045482
duodenum	6_63510751_T/C	6:63510751	C	ENSSSCG00000003336	ENSSSCT00000047106	Transcript	missense_variant	2330	2330	777	L/P	cTg/cCg	rs711923042	IMPACT=MODERATE;STRAND=1	6	63510751	.	T	C	6_63510751_C_T	10	ENSSSCG00000003047;ENSSSCG00000003278;ENSSSCG00000003338;ENSSSCG00000023973;ENSSSCG00000025685;ENSSSCG00000032231;ENSSSCG00000035527;ENSSSCG00000038287;ENSSSCG00000042769;ENSSSCG00000045482
duodenum	6_63510763_G/A	6:63510763	A	ENSSSCG00000003336	ENSSSCT00000003703	Transcript	missense_variant	2270	2270	757	R/Q	cGg/cAg	rs698600256	IMPACT=MODERATE;STRAND=1	6	63510763	.	G	A	6_63510763_A_G	10	ENSSSCG00000003047;ENSSSCG00000003278;ENSSSCG00000003338;ENSSSCG00000023973;ENSSSCG00000025685;ENSSSCG00000032231;ENSSSCG00000035527;ENSSSCG00000038287;ENSSSCG00000042769;ENSSSCG00000045482
duodenum	6_63510763_G/A	6:63510763	A	ENSSSCG00000003336	ENSSSCT00000047106	Transcript	missense_variant	2342	2342	781	R/Q	cGg/cAg	rs698600256	IMPACT=MODERATE;STRAND=1	6	63510763	.	G	A	6_63510763_A_G	10	ENSSSCG00000003047;ENSSSCG00000003278;ENSSSCG00000003338;ENSSSCG00000023973;ENSSSCG00000025685;ENSSSCG00000032231;ENSSSCG00000035527;ENSSSCG00000038287;ENSSSCG00000042769;ENSSSCG00000045482
duodenum	6_63516545_A/G	6:63516545	G	ENSSSCG00000038351	ENSSSCT00000036881	Transcript	missense_variant	1333	827	276	V/A	gTg/gCg	-	IMPACT=MODERATE;STRAND=-1	6	63516545	.	A	G	6_63516545_G_A	10	ENSSSCG00000003047;ENSSSCG00000003278;ENSSSCG00000003338;ENSSSCG00000023973;ENSSSCG00000025685;ENSSSCG00000032231;ENSSSCG00000035527;ENSSSCG00000038287;ENSSSCG00000042769;ENSSSCG00000045482
duodenum	6_63574759_C/T	6:63574759	T	ENSSSCG00000027991	ENSSSCT00000030593	Transcript	missense_variant	842	406	136	H/Y	Cat/Tat	rs711568290	IMPACT=MODERATE;STRAND=1	6	63574759	.	C	T	6_63574759_T_C	10	ENSSSCG00000003047;ENSSSCG00000003278;ENSSSCG00000003338;ENSSSCG00000023973;ENSSSCG00000025685;ENSSSCG00000032231;ENSSSCG00000035527;ENSSSCG00000038287;ENSSSCG00000042769;ENSSSCG00000045482
duodenum	6_63574759_C/T	6:63574759	T	ENSSSCG00000027991	ENSSSCT00000053095	Transcript	missense_variant	1205	520	174	H/Y	Cat/Tat	rs711568290	IMPACT=MODERATE;STRAND=1	6	63574759	.	C	T	6_63574759_T_C	10	ENSSSCG00000003047;ENSSSCG00000003278;ENSSSCG00000003338;ENSSSCG00000023973;ENSSSCG00000025685;ENSSSCG00000032231;ENSSSCG00000035527;ENSSSCG00000038287;ENSSSCG00000042769;ENSSSCG00000045482
duodenum	6_63575605_G/A	6:63575605	A	ENSSSCG00000027991	ENSSSCT00000030593	Transcript	missense_variant	1067	631	211	G/S	Ggc/Agc	-	IMPACT=MODERATE;STRAND=1	6	63575605	.	G	A	6_63575605_A_G	10	ENSSSCG00000003047;ENSSSCG00000003278;ENSSSCG00000003338;ENSSSCG00000023973;ENSSSCG00000025685;ENSSSCG00000032231;ENSSSCG00000035527;ENSSSCG00000038287;ENSSSCG00000042769;ENSSSCG00000045482
duodenum	6_63575605_G/A	6:63575605	A	ENSSSCG00000027991	ENSSSCT00000053095	Transcript	missense_variant	1430	745	249	G/S	Ggc/Agc	-	IMPACT=MODERATE;STRAND=1	6	63575605	.	G	A	6_63575605_A_G	10	ENSSSCG00000003047;ENSSSCG00000003278;ENSSSCG00000003338;ENSSSCG00000023973;ENSSSCG00000025685;ENSSSCG00000032231;ENSSSCG00000035527;ENSSSCG00000038287;ENSSSCG00000042769;ENSSSCG00000045482
duodenum	6_63656462_G/A	6:63656462	A	ENSSSCG00000038474	ENSSSCT00000052240	Transcript	missense_variant	643	358	120	R/W	Cgg/Tgg	-	IMPACT=MODERATE;STRAND=-1	6	63656462	.	G	A	6_63656462_A_G	11	ENSSSCG00000003047;ENSSSCG00000003278;ENSSSCG00000003282;ENSSSCG00000003338;ENSSSCG00000023973;ENSSSCG00000025685;ENSSSCG00000032231;ENSSSCG00000035527;ENSSSCG00000038287;ENSSSCG00000042769;ENSSSCG00000045482
duodenum	6_63799368_G/A	6:63799368	A	ENSSSCG00000003350	ENSSSCT00000003719	Transcript	missense_variant	2339	1943	648	S/N	aGc/aAc	rs324374622	IMPACT=MODERATE;STRAND=1	6	63799368	.	G	A	6_63799368_A_G	11	ENSSSCG00000003047;ENSSSCG00000003278;ENSSSCG00000003338;ENSSSCG00000003353;ENSSSCG00000023973;ENSSSCG00000025685;ENSSSCG00000032231;ENSSSCG00000035527;ENSSSCG00000038287;ENSSSCG00000042769;ENSSSCG00000045482
duodenum	6_63799368_G/A	6:63799368	A	ENSSSCG00000003350	ENSSSCT00000024371	Transcript	missense_variant	2907	2120	707	S/N	aGc/aAc	rs324374622	IMPACT=MODERATE;STRAND=1	6	63799368	.	G	A	6_63799368_A_G	11	ENSSSCG00000003047;ENSSSCG00000003278;ENSSSCG00000003338;ENSSSCG00000003353;ENSSSCG00000023973;ENSSSCG00000025685;ENSSSCG00000032231;ENSSSCG00000035527;ENSSSCG00000038287;ENSSSCG00000042769;ENSSSCG00000045482
duodenum	6_63799368_G/A	6:63799368	A	ENSSSCG00000003350	ENSSSCT00000047511	Transcript	missense_variant	3015	2228	743	S/N	aGc/aAc	rs324374622	IMPACT=MODERATE;STRAND=1	6	63799368	.	G	A	6_63799368_A_G	11	ENSSSCG00000003047;ENSSSCG00000003278;ENSSSCG00000003338;ENSSSCG00000003353;ENSSSCG00000023973;ENSSSCG00000025685;ENSSSCG00000032231;ENSSSCG00000035527;ENSSSCG00000038287;ENSSSCG00000042769;ENSSSCG00000045482
duodenum	6_63799368_G/A	6:63799368	A	ENSSSCG00000003350	ENSSSCT00000071819	Transcript	missense_variant	2312	2033	678	S/N	aGc/aAc	rs324374622	IMPACT=MODERATE;STRAND=1	6	63799368	.	G	A	6_63799368_A_G	11	ENSSSCG00000003047;ENSSSCG00000003278;ENSSSCG00000003338;ENSSSCG00000003353;ENSSSCG00000023973;ENSSSCG00000025685;ENSSSCG00000032231;ENSSSCG00000035527;ENSSSCG00000038287;ENSSSCG00000042769;ENSSSCG00000045482
duodenum	6_63799368_G/A	6:63799368	A	ENSSSCG00000003350	ENSSSCT00000075863	Transcript	missense_variant	3015	2228	743	S/N	aGc/aAc	rs324374622	IMPACT=MODERATE;STRAND=1	6	63799368	.	G	A	6_63799368_A_G	11	ENSSSCG00000003047;ENSSSCG00000003278;ENSSSCG00000003338;ENSSSCG00000003353;ENSSSCG00000023973;ENSSSCG00000025685;ENSSSCG00000032231;ENSSSCG00000035527;ENSSSCG00000038287;ENSSSCG00000042769;ENSSSCG00000045482
duodenum	6_63800467_-/A	6:63800466-63800467	A	ENSSSCG00000003350	ENSSSCT00000024371	Transcript	frameshift_variant	3853-3854	3066-3067	1022-1023	-/X	-/A	-	IMPACT=HIGH;STRAND=1	6	63800466	.	C	CA	6_63800466_CA_C	10	ENSSSCG00000003047;ENSSSCG00000003278;ENSSSCG00000003338;ENSSSCG00000023973;ENSSSCG00000025685;ENSSSCG00000032231;ENSSSCG00000035527;ENSSSCG00000038287;ENSSSCG00000042769;ENSSSCG00000045482
duodenum	6_63805628_G/A	6:63805628	A	ENSSSCG00000003352	ENSSSCT00000078044	Transcript	missense_variant	2156	2080	694	R/C	Cgc/Tgc	rs695912151	IMPACT=MODERATE;STRAND=-1	6	63805628	.	G	A	6_63805628_A_G	11	ENSSSCG00000003047;ENSSSCG00000003278;ENSSSCG00000003338;ENSSSCG00000003353;ENSSSCG00000023973;ENSSSCG00000025685;ENSSSCG00000032231;ENSSSCG00000035527;ENSSSCG00000038287;ENSSSCG00000042769;ENSSSCG00000045482
duodenum	6_64059052_C/T	6:64059052	T	ENSSSCG00000035018	ENSSSCT00000079168	Transcript	missense_variant	1512	1399	467	R/W	Cgg/Tgg	-	IMPACT=MODERATE;STRAND=1	6	64059052	.	C	T	6_64059052_T_C	13	ENSSSCG00000003047;ENSSSCG00000003278;ENSSSCG00000003282;ENSSSCG00000003338;ENSSSCG00000003353;ENSSSCG00000023973;ENSSSCG00000025685;ENSSSCG00000032231;ENSSSCG00000035527;ENSSSCG00000036305;ENSSSCG00000038287;ENSSSCG00000042769;ENSSSCG00000045482
duodenum	6_64068760_C/A	6:64068760	A	ENSSSCG00000030361	ENSSSCT00000032230	Transcript	missense_variant	186	143	48	A/D	gCc/gAc	rs343611074	IMPACT=MODERATE;STRAND=1	6	64068760	.	C	A	6_64068760_A_C	11	ENSSSCG00000003047;ENSSSCG00000003278;ENSSSCG00000003338;ENSSSCG00000003353;ENSSSCG00000023973;ENSSSCG00000025685;ENSSSCG00000032231;ENSSSCG00000035527;ENSSSCG00000038287;ENSSSCG00000042769;ENSSSCG00000045482
duodenum	6_64298508_A/C	6:64298508	C	ENSSSCG00000028706	ENSSSCT00000074883	Transcript	missense_variant	22	22	8	W/G	Tgg/Ggg	rs1107543499	IMPACT=MODERATE;STRAND=-1	6	64298508	.	A	C	6_64298508_C_A	12	ENSSSCG00000003047;ENSSSCG00000003278;ENSSSCG00000003338;ENSSSCG00000003353;ENSSSCG00000023973;ENSSSCG00000025685;ENSSSCG00000032231;ENSSSCG00000035527;ENSSSCG00000036305;ENSSSCG00000038287;ENSSSCG00000042769;ENSSSCG00000045482
duodenum	6_64487379_C/T	6:64487379	T	ENSSSCG00000034547	ENSSSCT00000057284	Transcript	missense_variant	2239	2063	688	S/N	aGt/aAt	rs323254624	IMPACT=MODERATE;STRAND=-1	6	64487379	.	C	T	6_64487379_T_C	13	ENSSSCG00000003047;ENSSSCG00000003278;ENSSSCG00000003338;ENSSSCG00000003353;ENSSSCG00000023973;ENSSSCG00000024678;ENSSSCG00000025685;ENSSSCG00000032231;ENSSSCG00000035527;ENSSSCG00000036305;ENSSSCG00000038287;ENSSSCG00000042769;ENSSSCG00000045482
duodenum	6_64488077_C/T	6:64488077	T	ENSSSCG00000034547	ENSSSCT00000057284	Transcript	missense_variant	2124	1948	650	A/T	Gcg/Acg	rs337354212	IMPACT=MODERATE;STRAND=-1	6	64488077	.	C	T	6_64488077_T_C	16	ENSSSCG00000003047;ENSSSCG00000003278;ENSSSCG00000003282;ENSSSCG00000003338;ENSSSCG00000003353;ENSSSCG00000023973;ENSSSCG00000024678;ENSSSCG00000025685;ENSSSCG00000032231;ENSSSCG00000035527;ENSSSCG00000036305;ENSSSCG00000038287;ENSSSCG00000038825;ENSSSCG00000042026;ENSSSCG00000042769;ENSSSCG00000045482
duodenum	6_64491416_C/T	6:64491416	T	ENSSSCG00000034547	ENSSSCT00000057284	Transcript	missense_variant	1612	1436	479	R/Q	cGg/cAg	rs344873800	IMPACT=MODERATE;STRAND=-1	6	64491416	.	C	T	6_64491416_T_C	11	ENSSSCG00000003278;ENSSSCG00000003338;ENSSSCG00000003353;ENSSSCG00000023973;ENSSSCG00000024678;ENSSSCG00000025685;ENSSSCG00000032231;ENSSSCG00000035527;ENSSSCG00000036305;ENSSSCG00000038287;ENSSSCG00000042769
duodenum	6_64491602_C/T	6:64491602	T	ENSSSCG00000034547	ENSSSCT00000057284	Transcript	missense_variant	1426	1250	417	R/H	cGc/cAc	rs335102567	IMPACT=MODERATE;STRAND=-1	6	64491602	.	C	T	6_64491602_T_C	13	ENSSSCG00000003047;ENSSSCG00000003278;ENSSSCG00000003338;ENSSSCG00000003353;ENSSSCG00000023973;ENSSSCG00000024678;ENSSSCG00000025685;ENSSSCG00000032231;ENSSSCG00000035527;ENSSSCG00000036305;ENSSSCG00000038287;ENSSSCG00000042769;ENSSSCG00000045482
duodenum	6_64498344_G/A	6:64498344	A	ENSSSCG00000034547	ENSSSCT00000057284	Transcript	missense_variant	829	653	218	A/V	gCc/gTc	rs328181961	IMPACT=MODERATE;STRAND=-1	6	64498344	.	G	A	6_64498344_A_G	12	ENSSSCG00000003047;ENSSSCG00000003278;ENSSSCG00000003338;ENSSSCG00000023973;ENSSSCG00000024678;ENSSSCG00000025685;ENSSSCG00000032231;ENSSSCG00000035527;ENSSSCG00000036305;ENSSSCG00000038287;ENSSSCG00000042769;ENSSSCG00000045482
duodenum	7_55862829_T/G	7:55862829	G	ENSSSCG00000033954	ENSSSCT00000064224	Transcript	missense_variant	1858	1532	511	L/R	cTg/cGg	-	IMPACT=MODERATE;STRAND=1	7	55862829	.	T	G	7_55862829_G_T	54	ENSSSCG00000000142;ENSSSCG00000000182;ENSSSCG00000000443;ENSSSCG00000000649;ENSSSCG00000000766;ENSSSCG00000000939;ENSSSCG00000001620;ENSSSCG00000003616;ENSSSCG00000003788;ENSSSCG00000004503;ENSSSCG00000004535;ENSSSCG00000005625;ENSSSCG00000005626;ENSSSCG00000005665;ENSSSCG00000005943;ENSSSCG00000006200;ENSSSCG00000006850;ENSSSCG00000007501;ENSSSCG00000007552;ENSSSCG00000007737;ENSSSCG00000008134;…
duodenum	7_55862829_T/G	7:55862829	G	ENSSSCG00000033954	ENSSSCT00000065027	Transcript	missense_variant	1825	1472	491	L/R	cTg/cGg	-	IMPACT=MODERATE;STRAND=1	7	55862829	.	T	G	7_55862829_G_T	54	ENSSSCG00000000142;ENSSSCG00000000182;ENSSSCG00000000443;ENSSSCG00000000649;ENSSSCG00000000766;ENSSSCG00000000939;ENSSSCG00000001620;ENSSSCG00000003616;ENSSSCG00000003788;ENSSSCG00000004503;ENSSSCG00000004535;ENSSSCG00000005625;ENSSSCG00000005626;ENSSSCG00000005665;ENSSSCG00000005943;ENSSSCG00000006200;ENSSSCG00000006850;ENSSSCG00000007501;ENSSSCG00000007552;ENSSSCG00000007737;ENSSSCG00000008134;…
duodenum	7_55862829_T/G	7:55862829	G	ENSSSCG00000033954	ENSSSCT00000068938	Transcript	missense_variant	1808	1472	491	L/R	cTg/cGg	-	IMPACT=MODERATE;STRAND=1	7	55862829	.	T	G	7_55862829_G_T	54	ENSSSCG00000000142;ENSSSCG00000000182;ENSSSCG00000000443;ENSSSCG00000000649;ENSSSCG00000000766;ENSSSCG00000000939;ENSSSCG00000001620;ENSSSCG00000003616;ENSSSCG00000003788;ENSSSCG00000004503;ENSSSCG00000004535;ENSSSCG00000005625;ENSSSCG00000005626;ENSSSCG00000005665;ENSSSCG00000005943;ENSSSCG00000006200;ENSSSCG00000006850;ENSSSCG00000007501;ENSSSCG00000007552;ENSSSCG00000007737;ENSSSCG00000008134;…
duodenum	7_55862829_T/G	7:55862829	G	ENSSSCG00000033954	ENSSSCT00000087557	Transcript	missense_variant	1915	1412	471	L/R	cTg/cGg	-	IMPACT=MODERATE;STRAND=1	7	55862829	.	T	G	7_55862829_G_T	54	ENSSSCG00000000142;ENSSSCG00000000182;ENSSSCG00000000443;ENSSSCG00000000649;ENSSSCG00000000766;ENSSSCG00000000939;ENSSSCG00000001620;ENSSSCG00000003616;ENSSSCG00000003788;ENSSSCG00000004503;ENSSSCG00000004535;ENSSSCG00000005625;ENSSSCG00000005626;ENSSSCG00000005665;ENSSSCG00000005943;ENSSSCG00000006200;ENSSSCG00000006850;ENSSSCG00000007501;ENSSSCG00000007552;ENSSSCG00000007737;ENSSSCG00000008134;…
duodenum	7_55863697_G/T	7:55863697	T	ENSSSCG00000033954	ENSSSCT00000064224	Transcript	missense_variant	1954	1628	543	R/L	cGa/cTa	-	IMPACT=MODERATE;STRAND=1	7	55863697	.	G	T	7_55863697_T_G	54	ENSSSCG00000000142;ENSSSCG00000000182;ENSSSCG00000000443;ENSSSCG00000000649;ENSSSCG00000000766;ENSSSCG00000000939;ENSSSCG00000001620;ENSSSCG00000003616;ENSSSCG00000003788;ENSSSCG00000004503;ENSSSCG00000004535;ENSSSCG00000005625;ENSSSCG00000005626;ENSSSCG00000005665;ENSSSCG00000005943;ENSSSCG00000006200;ENSSSCG00000006850;ENSSSCG00000007501;ENSSSCG00000007552;ENSSSCG00000007737;ENSSSCG00000008134;…
duodenum	7_55863697_G/T	7:55863697	T	ENSSSCG00000033954	ENSSSCT00000065027	Transcript	missense_variant	1921	1568	523	R/L	cGa/cTa	-	IMPACT=MODERATE;STRAND=1	7	55863697	.	G	T	7_55863697_T_G	54	ENSSSCG00000000142;ENSSSCG00000000182;ENSSSCG00000000443;ENSSSCG00000000649;ENSSSCG00000000766;ENSSSCG00000000939;ENSSSCG00000001620;ENSSSCG00000003616;ENSSSCG00000003788;ENSSSCG00000004503;ENSSSCG00000004535;ENSSSCG00000005625;ENSSSCG00000005626;ENSSSCG00000005665;ENSSSCG00000005943;ENSSSCG00000006200;ENSSSCG00000006850;ENSSSCG00000007501;ENSSSCG00000007552;ENSSSCG00000007737;ENSSSCG00000008134;…
duodenum	7_55863697_G/T	7:55863697	T	ENSSSCG00000033954	ENSSSCT00000068938	Transcript	missense_variant	1904	1568	523	R/L	cGa/cTa	-	IMPACT=MODERATE;STRAND=1	7	55863697	.	G	T	7_55863697_T_G	54	ENSSSCG00000000142;ENSSSCG00000000182;ENSSSCG00000000443;ENSSSCG00000000649;ENSSSCG00000000766;ENSSSCG00000000939;ENSSSCG00000001620;ENSSSCG00000003616;ENSSSCG00000003788;ENSSSCG00000004503;ENSSSCG00000004535;ENSSSCG00000005625;ENSSSCG00000005626;ENSSSCG00000005665;ENSSSCG00000005943;ENSSSCG00000006200;ENSSSCG00000006850;ENSSSCG00000007501;ENSSSCG00000007552;ENSSSCG00000007737;ENSSSCG00000008134;…
duodenum	7_55863697_G/T	7:55863697	T	ENSSSCG00000033954	ENSSSCT00000087557	Transcript	missense_variant	2011	1508	503	R/L	cGa/cTa	-	IMPACT=MODERATE;STRAND=1	7	55863697	.	G	T	7_55863697_T_G	54	ENSSSCG00000000142;ENSSSCG00000000182;ENSSSCG00000000443;ENSSSCG00000000649;ENSSSCG00000000766;ENSSSCG00000000939;ENSSSCG00000001620;ENSSSCG00000003616;ENSSSCG00000003788;ENSSSCG00000004503;ENSSSCG00000004535;ENSSSCG00000005625;ENSSSCG00000005626;ENSSSCG00000005665;ENSSSCG00000005943;ENSSSCG00000006200;ENSSSCG00000006850;ENSSSCG00000007501;ENSSSCG00000007552;ENSSSCG00000007737;ENSSSCG00000008134;…
duodenum	7_55863704_C/G	7:55863704	G	ENSSSCG00000033954	ENSSSCT00000064224	Transcript	missense_variant	1961	1635	545	I/M	atC/atG	-	IMPACT=MODERATE;STRAND=1	7	55863704	.	C	G	7_55863704_G_C	54	ENSSSCG00000000142;ENSSSCG00000000182;ENSSSCG00000000443;ENSSSCG00000000649;ENSSSCG00000000766;ENSSSCG00000000939;ENSSSCG00000001620;ENSSSCG00000003616;ENSSSCG00000003788;ENSSSCG00000004503;ENSSSCG00000004535;ENSSSCG00000005625;ENSSSCG00000005626;ENSSSCG00000005665;ENSSSCG00000005943;ENSSSCG00000006200;ENSSSCG00000006850;ENSSSCG00000007501;ENSSSCG00000007552;ENSSSCG00000007737;ENSSSCG00000008134;…
duodenum	7_55863704_C/G	7:55863704	G	ENSSSCG00000033954	ENSSSCT00000065027	Transcript	missense_variant	1928	1575	525	I/M	atC/atG	-	IMPACT=MODERATE;STRAND=1	7	55863704	.	C	G	7_55863704_G_C	54	ENSSSCG00000000142;ENSSSCG00000000182;ENSSSCG00000000443;ENSSSCG00000000649;ENSSSCG00000000766;ENSSSCG00000000939;ENSSSCG00000001620;ENSSSCG00000003616;ENSSSCG00000003788;ENSSSCG00000004503;ENSSSCG00000004535;ENSSSCG00000005625;ENSSSCG00000005626;ENSSSCG00000005665;ENSSSCG00000005943;ENSSSCG00000006200;ENSSSCG00000006850;ENSSSCG00000007501;ENSSSCG00000007552;ENSSSCG00000007737;ENSSSCG00000008134;…
duodenum	7_55863704_C/G	7:55863704	G	ENSSSCG00000033954	ENSSSCT00000068938	Transcript	missense_variant	1911	1575	525	I/M	atC/atG	-	IMPACT=MODERATE;STRAND=1	7	55863704	.	C	G	7_55863704_G_C	54	ENSSSCG00000000142;ENSSSCG00000000182;ENSSSCG00000000443;ENSSSCG00000000649;ENSSSCG00000000766;ENSSSCG00000000939;ENSSSCG00000001620;ENSSSCG00000003616;ENSSSCG00000003788;ENSSSCG00000004503;ENSSSCG00000004535;ENSSSCG00000005625;ENSSSCG00000005626;ENSSSCG00000005665;ENSSSCG00000005943;ENSSSCG00000006200;ENSSSCG00000006850;ENSSSCG00000007501;ENSSSCG00000007552;ENSSSCG00000007737;ENSSSCG00000008134;…
duodenum	7_55863704_C/G	7:55863704	G	ENSSSCG00000033954	ENSSSCT00000087557	Transcript	missense_variant	2018	1515	505	I/M	atC/atG	-	IMPACT=MODERATE;STRAND=1	7	55863704	.	C	G	7_55863704_G_C	54	ENSSSCG00000000142;ENSSSCG00000000182;ENSSSCG00000000443;ENSSSCG00000000649;ENSSSCG00000000766;ENSSSCG00000000939;ENSSSCG00000001620;ENSSSCG00000003616;ENSSSCG00000003788;ENSSSCG00000004503;ENSSSCG00000004535;ENSSSCG00000005625;ENSSSCG00000005626;ENSSSCG00000005665;ENSSSCG00000005943;ENSSSCG00000006200;ENSSSCG00000006850;ENSSSCG00000007501;ENSSSCG00000007552;ENSSSCG00000007737;ENSSSCG00000008134;…
liver	13_147475034_T/-	13:147475034	-	ENSSSCG00000027820	ENSSSCT00000067404	Transcript	frameshift_variant	714	714	238	R/X	agA/ag	-	IMPACT=HIGH;STRAND=-1	13	147475033	.	TT	T	13_147475034_*_T	14	ENSSSCG00000040383;ENSSSCG00000034414;ENSSSCG00000002865;ENSSSCG00000032947;ENSSSCG00000022227;ENSSSCG00000032323;ENSSSCG00000016291;ENSSSCG00000015077;ENSSSCG00000008644;ENSSSCG00000006108;ENSSSCG00000009403;ENSSSCG00000011127;ENSSSCG00000017707;ENSSSCG00000039321
liver	14_140458355_G/A	14:140458355	A	ENSSSCG00000024633	ENSSSCT00000023262	Transcript	missense_variant	1731	1459	487	D/N	Gac/Aac	rs707165308	IMPACT=MODERATE;STRAND=1	14	140458355	.	G	A	14_140458355_A_G	10	ENSSSCG00000022442;ENSSSCG00000003352;ENSSSCG00000026276;ENSSSCG00000003589;ENSSSCG00000040157;ENSSSCG00000001342;ENSSSCG00000002034;ENSSSCG00000044553;ENSSSCG00000017277;ENSSSCG00000044343
liver	14_140458355_G/A	14:140458355	A	ENSSSCG00000024633	ENSSSCT00000040244	Transcript	missense_variant	1731	1459	487	D/N	Gac/Aac	rs707165308	IMPACT=MODERATE;STRAND=1	14	140458355	.	G	A	14_140458355_A_G	10	ENSSSCG00000022442;ENSSSCG00000003352;ENSSSCG00000026276;ENSSSCG00000003589;ENSSSCG00000040157;ENSSSCG00000001342;ENSSSCG00000002034;ENSSSCG00000044553;ENSSSCG00000017277;ENSSSCG00000044343
liver	14_140458355_G/A	14:140458355	A	ENSSSCG00000024633	ENSSSCT00000050812	Transcript	missense_variant	1648	1453	485	D/N	Gac/Aac	rs707165308	IMPACT=MODERATE;STRAND=1	14	140458355	.	G	A	14_140458355_A_G	10	ENSSSCG00000022442;ENSSSCG00000003352;ENSSSCG00000026276;ENSSSCG00000003589;ENSSSCG00000040157;ENSSSCG00000001342;ENSSSCG00000002034;ENSSSCG00000044553;ENSSSCG00000017277;ENSSSCG00000044343
liver	14_140458355_G/A	14:140458355	A	ENSSSCG00000024633	ENSSSCT00000068850	Transcript	missense_variant	1731	1459	487	D/N	Gac/Aac	rs707165308	IMPACT=MODERATE;STRAND=1	14	140458355	.	G	A	14_140458355_A_G	10	ENSSSCG00000022442;ENSSSCG00000003352;ENSSSCG00000026276;ENSSSCG00000003589;ENSSSCG00000040157;ENSSSCG00000001342;ENSSSCG00000002034;ENSSSCG00000044553;ENSSSCG00000017277;ENSSSCG00000044343
liver	14_140458355_G/A	14:140458355	A	ENSSSCG00000024633	ENSSSCT00000087976	Transcript	missense_variant	1515	1243	415	D/N	Gac/Aac	rs707165308	IMPACT=MODERATE;STRAND=1	14	140458355	.	G	A	14_140458355_A_G	10	ENSSSCG00000022442;ENSSSCG00000003352;ENSSSCG00000026276;ENSSSCG00000003589;ENSSSCG00000040157;ENSSSCG00000001342;ENSSSCG00000002034;ENSSSCG00000044553;ENSSSCG00000017277;ENSSSCG00000044343
liver	14_46244524_A/C	14:46244524	C	ENSSSCG00000025404	ENSSSCT00000029992	Transcript	missense_variant	237	58	20	S/A	Tct/Gct	rs335198101	IMPACT=MODERATE;STRAND=-1	14	46244524	.	A	C	14_46244524_C_A	22	ENSSSCG00000004276;ENSSSCG00000011340;ENSSSCG00000030567;ENSSSCG00000011826;ENSSSCG00000002865;ENSSSCG00000028542;ENSSSCG00000013252;ENSSSCG00000031274;ENSSSCG00000010056;ENSSSCG00000016123;ENSSSCG00000016315;ENSSSCG00000015535;ENSSSCG00000035928;ENSSSCG00000012525;ENSSSCG00000001708;ENSSSCG00000038973;ENSSSCG00000011171;ENSSSCG00000011127;ENSSSCG00000007311;ENSSSCG00000017818;ENSSSCG00000027526;…
liver	14_47921103_G/A	14:47921103	A	ENSSSCG00000030345	ENSSSCT00000024173	Transcript	missense_variant	2239	2207	736	R/Q	cGg/cAg	rs327326567	IMPACT=MODERATE;STRAND=1	14	47921103	.	G	A	14_47921103_A_G	27	ENSSSCG00000004199;ENSSSCG00000040710;ENSSSCG00000011340;ENSSSCG00000030567;ENSSSCG00000011826;ENSSSCG00000002865;ENSSSCG00000003505;ENSSSCG00000028542;ENSSSCG00000013181;ENSSSCG00000013252;ENSSSCG00000031274;ENSSSCG00000010056;ENSSSCG00000016123;ENSSSCG00000016315;ENSSSCG00000015493;ENSSSCG00000015535;ENSSSCG00000035928;ENSSSCG00000001708;ENSSSCG00000038973;ENSSSCG00000023948;ENSSSCG00000011171;…
liver	14_47921103_G/A	14:47921103	A	ENSSSCG00000030345	ENSSSCT00000073635	Transcript	missense_variant	2237	320	107	R/Q	cGg/cAg	rs327326567	IMPACT=MODERATE;STRAND=1	14	47921103	.	G	A	14_47921103_A_G	27	ENSSSCG00000004199;ENSSSCG00000040710;ENSSSCG00000011340;ENSSSCG00000030567;ENSSSCG00000011826;ENSSSCG00000002865;ENSSSCG00000003505;ENSSSCG00000028542;ENSSSCG00000013181;ENSSSCG00000013252;ENSSSCG00000031274;ENSSSCG00000010056;ENSSSCG00000016123;ENSSSCG00000016315;ENSSSCG00000015493;ENSSSCG00000015535;ENSSSCG00000035928;ENSSSCG00000001708;ENSSSCG00000038973;ENSSSCG00000023948;ENSSSCG00000011171;…
liver	14_47921103_G/A	14:47921103	A	ENSSSCG00000030345	ENSSSCT00000075000	Transcript	missense_variant	2263	2207	736	R/Q	cGg/cAg	rs327326567	IMPACT=MODERATE;STRAND=1	14	47921103	.	G	A	14_47921103_A_G	27	ENSSSCG00000004199;ENSSSCG00000040710;ENSSSCG00000011340;ENSSSCG00000030567;ENSSSCG00000011826;ENSSSCG00000002865;ENSSSCG00000003505;ENSSSCG00000028542;ENSSSCG00000013181;ENSSSCG00000013252;ENSSSCG00000031274;ENSSSCG00000010056;ENSSSCG00000016123;ENSSSCG00000016315;ENSSSCG00000015493;ENSSSCG00000015535;ENSSSCG00000035928;ENSSSCG00000001708;ENSSSCG00000038973;ENSSSCG00000023948;ENSSSCG00000011171;…
liver	14_47921103_G/A	14:47921103	A	ENSSSCG00000030345	ENSSSCT00000075046	Transcript	missense_variant	2195	2141	714	R/Q	cGg/cAg	rs327326567	IMPACT=MODERATE;STRAND=1	14	47921103	.	G	A	14_47921103_A_G	27	ENSSSCG00000004199;ENSSSCG00000040710;ENSSSCG00000011340;ENSSSCG00000030567;ENSSSCG00000011826;ENSSSCG00000002865;ENSSSCG00000003505;ENSSSCG00000028542;ENSSSCG00000013181;ENSSSCG00000013252;ENSSSCG00000031274;ENSSSCG00000010056;ENSSSCG00000016123;ENSSSCG00000016315;ENSSSCG00000015493;ENSSSCG00000015535;ENSSSCG00000035928;ENSSSCG00000001708;ENSSSCG00000038973;ENSSSCG00000023948;ENSSSCG00000011171;…
liver	14_47921815_C/T	14:47921815	T	ENSSSCG00000030345	ENSSSCT00000075000	Transcript	missense_variant	2697	2641	881	L/F	Ctt/Ttt	rs692106998	IMPACT=MODERATE;STRAND=1	14	47921815	.	C	T	14_47921815_T_C	27	ENSSSCG00000004199;ENSSSCG00000040710;ENSSSCG00000011340;ENSSSCG00000030567;ENSSSCG00000011826;ENSSSCG00000002865;ENSSSCG00000003505;ENSSSCG00000028542;ENSSSCG00000013181;ENSSSCG00000013252;ENSSSCG00000031274;ENSSSCG00000010056;ENSSSCG00000016123;ENSSSCG00000016315;ENSSSCG00000015493;ENSSSCG00000015535;ENSSSCG00000035928;ENSSSCG00000001708;ENSSSCG00000038973;ENSSSCG00000023948;ENSSSCG00000011171;…
liver	14_85435765_C/G	14:85435765	G	ENSSSCG00000010348	ENSSSCT00000011329	Transcript	missense_variant	795	378	126	S/R	agC/agG	rs324988680	IMPACT=MODERATE;STRAND=1	14	85435765	.	C	G	14_85435765_G_C	16	ENSSSCG00000004403;ENSSSCG00000011293;ENSSSCG00000022151;ENSSSCG00000013629;ENSSSCG00000040157;ENSSSCG00000016291;ENSSSCG00000016315;ENSSSCG00000006939;ENSSSCG00000001708;ENSSSCG00000002434;ENSSSCG00000023948;ENSSSCG00000011171;ENSSSCG00000011127;ENSSSCG00000007311;ENSSSCG00000046466;ENSSSCG00000044343
liver	14_85435765_C/G	14:85435765	G	ENSSSCG00000010348	ENSSSCT00000039660	Transcript	missense_variant	372	366	122	S/R	agC/agG	rs324988680	IMPACT=MODERATE;STRAND=1	14	85435765	.	C	G	14_85435765_G_C	16	ENSSSCG00000004403;ENSSSCG00000011293;ENSSSCG00000022151;ENSSSCG00000013629;ENSSSCG00000040157;ENSSSCG00000016291;ENSSSCG00000016315;ENSSSCG00000006939;ENSSSCG00000001708;ENSSSCG00000002434;ENSSSCG00000023948;ENSSSCG00000011171;ENSSSCG00000011127;ENSSSCG00000007311;ENSSSCG00000046466;ENSSSCG00000044343
liver	14_85435765_C/G	14:85435765	G	ENSSSCG00000010348	ENSSSCT00000057941	Transcript	missense_variant	462	456	152	S/R	agC/agG	rs324988680	IMPACT=MODERATE;STRAND=1	14	85435765	.	C	G	14_85435765_G_C	16	ENSSSCG00000004403;ENSSSCG00000011293;ENSSSCG00000022151;ENSSSCG00000013629;ENSSSCG00000040157;ENSSSCG00000016291;ENSSSCG00000016315;ENSSSCG00000006939;ENSSSCG00000001708;ENSSSCG00000002434;ENSSSCG00000023948;ENSSSCG00000011171;ENSSSCG00000011127;ENSSSCG00000007311;ENSSSCG00000046466;ENSSSCG00000044343
liver	14_85435765_C/G	14:85435765	G	ENSSSCG00000010348	ENSSSCT00000070603	Transcript	missense_variant	462	456	152	S/R	agC/agG	rs324988680	IMPACT=MODERATE;STRAND=1	14	85435765	.	C	G	14_85435765_G_C	16	ENSSSCG00000004403;ENSSSCG00000011293;ENSSSCG00000022151;ENSSSCG00000013629;ENSSSCG00000040157;ENSSSCG00000016291;ENSSSCG00000016315;ENSSSCG00000006939;ENSSSCG00000001708;ENSSSCG00000002434;ENSSSCG00000023948;ENSSSCG00000011171;ENSSSCG00000011127;ENSSSCG00000007311;ENSSSCG00000046466;ENSSSCG00000044343
liver	14_85435765_C/G	14:85435765	G	ENSSSCG00000010348	ENSSSCT00000079884	Transcript	missense_variant	432	360	120	S/R	agC/agG	rs324988680	IMPACT=MODERATE;STRAND=1	14	85435765	.	C	G	14_85435765_G_C	16	ENSSSCG00000004403;ENSSSCG00000011293;ENSSSCG00000022151;ENSSSCG00000013629;ENSSSCG00000040157;ENSSSCG00000016291;ENSSSCG00000016315;ENSSSCG00000006939;ENSSSCG00000001708;ENSSSCG00000002434;ENSSSCG00000023948;ENSSSCG00000011171;ENSSSCG00000011127;ENSSSCG00000007311;ENSSSCG00000046466;ENSSSCG00000044343
liver	14_85450909_C/T	14:85450909	T	ENSSSCG00000010348	ENSSSCT00000011329	Transcript	missense_variant	2192	1775	592	A/V	gCc/gTc	rs341408128	IMPACT=MODERATE;STRAND=1	14	85450909	.	C	T	14_85450909_T_C	16	ENSSSCG00000004403;ENSSSCG00000011293;ENSSSCG00000022151;ENSSSCG00000013629;ENSSSCG00000040157;ENSSSCG00000016291;ENSSSCG00000016315;ENSSSCG00000006939;ENSSSCG00000001708;ENSSSCG00000002434;ENSSSCG00000023948;ENSSSCG00000011171;ENSSSCG00000011127;ENSSSCG00000007311;ENSSSCG00000046466;ENSSSCG00000044343
liver	14_85450909_C/T	14:85450909	T	ENSSSCG00000010348	ENSSSCT00000039660	Transcript	missense_variant	1769	1763	588	A/V	gCc/gTc	rs341408128	IMPACT=MODERATE;STRAND=1	14	85450909	.	C	T	14_85450909_T_C	16	ENSSSCG00000004403;ENSSSCG00000011293;ENSSSCG00000022151;ENSSSCG00000013629;ENSSSCG00000040157;ENSSSCG00000016291;ENSSSCG00000016315;ENSSSCG00000006939;ENSSSCG00000001708;ENSSSCG00000002434;ENSSSCG00000023948;ENSSSCG00000011171;ENSSSCG00000011127;ENSSSCG00000007311;ENSSSCG00000046466;ENSSSCG00000044343
liver	14_85450909_C/T	14:85450909	T	ENSSSCG00000010348	ENSSSCT00000040064	Transcript	missense_variant	1682	1676	559	A/V	gCc/gTc	rs341408128	IMPACT=MODERATE;STRAND=1	14	85450909	.	C	T	14_85450909_T_C	16	ENSSSCG00000004403;ENSSSCG00000011293;ENSSSCG00000022151;ENSSSCG00000013629;ENSSSCG00000040157;ENSSSCG00000016291;ENSSSCG00000016315;ENSSSCG00000006939;ENSSSCG00000001708;ENSSSCG00000002434;ENSSSCG00000023948;ENSSSCG00000011171;ENSSSCG00000011127;ENSSSCG00000007311;ENSSSCG00000046466;ENSSSCG00000044343
liver	14_85450909_C/T	14:85450909	T	ENSSSCG00000010348	ENSSSCT00000057941	Transcript	missense_variant	1694	1688	563	A/V	gCc/gTc	rs341408128	IMPACT=MODERATE;STRAND=1	14	85450909	.	C	T	14_85450909_T_C	16	ENSSSCG00000004403;ENSSSCG00000011293;ENSSSCG00000022151;ENSSSCG00000013629;ENSSSCG00000040157;ENSSSCG00000016291;ENSSSCG00000016315;ENSSSCG00000006939;ENSSSCG00000001708;ENSSSCG00000002434;ENSSSCG00000023948;ENSSSCG00000011171;ENSSSCG00000011127;ENSSSCG00000007311;ENSSSCG00000046466;ENSSSCG00000044343
liver	14_85450909_C/T	14:85450909	T	ENSSSCG00000010348	ENSSSCT00000070603	Transcript	missense_variant	1859	1853	618	A/V	gCc/gTc	rs341408128	IMPACT=MODERATE;STRAND=1	14	85450909	.	C	T	14_85450909_T_C	16	ENSSSCG00000004403;ENSSSCG00000011293;ENSSSCG00000022151;ENSSSCG00000013629;ENSSSCG00000040157;ENSSSCG00000016291;ENSSSCG00000016315;ENSSSCG00000006939;ENSSSCG00000001708;ENSSSCG00000002434;ENSSSCG00000023948;ENSSSCG00000011171;ENSSSCG00000011127;ENSSSCG00000007311;ENSSSCG00000046466;ENSSSCG00000044343
liver	14_85450909_C/T	14:85450909	T	ENSSSCG00000010348	ENSSSCT00000079884	Transcript	missense_variant	1829	1757	586	A/V	gCc/gTc	rs341408128	IMPACT=MODERATE;STRAND=1	14	85450909	.	C	T	14_85450909_T_C	16	ENSSSCG00000004403;ENSSSCG00000011293;ENSSSCG00000022151;ENSSSCG00000013629;ENSSSCG00000040157;ENSSSCG00000016291;ENSSSCG00000016315;ENSSSCG00000006939;ENSSSCG00000001708;ENSSSCG00000002434;ENSSSCG00000023948;ENSSSCG00000011171;ENSSSCG00000011127;ENSSSCG00000007311;ENSSSCG00000046466;ENSSSCG00000044343
liver	14_85461701_T/C	14:85461701	C	ENSSSCG00000010347	ENSSSCT00000011327	Transcript	missense_variant	1522	1322	441	Q/R	cAg/cGg	rs323420982	IMPACT=MODERATE;STRAND=-1	14	85461701	.	T	C	14_85461701_C_T	16	ENSSSCG00000004403;ENSSSCG00000011293;ENSSSCG00000022151;ENSSSCG00000013629;ENSSSCG00000040157;ENSSSCG00000016291;ENSSSCG00000016315;ENSSSCG00000006939;ENSSSCG00000001708;ENSSSCG00000002434;ENSSSCG00000023948;ENSSSCG00000011171;ENSSSCG00000011127;ENSSSCG00000007311;ENSSSCG00000046466;ENSSSCG00000044343
liver	14_85465259_G/A	14:85465259	A	ENSSSCG00000010347	ENSSSCT00000011327	Transcript	missense_variant	216	16	6	H/Y	Cac/Tac	rs334255914	IMPACT=MODERATE;STRAND=-1	14	85465259	.	G	A	14_85465259_A_G	16	ENSSSCG00000004403;ENSSSCG00000011293;ENSSSCG00000022151;ENSSSCG00000013629;ENSSSCG00000040157;ENSSSCG00000016291;ENSSSCG00000016315;ENSSSCG00000006939;ENSSSCG00000001708;ENSSSCG00000002434;ENSSSCG00000023948;ENSSSCG00000011171;ENSSSCG00000011127;ENSSSCG00000007311;ENSSSCG00000046466;ENSSSCG00000044343
liver	18_48440345_-/C	18:48440344-48440345	C	ENSSSCG00000030388	ENSSSCT00000052968	Transcript	frameshift_variant	116-117	116-117	39	G/GX	ggc/ggGc	-	IMPACT=HIGH;STRAND=-1	18	48440344	.	G	GC	18_48440344_GC_G	16	ENSSSCG00000011532;ENSSSCG00000010281;ENSSSCG00000010293;ENSSSCG00000016131;ENSSSCG00000029388;ENSSSCG00000014876;ENSSSCG00000015244;ENSSSCG00000008873;ENSSSCG00000006488;ENSSSCG00000031925;ENSSSCG00000032580;ENSSSCG00000000854;ENSSSCG00000017218;ENSSSCG00000018058;ENSSSCG00000038622;ENSSSCG00000016628
liver	18_48440355_-/CG	18:48440354-48440355	CG	ENSSSCG00000030388	ENSSSCT00000052968	Transcript	frameshift_variant	106-107	106-107	36	R/PX	cgc/cCGgc	-	IMPACT=HIGH;STRAND=-1	18	48440354	.	C	CCG	18_48440354_CCG_C	17	ENSSSCG00000021408;ENSSSCG00000011532;ENSSSCG00000010281;ENSSSCG00000010293;ENSSSCG00000016131;ENSSSCG00000029388;ENSSSCG00000014876;ENSSSCG00000015244;ENSSSCG00000008873;ENSSSCG00000006488;ENSSSCG00000031925;ENSSSCG00000032580;ENSSSCG00000000854;ENSSSCG00000017218;ENSSSCG00000018058;ENSSSCG00000038622;ENSSSCG00000016628
liver	18_48440360_-/GCCCTCCCAG	18:48440359-48440360	GCCCTCCCAG	ENSSSCG00000030388	ENSSSCT00000052968	Transcript	frameshift_variant	101-102	101-102	34	R/RWEGX	cgg/cgCTGGGAGGGCg	-	IMPACT=HIGH;STRAND=-1	18	48440359	.	C	CGCCCTCCCAG	18_48440359_CGCCCTCCCAG_C	13	ENSSSCG00000011532;ENSSSCG00000010281;ENSSSCG00000010293;ENSSSCG00000029388;ENSSSCG00000015244;ENSSSCG00000006488;ENSSSCG00000031925;ENSSSCG00000032580;ENSSSCG00000000854;ENSSSCG00000017218;ENSSSCG00000018058;ENSSSCG00000038622;ENSSSCG00000016628
liver	1_31770372_C/T	1:31770372	T	ENSSSCG00000004193	ENSSSCT00000042180	Transcript	splice_donor_variant	-	-	-	-	-	rs1109878378	IMPACT=HIGH;STRAND=-1	1	31770372	.	C	T	1_31770372_T_C	20	ENSSSCG00000004684;ENSSSCG00000024974;ENSSSCG00000003042;ENSSSCG00000025928;ENSSSCG00000039460;ENSSSCG00000004002;ENSSSCG00000003798;ENSSSCG00000037455;ENSSSCG00000013889;ENSSSCG00000030546;ENSSSCG00000035123;ENSSSCG00000006564;ENSSSCG00000006840;ENSSSCG00000031627;ENSSSCG00000007023;ENSSSCG00000007473;ENSSSCG00000017940;ENSSSCG00000017955;ENSSSCG00000016553;ENSSSCG00000012359
liver	6_56309687_T/C	6:56309687	C	ENSSSCG00000039465	ENSSSCT00000037151	Transcript	missense_variant	826	695	232	N/S	aAt/aGt	rs709518150	IMPACT=MODERATE;STRAND=-1	6	56309687	.	T	C	6_56309687_C_T	11	ENSSSCG00000003022;ENSSSCG00000003047;ENSSSCG00000032113;ENSSSCG00000042026;ENSSSCG00000003278;ENSSSCG00000003318;ENSSSCG00000035527;ENSSSCG00000004001;ENSSSCG00000023973;ENSSSCG00000030000;ENSSSCG00000042769
liver	6_56357539_C/A	6:56357539	A	ENSSSCG00000032113	ENSSSCT00000048021	Transcript	missense_variant	4066	1827	609	R/S	agG/agT	rs792287851	IMPACT=MODERATE;STRAND=-1	6	56357539	.	C	A	6_56357539_A_C	10	ENSSSCG00000003022;ENSSSCG00000003047;ENSSSCG00000032113;ENSSSCG00000042026;ENSSSCG00000003278;ENSSSCG00000003318;ENSSSCG00000035527;ENSSSCG00000023973;ENSSSCG00000030000;ENSSSCG00000042769
liver	6_56357539_C/A	6:56357539	A	ENSSSCG00000032113	ENSSSCT00000054185	Transcript	missense_variant	5486	1854	618	R/S	agG/agT	rs792287851	IMPACT=MODERATE;STRAND=-1	6	56357539	.	C	A	6_56357539_A_C	10	ENSSSCG00000003022;ENSSSCG00000003047;ENSSSCG00000032113;ENSSSCG00000042026;ENSSSCG00000003278;ENSSSCG00000003318;ENSSSCG00000035527;ENSSSCG00000023973;ENSSSCG00000030000;ENSSSCG00000042769
liver	6_56357542_C/G	6:56357542	G	ENSSSCG00000032113	ENSSSCT00000048021	Transcript	missense_variant	4063	1824	608	R/S	agG/agC	rs1113025170	IMPACT=MODERATE;STRAND=-1	6	56357542	.	C	G	6_56357542_G_C	10	ENSSSCG00000003022;ENSSSCG00000003047;ENSSSCG00000032113;ENSSSCG00000042026;ENSSSCG00000003278;ENSSSCG00000003318;ENSSSCG00000035527;ENSSSCG00000023973;ENSSSCG00000030000;ENSSSCG00000042769
liver	6_56357542_C/G	6:56357542	G	ENSSSCG00000032113	ENSSSCT00000054185	Transcript	missense_variant	5483	1851	617	R/S	agG/agC	rs1113025170	IMPACT=MODERATE;STRAND=-1	6	56357542	.	C	G	6_56357542_G_C	10	ENSSSCG00000003022;ENSSSCG00000003047;ENSSSCG00000032113;ENSSSCG00000042026;ENSSSCG00000003278;ENSSSCG00000003318;ENSSSCG00000035527;ENSSSCG00000023973;ENSSSCG00000030000;ENSSSCG00000042769
liver	6_56357543_C/T	6:56357543	T	ENSSSCG00000032113	ENSSSCT00000048021	Transcript	missense_variant	4062	1823	608	R/K	aGg/aAg	rs1111626734	IMPACT=MODERATE;STRAND=-1	6	56357543	.	C	T	6_56357543_T_C	10	ENSSSCG00000003022;ENSSSCG00000003047;ENSSSCG00000032113;ENSSSCG00000042026;ENSSSCG00000003278;ENSSSCG00000003318;ENSSSCG00000035527;ENSSSCG00000023973;ENSSSCG00000030000;ENSSSCG00000042769
liver	6_56357543_C/T	6:56357543	T	ENSSSCG00000032113	ENSSSCT00000054185	Transcript	missense_variant	5482	1850	617	R/K	aGg/aAg	rs1111626734	IMPACT=MODERATE;STRAND=-1	6	56357543	.	C	T	6_56357543_T_C	10	ENSSSCG00000003022;ENSSSCG00000003047;ENSSSCG00000032113;ENSSSCG00000042026;ENSSSCG00000003278;ENSSSCG00000003318;ENSSSCG00000035527;ENSSSCG00000023973;ENSSSCG00000030000;ENSSSCG00000042769
liver	6_56358515_A/T	6:56358515	T	ENSSSCG00000032113	ENSSSCT00000046646	Transcript	missense_variant	1502	1502	501	L/Q	cTg/cAg	rs321199678	IMPACT=MODERATE;STRAND=-1	6	56358515	.	A	T	6_56358515_T_A	11	ENSSSCG00000003022;ENSSSCG00000003047;ENSSSCG00000032113;ENSSSCG00000042026;ENSSSCG00000045482;ENSSSCG00000003278;ENSSSCG00000003318;ENSSSCG00000035527;ENSSSCG00000004001;ENSSSCG00000023973;ENSSSCG00000042769
liver	6_56358515_A/T	6:56358515	T	ENSSSCG00000032113	ENSSSCT00000048021	Transcript	missense_variant	3696	1457	486	L/Q	cTg/cAg	rs321199678	IMPACT=MODERATE;STRAND=-1	6	56358515	.	A	T	6_56358515_T_A	11	ENSSSCG00000003022;ENSSSCG00000003047;ENSSSCG00000032113;ENSSSCG00000042026;ENSSSCG00000045482;ENSSSCG00000003278;ENSSSCG00000003318;ENSSSCG00000035527;ENSSSCG00000004001;ENSSSCG00000023973;ENSSSCG00000042769
liver	6_56358515_A/T	6:56358515	T	ENSSSCG00000032113	ENSSSCT00000048583	Transcript	missense_variant	1502	1502	501	L/Q	cTg/cAg	rs321199678	IMPACT=MODERATE;STRAND=-1	6	56358515	.	A	T	6_56358515_T_A	11	ENSSSCG00000003022;ENSSSCG00000003047;ENSSSCG00000032113;ENSSSCG00000042026;ENSSSCG00000045482;ENSSSCG00000003278;ENSSSCG00000003318;ENSSSCG00000035527;ENSSSCG00000004001;ENSSSCG00000023973;ENSSSCG00000042769
liver	6_56358515_A/T	6:56358515	T	ENSSSCG00000032113	ENSSSCT00000049154	Transcript	missense_variant	1502	1502	501	L/Q	cTg/cAg	rs321199678	IMPACT=MODERATE;STRAND=-1	6	56358515	.	A	T	6_56358515_T_A	11	ENSSSCG00000003022;ENSSSCG00000003047;ENSSSCG00000032113;ENSSSCG00000042026;ENSSSCG00000045482;ENSSSCG00000003278;ENSSSCG00000003318;ENSSSCG00000035527;ENSSSCG00000004001;ENSSSCG00000023973;ENSSSCG00000042769
liver	6_56358515_A/T	6:56358515	T	ENSSSCG00000032113	ENSSSCT00000054185	Transcript	missense_variant	5116	1484	495	L/Q	cTg/cAg	rs321199678	IMPACT=MODERATE;STRAND=-1	6	56358515	.	A	T	6_56358515_T_A	11	ENSSSCG00000003022;ENSSSCG00000003047;ENSSSCG00000032113;ENSSSCG00000042026;ENSSSCG00000045482;ENSSSCG00000003278;ENSSSCG00000003318;ENSSSCG00000035527;ENSSSCG00000004001;ENSSSCG00000023973;ENSSSCG00000042769
liver	6_56358515_A/T	6:56358515	T	ENSSSCG00000032113	ENSSSCT00000060045	Transcript	missense_variant	1502	1502	501	L/Q	cTg/cAg	rs321199678	IMPACT=MODERATE;STRAND=-1	6	56358515	.	A	T	6_56358515_T_A	11	ENSSSCG00000003022;ENSSSCG00000003047;ENSSSCG00000032113;ENSSSCG00000042026;ENSSSCG00000045482;ENSSSCG00000003278;ENSSSCG00000003318;ENSSSCG00000035527;ENSSSCG00000004001;ENSSSCG00000023973;ENSSSCG00000042769
liver	6_56358528_T/G	6:56358528	G	ENSSSCG00000032113	ENSSSCT00000046646	Transcript	missense_variant	1489	1489	497	T/P	Acc/Ccc	rs320122626	IMPACT=MODERATE;STRAND=-1	6	56358528	.	T	G	6_56358528_G_T	11	ENSSSCG00000003022;ENSSSCG00000003047;ENSSSCG00000032113;ENSSSCG00000042026;ENSSSCG00000045482;ENSSSCG00000003278;ENSSSCG00000003318;ENSSSCG00000035527;ENSSSCG00000004001;ENSSSCG00000023973;ENSSSCG00000042769
liver	6_56358528_T/G	6:56358528	G	ENSSSCG00000032113	ENSSSCT00000048021	Transcript	missense_variant	3683	1444	482	T/P	Acc/Ccc	rs320122626	IMPACT=MODERATE;STRAND=-1	6	56358528	.	T	G	6_56358528_G_T	11	ENSSSCG00000003022;ENSSSCG00000003047;ENSSSCG00000032113;ENSSSCG00000042026;ENSSSCG00000045482;ENSSSCG00000003278;ENSSSCG00000003318;ENSSSCG00000035527;ENSSSCG00000004001;ENSSSCG00000023973;ENSSSCG00000042769
liver	6_56358528_T/G	6:56358528	G	ENSSSCG00000032113	ENSSSCT00000048583	Transcript	missense_variant	1489	1489	497	T/P	Acc/Ccc	rs320122626	IMPACT=MODERATE;STRAND=-1	6	56358528	.	T	G	6_56358528_G_T	11	ENSSSCG00000003022;ENSSSCG00000003047;ENSSSCG00000032113;ENSSSCG00000042026;ENSSSCG00000045482;ENSSSCG00000003278;ENSSSCG00000003318;ENSSSCG00000035527;ENSSSCG00000004001;ENSSSCG00000023973;ENSSSCG00000042769
liver	6_56358528_T/G	6:56358528	G	ENSSSCG00000032113	ENSSSCT00000049154	Transcript	missense_variant	1489	1489	497	T/P	Acc/Ccc	rs320122626	IMPACT=MODERATE;STRAND=-1	6	56358528	.	T	G	6_56358528_G_T	11	ENSSSCG00000003022;ENSSSCG00000003047;ENSSSCG00000032113;ENSSSCG00000042026;ENSSSCG00000045482;ENSSSCG00000003278;ENSSSCG00000003318;ENSSSCG00000035527;ENSSSCG00000004001;ENSSSCG00000023973;ENSSSCG00000042769
liver	6_56358528_T/G	6:56358528	G	ENSSSCG00000032113	ENSSSCT00000054185	Transcript	missense_variant	5103	1471	491	T/P	Acc/Ccc	rs320122626	IMPACT=MODERATE;STRAND=-1	6	56358528	.	T	G	6_56358528_G_T	11	ENSSSCG00000003022;ENSSSCG00000003047;ENSSSCG00000032113;ENSSSCG00000042026;ENSSSCG00000045482;ENSSSCG00000003278;ENSSSCG00000003318;ENSSSCG00000035527;ENSSSCG00000004001;ENSSSCG00000023973;ENSSSCG00000042769
liver	6_56358528_T/G	6:56358528	G	ENSSSCG00000032113	ENSSSCT00000060045	Transcript	missense_variant	1489	1489	497	T/P	Acc/Ccc	rs320122626	IMPACT=MODERATE;STRAND=-1	6	56358528	.	T	G	6_56358528_G_T	11	ENSSSCG00000003022;ENSSSCG00000003047;ENSSSCG00000032113;ENSSSCG00000042026;ENSSSCG00000045482;ENSSSCG00000003278;ENSSSCG00000003318;ENSSSCG00000035527;ENSSSCG00000004001;ENSSSCG00000023973;ENSSSCG00000042769
liver	6_56361349_T/G	6:56361349	G	ENSSSCG00000032113	ENSSSCT00000046646	Transcript	missense_variant	542	542	181	K/T	aAg/aCg	rs337447749	IMPACT=MODERATE;STRAND=-1	6	56361349	.	T	G	6_56361349_G_T	11	ENSSSCG00000003022;ENSSSCG00000003047;ENSSSCG00000032113;ENSSSCG00000042026;ENSSSCG00000045482;ENSSSCG00000003278;ENSSSCG00000003318;ENSSSCG00000035527;ENSSSCG00000004001;ENSSSCG00000023973;ENSSSCG00000042769
liver	6_56361349_T/G	6:56361349	G	ENSSSCG00000032113	ENSSSCT00000048021	Transcript	missense_variant	2736	497	166	K/T	aAg/aCg	rs337447749	IMPACT=MODERATE;STRAND=-1	6	56361349	.	T	G	6_56361349_G_T	11	ENSSSCG00000003022;ENSSSCG00000003047;ENSSSCG00000032113;ENSSSCG00000042026;ENSSSCG00000045482;ENSSSCG00000003278;ENSSSCG00000003318;ENSSSCG00000035527;ENSSSCG00000004001;ENSSSCG00000023973;ENSSSCG00000042769
liver	6_56361349_T/G	6:56361349	G	ENSSSCG00000032113	ENSSSCT00000048583	Transcript	missense_variant	542	542	181	K/T	aAg/aCg	rs337447749	IMPACT=MODERATE;STRAND=-1	6	56361349	.	T	G	6_56361349_G_T	11	ENSSSCG00000003022;ENSSSCG00000003047;ENSSSCG00000032113;ENSSSCG00000042026;ENSSSCG00000045482;ENSSSCG00000003278;ENSSSCG00000003318;ENSSSCG00000035527;ENSSSCG00000004001;ENSSSCG00000023973;ENSSSCG00000042769
liver	6_56361349_T/G	6:56361349	G	ENSSSCG00000032113	ENSSSCT00000049154	Transcript	missense_variant	542	542	181	K/T	aAg/aCg	rs337447749	IMPACT=MODERATE;STRAND=-1	6	56361349	.	T	G	6_56361349_G_T	11	ENSSSCG00000003022;ENSSSCG00000003047;ENSSSCG00000032113;ENSSSCG00000042026;ENSSSCG00000045482;ENSSSCG00000003278;ENSSSCG00000003318;ENSSSCG00000035527;ENSSSCG00000004001;ENSSSCG00000023973;ENSSSCG00000042769
liver	6_56361349_T/G	6:56361349	G	ENSSSCG00000032113	ENSSSCT00000054185	Transcript	missense_variant	4156	524	175	K/T	aAg/aCg	rs337447749	IMPACT=MODERATE;STRAND=-1	6	56361349	.	T	G	6_56361349_G_T	11	ENSSSCG00000003022;ENSSSCG00000003047;ENSSSCG00000032113;ENSSSCG00000042026;ENSSSCG00000045482;ENSSSCG00000003278;ENSSSCG00000003318;ENSSSCG00000035527;ENSSSCG00000004001;ENSSSCG00000023973;ENSSSCG00000042769
liver	6_56361349_T/G	6:56361349	G	ENSSSCG00000032113	ENSSSCT00000060045	Transcript	missense_variant	542	542	181	K/T	aAg/aCg	rs337447749	IMPACT=MODERATE;STRAND=-1	6	56361349	.	T	G	6_56361349_G_T	11	ENSSSCG00000003022;ENSSSCG00000003047;ENSSSCG00000032113;ENSSSCG00000042026;ENSSSCG00000045482;ENSSSCG00000003278;ENSSSCG00000003318;ENSSSCG00000035527;ENSSSCG00000004001;ENSSSCG00000023973;ENSSSCG00000042769
liver	6_56361482_G/C	6:56361482	C	ENSSSCG00000032113	ENSSSCT00000054185	Transcript	missense_variant	4023	391	131	P/A	Ccg/Gcg	rs328816048	IMPACT=MODERATE;STRAND=-1	6	56361482	.	G	C	6_56361482_C_G	10	ENSSSCG00000003022;ENSSSCG00000003047;ENSSSCG00000032113;ENSSSCG00000042026;ENSSSCG00000003278;ENSSSCG00000003318;ENSSSCG00000035527;ENSSSCG00000004001;ENSSSCG00000023973;ENSSSCG00000042769
liver	6_56362273_T/C	6:56362273	C	ENSSSCG00000032113	ENSSSCT00000046646	Transcript	missense_variant	421	421	141	I/V	Atc/Gtc	rs346408671	IMPACT=MODERATE;STRAND=-1	6	56362273	.	T	C	6_56362273_C_T	12	ENSSSCG00000003022;ENSSSCG00000003047;ENSSSCG00000032113;ENSSSCG00000042026;ENSSSCG00000045482;ENSSSCG00000003278;ENSSSCG00000003318;ENSSSCG00000035527;ENSSSCG00000004001;ENSSSCG00000023973;ENSSSCG00000030000;ENSSSCG00000042769
liver	6_56362273_T/C	6:56362273	C	ENSSSCG00000032113	ENSSSCT00000048021	Transcript	missense_variant	2615	376	126	I/V	Atc/Gtc	rs346408671	IMPACT=MODERATE;STRAND=-1	6	56362273	.	T	C	6_56362273_C_T	12	ENSSSCG00000003022;ENSSSCG00000003047;ENSSSCG00000032113;ENSSSCG00000042026;ENSSSCG00000045482;ENSSSCG00000003278;ENSSSCG00000003318;ENSSSCG00000035527;ENSSSCG00000004001;ENSSSCG00000023973;ENSSSCG00000030000;ENSSSCG00000042769
liver	6_56362273_T/C	6:56362273	C	ENSSSCG00000032113	ENSSSCT00000048583	Transcript	missense_variant	421	421	141	I/V	Atc/Gtc	rs346408671	IMPACT=MODERATE;STRAND=-1	6	56362273	.	T	C	6_56362273_C_T	12	ENSSSCG00000003022;ENSSSCG00000003047;ENSSSCG00000032113;ENSSSCG00000042026;ENSSSCG00000045482;ENSSSCG00000003278;ENSSSCG00000003318;ENSSSCG00000035527;ENSSSCG00000004001;ENSSSCG00000023973;ENSSSCG00000030000;ENSSSCG00000042769
liver	6_56362273_T/C	6:56362273	C	ENSSSCG00000032113	ENSSSCT00000049154	Transcript	missense_variant	421	421	141	I/V	Atc/Gtc	rs346408671	IMPACT=MODERATE;STRAND=-1	6	56362273	.	T	C	6_56362273_C_T	12	ENSSSCG00000003022;ENSSSCG00000003047;ENSSSCG00000032113;ENSSSCG00000042026;ENSSSCG00000045482;ENSSSCG00000003278;ENSSSCG00000003318;ENSSSCG00000035527;ENSSSCG00000004001;ENSSSCG00000023973;ENSSSCG00000030000;ENSSSCG00000042769
liver	6_56362273_T/C	6:56362273	C	ENSSSCG00000032113	ENSSSCT00000054185	Transcript	missense_variant	4008	376	126	I/V	Atc/Gtc	rs346408671	IMPACT=MODERATE;STRAND=-1	6	56362273	.	T	C	6_56362273_C_T	12	ENSSSCG00000003022;ENSSSCG00000003047;ENSSSCG00000032113;ENSSSCG00000042026;ENSSSCG00000045482;ENSSSCG00000003278;ENSSSCG00000003318;ENSSSCG00000035527;ENSSSCG00000004001;ENSSSCG00000023973;ENSSSCG00000030000;ENSSSCG00000042769
liver	6_56362273_T/C	6:56362273	C	ENSSSCG00000032113	ENSSSCT00000060045	Transcript	missense_variant	421	421	141	I/V	Atc/Gtc	rs346408671	IMPACT=MODERATE;STRAND=-1	6	56362273	.	T	C	6_56362273_C_T	12	ENSSSCG00000003022;ENSSSCG00000003047;ENSSSCG00000032113;ENSSSCG00000042026;ENSSSCG00000045482;ENSSSCG00000003278;ENSSSCG00000003318;ENSSSCG00000035527;ENSSSCG00000004001;ENSSSCG00000023973;ENSSSCG00000030000;ENSSSCG00000042769
liver	6_57019203_A/G	6:57019203	G	ENSSSCG00000032978	ENSSSCT00000052214	Transcript	missense_variant	678	356	119	K/R	aAg/aGg	-	IMPACT=MODERATE;STRAND=1	6	57019203	.	A	G	6_57019203_G_A	10	ENSSSCG00000003047;ENSSSCG00000032113;ENSSSCG00000042026;ENSSSCG00000045482;ENSSSCG00000003278;ENSSSCG00000003318;ENSSSCG00000035527;ENSSSCG00000004001;ENSSSCG00000023973;ENSSSCG00000042769
liver	6_57019203_A/G	6:57019203	G	ENSSSCG00000032978	ENSSSCT00000058425	Transcript	missense_variant	829	356	119	K/R	aAg/aGg	-	IMPACT=MODERATE;STRAND=1	6	57019203	.	A	G	6_57019203_G_A	10	ENSSSCG00000003047;ENSSSCG00000032113;ENSSSCG00000042026;ENSSSCG00000045482;ENSSSCG00000003278;ENSSSCG00000003318;ENSSSCG00000035527;ENSSSCG00000004001;ENSSSCG00000023973;ENSSSCG00000042769
liver	6_57194794_T/C	6:57194794	C	ENSSSCG00000033564	ENSSSCT00000044744	Transcript	missense_variant	1333	376	126	I/V	Ata/Gta	-	IMPACT=MODERATE;STRAND=-1	6	57194794	.	T	C	6_57194794_C_T	12	ENSSSCG00000003022;ENSSSCG00000003047;ENSSSCG00000032113;ENSSSCG00000042026;ENSSSCG00000045482;ENSSSCG00000003278;ENSSSCG00000003318;ENSSSCG00000035527;ENSSSCG00000004001;ENSSSCG00000023973;ENSSSCG00000030000;ENSSSCG00000042769
liver	6_58747490_C/T	6:58747490	T	ENSSSCG00000029231	ENSSSCT00000033967	Transcript	missense_variant	1424	1424	475	G/E	gGg/gAg	rs691898231	IMPACT=MODERATE;STRAND=-1	6	58747490	.	C	T	6_58747490_T_C	10	ENSSSCG00000003022;ENSSSCG00000003047;ENSSSCG00000032113;ENSSSCG00000042026;ENSSSCG00000003278;ENSSSCG00000003318;ENSSSCG00000035527;ENSSSCG00000023973;ENSSSCG00000030000;ENSSSCG00000042769
liver	6_58748220_G/A	6:58748220	A	ENSSSCG00000029231	ENSSSCT00000003646	Transcript	missense_variant,splice_region_variant	961	961	321	R/W	Cgg/Tgg	rs706154653	IMPACT=MODERATE;STRAND=-1	6	58748220	.	G	A	6_58748220_A_G	12	ENSSSCG00000003022;ENSSSCG00000003047;ENSSSCG00000032113;ENSSSCG00000042026;ENSSSCG00000045482;ENSSSCG00000003278;ENSSSCG00000003318;ENSSSCG00000035527;ENSSSCG00000004001;ENSSSCG00000023973;ENSSSCG00000030000;ENSSSCG00000042769
liver	6_58748220_G/A	6:58748220	A	ENSSSCG00000029231	ENSSSCT00000033967	Transcript	missense_variant,splice_region_variant	961	961	321	R/W	Cgg/Tgg	rs706154653	IMPACT=MODERATE;STRAND=-1	6	58748220	.	G	A	6_58748220_A_G	12	ENSSSCG00000003022;ENSSSCG00000003047;ENSSSCG00000032113;ENSSSCG00000042026;ENSSSCG00000045482;ENSSSCG00000003278;ENSSSCG00000003318;ENSSSCG00000035527;ENSSSCG00000004001;ENSSSCG00000023973;ENSSSCG00000030000;ENSSSCG00000042769
liver	6_58748220_G/A	6:58748220	A	ENSSSCG00000029231	ENSSSCT00000065747	Transcript	missense_variant,splice_region_variant	961	961	321	R/W	Cgg/Tgg	rs706154653	IMPACT=MODERATE;STRAND=-1	6	58748220	.	G	A	6_58748220_A_G	12	ENSSSCG00000003022;ENSSSCG00000003047;ENSSSCG00000032113;ENSSSCG00000042026;ENSSSCG00000045482;ENSSSCG00000003278;ENSSSCG00000003318;ENSSSCG00000035527;ENSSSCG00000004001;ENSSSCG00000023973;ENSSSCG00000030000;ENSSSCG00000042769
liver	6_58748220_G/A	6:58748220	A	ENSSSCG00000029231	ENSSSCT00000078440	Transcript	missense_variant,splice_region_variant	364	364	122	R/W	Cgg/Tgg	rs706154653	IMPACT=MODERATE;STRAND=-1	6	58748220	.	G	A	6_58748220_A_G	12	ENSSSCG00000003022;ENSSSCG00000003047;ENSSSCG00000032113;ENSSSCG00000042026;ENSSSCG00000045482;ENSSSCG00000003278;ENSSSCG00000003318;ENSSSCG00000035527;ENSSSCG00000004001;ENSSSCG00000023973;ENSSSCG00000030000;ENSSSCG00000042769
liver	6_58748220_G/A	6:58748220	A	ENSSSCG00000029231	ENSSSCT00000089565	Transcript	missense_variant	76	76	26	R/W	Cgg/Tgg	rs706154653	IMPACT=MODERATE;STRAND=-1	6	58748220	.	G	A	6_58748220_A_G	12	ENSSSCG00000003022;ENSSSCG00000003047;ENSSSCG00000032113;ENSSSCG00000042026;ENSSSCG00000045482;ENSSSCG00000003278;ENSSSCG00000003318;ENSSSCG00000035527;ENSSSCG00000004001;ENSSSCG00000023973;ENSSSCG00000030000;ENSSSCG00000042769
liver	6_58748403_-/C	6:58748402-58748403	C	ENSSSCG00000029231	ENSSSCT00000054253	Transcript	frameshift_variant	1024-1025	1024-1025	342	D/GX	gat/gGat	-	IMPACT=HIGH;STRAND=-1	6	58748402	.	T	TC	6_58748402_TC_T	12	ENSSSCG00000003022;ENSSSCG00000003047;ENSSSCG00000032113;ENSSSCG00000042026;ENSSSCG00000045482;ENSSSCG00000003278;ENSSSCG00000003318;ENSSSCG00000035527;ENSSSCG00000004001;ENSSSCG00000023973;ENSSSCG00000030000;ENSSSCG00000042769
liver	6_58748407_-/T	6:58748406-58748407	T	ENSSSCG00000029231	ENSSSCT00000054253	Transcript	frameshift_variant	1020-1021	1020-1021	340-341	-/X	-/A	-	IMPACT=HIGH;STRAND=-1	6	58748406	.	C	CT	6_58748406_CT_C	12	ENSSSCG00000003022;ENSSSCG00000003047;ENSSSCG00000032113;ENSSSCG00000042026;ENSSSCG00000045482;ENSSSCG00000003278;ENSSSCG00000003318;ENSSSCG00000035527;ENSSSCG00000004001;ENSSSCG00000023973;ENSSSCG00000030000;ENSSSCG00000042769
liver	6_58748449_-/C	6:58748448-58748449	C	ENSSSCG00000029231	ENSSSCT00000050190	Transcript	frameshift_variant	1184-1185	972-973	324-325	-/X	-/G	-	IMPACT=HIGH;STRAND=-1	6	58748448	.	G	GC	6_58748448_GC_G	10	ENSSSCG00000003022;ENSSSCG00000003047;ENSSSCG00000032113;ENSSSCG00000042026;ENSSSCG00000003278;ENSSSCG00000003318;ENSSSCG00000035527;ENSSSCG00000004001;ENSSSCG00000023973;ENSSSCG00000042769
liver	6_58748449_-/C	6:58748448-58748449	C	ENSSSCG00000029231	ENSSSCT00000054253	Transcript	frameshift_variant	978-979	978-979	326-327	-/X	-/G	-	IMPACT=HIGH;STRAND=-1	6	58748448	.	G	GC	6_58748448_GC_G	10	ENSSSCG00000003022;ENSSSCG00000003047;ENSSSCG00000032113;ENSSSCG00000042026;ENSSSCG00000003278;ENSSSCG00000003318;ENSSSCG00000035527;ENSSSCG00000004001;ENSSSCG00000023973;ENSSSCG00000042769
liver	6_58748449_-/T	6:58748448-58748449	T	ENSSSCG00000029231	ENSSSCT00000050190	Transcript	frameshift_variant	1184-1185	972-973	324-325	-/X	-/A	-	IMPACT=HIGH;STRAND=-1	6	58748448	.	G	GT	6_58748448_GT_G	10	ENSSSCG00000003022;ENSSSCG00000003047;ENSSSCG00000032113;ENSSSCG00000042026;ENSSSCG00000003278;ENSSSCG00000003318;ENSSSCG00000035527;ENSSSCG00000004001;ENSSSCG00000023973;ENSSSCG00000042769
liver	6_58748449_-/T	6:58748448-58748449	T	ENSSSCG00000029231	ENSSSCT00000054253	Transcript	frameshift_variant	978-979	978-979	326-327	-/X	-/A	-	IMPACT=HIGH;STRAND=-1	6	58748448	.	G	GT	6_58748448_GT_G	10	ENSSSCG00000003022;ENSSSCG00000003047;ENSSSCG00000032113;ENSSSCG00000042026;ENSSSCG00000003278;ENSSSCG00000003318;ENSSSCG00000035527;ENSSSCG00000004001;ENSSSCG00000023973;ENSSSCG00000042769
liver	6_58748501_A/G	6:58748501	G	ENSSSCG00000029231	ENSSSCT00000003646	Transcript	missense_variant	926	926	309	V/A	gTc/gCc	rs1109251626	IMPACT=MODERATE;STRAND=-1	6	58748501	.	A	G	6_58748501_G_A	10	ENSSSCG00000003022;ENSSSCG00000003047;ENSSSCG00000042026;ENSSSCG00000003278;ENSSSCG00000003318;ENSSSCG00000035527;ENSSSCG00000004001;ENSSSCG00000023973;ENSSSCG00000003338;ENSSSCG00000042769
liver	6_58748501_A/G	6:58748501	G	ENSSSCG00000029231	ENSSSCT00000033967	Transcript	missense_variant	926	926	309	V/A	gTc/gCc	rs1109251626	IMPACT=MODERATE;STRAND=-1	6	58748501	.	A	G	6_58748501_G_A	10	ENSSSCG00000003022;ENSSSCG00000003047;ENSSSCG00000042026;ENSSSCG00000003278;ENSSSCG00000003318;ENSSSCG00000035527;ENSSSCG00000004001;ENSSSCG00000023973;ENSSSCG00000003338;ENSSSCG00000042769
liver	6_58748501_A/G	6:58748501	G	ENSSSCG00000029231	ENSSSCT00000050190	Transcript	missense_variant	1132	920	307	V/A	gTc/gCc	rs1109251626	IMPACT=MODERATE;STRAND=-1	6	58748501	.	A	G	6_58748501_G_A	10	ENSSSCG00000003022;ENSSSCG00000003047;ENSSSCG00000042026;ENSSSCG00000003278;ENSSSCG00000003318;ENSSSCG00000035527;ENSSSCG00000004001;ENSSSCG00000023973;ENSSSCG00000003338;ENSSSCG00000042769
liver	6_58748501_A/G	6:58748501	G	ENSSSCG00000029231	ENSSSCT00000054253	Transcript	missense_variant	926	926	309	V/A	gTc/gCc	rs1109251626	IMPACT=MODERATE;STRAND=-1	6	58748501	.	A	G	6_58748501_G_A	10	ENSSSCG00000003022;ENSSSCG00000003047;ENSSSCG00000042026;ENSSSCG00000003278;ENSSSCG00000003318;ENSSSCG00000035527;ENSSSCG00000004001;ENSSSCG00000023973;ENSSSCG00000003338;ENSSSCG00000042769
liver	6_58748501_A/G	6:58748501	G	ENSSSCG00000029231	ENSSSCT00000065747	Transcript	missense_variant	926	926	309	V/A	gTc/gCc	rs1109251626	IMPACT=MODERATE;STRAND=-1	6	58748501	.	A	G	6_58748501_G_A	10	ENSSSCG00000003022;ENSSSCG00000003047;ENSSSCG00000042026;ENSSSCG00000003278;ENSSSCG00000003318;ENSSSCG00000035527;ENSSSCG00000004001;ENSSSCG00000023973;ENSSSCG00000003338;ENSSSCG00000042769
liver	6_58748642_G/T	6:58748642	T	ENSSSCG00000029231	ENSSSCT00000003646	Transcript	missense_variant	785	785	262	A/E	gCa/gAa	-	IMPACT=MODERATE;STRAND=-1	6	58748642	.	G	T	6_58748642_T_G	11	ENSSSCG00000003022;ENSSSCG00000003047;ENSSSCG00000032113;ENSSSCG00000042026;ENSSSCG00000003278;ENSSSCG00000003318;ENSSSCG00000035527;ENSSSCG00000004001;ENSSSCG00000023973;ENSSSCG00000030000;ENSSSCG00000042769
liver	6_58748642_G/T	6:58748642	T	ENSSSCG00000029231	ENSSSCT00000033967	Transcript	missense_variant	785	785	262	A/E	gCa/gAa	-	IMPACT=MODERATE;STRAND=-1	6	58748642	.	G	T	6_58748642_T_G	11	ENSSSCG00000003022;ENSSSCG00000003047;ENSSSCG00000032113;ENSSSCG00000042026;ENSSSCG00000003278;ENSSSCG00000003318;ENSSSCG00000035527;ENSSSCG00000004001;ENSSSCG00000023973;ENSSSCG00000030000;ENSSSCG00000042769
liver	6_58748642_G/T	6:58748642	T	ENSSSCG00000029231	ENSSSCT00000050190	Transcript	missense_variant	991	779	260	A/E	gCa/gAa	-	IMPACT=MODERATE;STRAND=-1	6	58748642	.	G	T	6_58748642_T_G	11	ENSSSCG00000003022;ENSSSCG00000003047;ENSSSCG00000032113;ENSSSCG00000042026;ENSSSCG00000003278;ENSSSCG00000003318;ENSSSCG00000035527;ENSSSCG00000004001;ENSSSCG00000023973;ENSSSCG00000030000;ENSSSCG00000042769
liver	6_58748642_G/T	6:58748642	T	ENSSSCG00000029231	ENSSSCT00000054253	Transcript	missense_variant	785	785	262	A/E	gCa/gAa	-	IMPACT=MODERATE;STRAND=-1	6	58748642	.	G	T	6_58748642_T_G	11	ENSSSCG00000003022;ENSSSCG00000003047;ENSSSCG00000032113;ENSSSCG00000042026;ENSSSCG00000003278;ENSSSCG00000003318;ENSSSCG00000035527;ENSSSCG00000004001;ENSSSCG00000023973;ENSSSCG00000030000;ENSSSCG00000042769
liver	6_58748642_G/T	6:58748642	T	ENSSSCG00000029231	ENSSSCT00000065747	Transcript	missense_variant	785	785	262	A/E	gCa/gAa	-	IMPACT=MODERATE;STRAND=-1	6	58748642	.	G	T	6_58748642_T_G	11	ENSSSCG00000003022;ENSSSCG00000003047;ENSSSCG00000032113;ENSSSCG00000042026;ENSSSCG00000003278;ENSSSCG00000003318;ENSSSCG00000035527;ENSSSCG00000004001;ENSSSCG00000023973;ENSSSCG00000030000;ENSSSCG00000042769
liver	6_58748688_G/A	6:58748688	A	ENSSSCG00000029231	ENSSSCT00000003646	Transcript	missense_variant	739	739	247	R/C	Cgc/Tgc	-	IMPACT=MODERATE;STRAND=-1	6	58748688	.	G	A	6_58748688_A_G	11	ENSSSCG00000003022;ENSSSCG00000003047;ENSSSCG00000032113;ENSSSCG00000042026;ENSSSCG00000003278;ENSSSCG00000003318;ENSSSCG00000035527;ENSSSCG00000004001;ENSSSCG00000023973;ENSSSCG00000030000;ENSSSCG00000042769
liver	6_58748688_G/A	6:58748688	A	ENSSSCG00000029231	ENSSSCT00000033967	Transcript	missense_variant	739	739	247	R/C	Cgc/Tgc	-	IMPACT=MODERATE;STRAND=-1	6	58748688	.	G	A	6_58748688_A_G	11	ENSSSCG00000003022;ENSSSCG00000003047;ENSSSCG00000032113;ENSSSCG00000042026;ENSSSCG00000003278;ENSSSCG00000003318;ENSSSCG00000035527;ENSSSCG00000004001;ENSSSCG00000023973;ENSSSCG00000030000;ENSSSCG00000042769
liver	6_58748688_G/A	6:58748688	A	ENSSSCG00000029231	ENSSSCT00000050190	Transcript	missense_variant	945	733	245	R/C	Cgc/Tgc	-	IMPACT=MODERATE;STRAND=-1	6	58748688	.	G	A	6_58748688_A_G	11	ENSSSCG00000003022;ENSSSCG00000003047;ENSSSCG00000032113;ENSSSCG00000042026;ENSSSCG00000003278;ENSSSCG00000003318;ENSSSCG00000035527;ENSSSCG00000004001;ENSSSCG00000023973;ENSSSCG00000030000;ENSSSCG00000042769
liver	6_58748688_G/A	6:58748688	A	ENSSSCG00000029231	ENSSSCT00000054253	Transcript	missense_variant	739	739	247	R/C	Cgc/Tgc	-	IMPACT=MODERATE;STRAND=-1	6	58748688	.	G	A	6_58748688_A_G	11	ENSSSCG00000003022;ENSSSCG00000003047;ENSSSCG00000032113;ENSSSCG00000042026;ENSSSCG00000003278;ENSSSCG00000003318;ENSSSCG00000035527;ENSSSCG00000004001;ENSSSCG00000023973;ENSSSCG00000030000;ENSSSCG00000042769
liver	6_58748688_G/A	6:58748688	A	ENSSSCG00000029231	ENSSSCT00000065747	Transcript	missense_variant	739	739	247	R/C	Cgc/Tgc	-	IMPACT=MODERATE;STRAND=-1	6	58748688	.	G	A	6_58748688_A_G	11	ENSSSCG00000003022;ENSSSCG00000003047;ENSSSCG00000032113;ENSSSCG00000042026;ENSSSCG00000003278;ENSSSCG00000003318;ENSSSCG00000035527;ENSSSCG00000004001;ENSSSCG00000023973;ENSSSCG00000030000;ENSSSCG00000042769
liver	6_58748694_G/C	6:58748694	C	ENSSSCG00000029231	ENSSSCT00000003646	Transcript	missense_variant	733	733	245	Q/E	Cag/Gag	-	IMPACT=MODERATE;STRAND=-1	6	58748694	.	G	C	6_58748694_C_G	11	ENSSSCG00000003022;ENSSSCG00000003047;ENSSSCG00000032113;ENSSSCG00000042026;ENSSSCG00000003278;ENSSSCG00000003318;ENSSSCG00000035527;ENSSSCG00000004001;ENSSSCG00000023973;ENSSSCG00000030000;ENSSSCG00000042769
liver	6_58748694_G/C	6:58748694	C	ENSSSCG00000029231	ENSSSCT00000033967	Transcript	missense_variant	733	733	245	Q/E	Cag/Gag	-	IMPACT=MODERATE;STRAND=-1	6	58748694	.	G	C	6_58748694_C_G	11	ENSSSCG00000003022;ENSSSCG00000003047;ENSSSCG00000032113;ENSSSCG00000042026;ENSSSCG00000003278;ENSSSCG00000003318;ENSSSCG00000035527;ENSSSCG00000004001;ENSSSCG00000023973;ENSSSCG00000030000;ENSSSCG00000042769
liver	6_58748694_G/C	6:58748694	C	ENSSSCG00000029231	ENSSSCT00000050190	Transcript	missense_variant	939	727	243	Q/E	Cag/Gag	-	IMPACT=MODERATE;STRAND=-1	6	58748694	.	G	C	6_58748694_C_G	11	ENSSSCG00000003022;ENSSSCG00000003047;ENSSSCG00000032113;ENSSSCG00000042026;ENSSSCG00000003278;ENSSSCG00000003318;ENSSSCG00000035527;ENSSSCG00000004001;ENSSSCG00000023973;ENSSSCG00000030000;ENSSSCG00000042769
liver	6_58748694_G/C	6:58748694	C	ENSSSCG00000029231	ENSSSCT00000054253	Transcript	missense_variant	733	733	245	Q/E	Cag/Gag	-	IMPACT=MODERATE;STRAND=-1	6	58748694	.	G	C	6_58748694_C_G	11	ENSSSCG00000003022;ENSSSCG00000003047;ENSSSCG00000032113;ENSSSCG00000042026;ENSSSCG00000003278;ENSSSCG00000003318;ENSSSCG00000035527;ENSSSCG00000004001;ENSSSCG00000023973;ENSSSCG00000030000;ENSSSCG00000042769
liver	6_58748694_G/C	6:58748694	C	ENSSSCG00000029231	ENSSSCT00000065747	Transcript	missense_variant	733	733	245	Q/E	Cag/Gag	-	IMPACT=MODERATE;STRAND=-1	6	58748694	.	G	C	6_58748694_C_G	11	ENSSSCG00000003022;ENSSSCG00000003047;ENSSSCG00000032113;ENSSSCG00000042026;ENSSSCG00000003278;ENSSSCG00000003318;ENSSSCG00000035527;ENSSSCG00000004001;ENSSSCG00000023973;ENSSSCG00000030000;ENSSSCG00000042769
liver	6_58748966_G/T	6:58748966	T	ENSSSCG00000029231	ENSSSCT00000035389	Transcript	missense_variant	727	727	243	P/T	Cca/Aca	-	IMPACT=MODERATE;STRAND=-1	6	58748966	.	G	T	6_58748966_T_G	10	ENSSSCG00000003022;ENSSSCG00000003047;ENSSSCG00000032113;ENSSSCG00000042026;ENSSSCG00000003278;ENSSSCG00000003318;ENSSSCG00000035527;ENSSSCG00000023973;ENSSSCG00000030000;ENSSSCG00000042769
liver	6_58748999_G/A	6:58748999	A	ENSSSCG00000029231	ENSSSCT00000003646	Transcript	missense_variant	640	640	214	P/S	Ccc/Tcc	-	IMPACT=MODERATE;STRAND=-1	6	58748999	.	G	A	6_58748999_A_G	11	ENSSSCG00000003022;ENSSSCG00000003047;ENSSSCG00000032113;ENSSSCG00000042026;ENSSSCG00000003278;ENSSSCG00000003318;ENSSSCG00000035527;ENSSSCG00000004001;ENSSSCG00000023973;ENSSSCG00000030000;ENSSSCG00000042769
liver	6_58748999_G/A	6:58748999	A	ENSSSCG00000029231	ENSSSCT00000033967	Transcript	missense_variant	640	640	214	P/S	Ccc/Tcc	-	IMPACT=MODERATE;STRAND=-1	6	58748999	.	G	A	6_58748999_A_G	11	ENSSSCG00000003022;ENSSSCG00000003047;ENSSSCG00000032113;ENSSSCG00000042026;ENSSSCG00000003278;ENSSSCG00000003318;ENSSSCG00000035527;ENSSSCG00000004001;ENSSSCG00000023973;ENSSSCG00000030000;ENSSSCG00000042769
liver	6_58748999_G/A	6:58748999	A	ENSSSCG00000029231	ENSSSCT00000035389	Transcript	missense_variant	694	694	232	P/S	Ccc/Tcc	-	IMPACT=MODERATE;STRAND=-1	6	58748999	.	G	A	6_58748999_A_G	11	ENSSSCG00000003022;ENSSSCG00000003047;ENSSSCG00000032113;ENSSSCG00000042026;ENSSSCG00000003278;ENSSSCG00000003318;ENSSSCG00000035527;ENSSSCG00000004001;ENSSSCG00000023973;ENSSSCG00000030000;ENSSSCG00000042769
liver	6_58748999_G/A	6:58748999	A	ENSSSCG00000029231	ENSSSCT00000050190	Transcript	missense_variant	846	634	212	P/S	Ccc/Tcc	-	IMPACT=MODERATE;STRAND=-1	6	58748999	.	G	A	6_58748999_A_G	11	ENSSSCG00000003022;ENSSSCG00000003047;ENSSSCG00000032113;ENSSSCG00000042026;ENSSSCG00000003278;ENSSSCG00000003318;ENSSSCG00000035527;ENSSSCG00000004001;ENSSSCG00000023973;ENSSSCG00000030000;ENSSSCG00000042769
liver	6_58748999_G/A	6:58748999	A	ENSSSCG00000029231	ENSSSCT00000054253	Transcript	missense_variant	640	640	214	P/S	Ccc/Tcc	-	IMPACT=MODERATE;STRAND=-1	6	58748999	.	G	A	6_58748999_A_G	11	ENSSSCG00000003022;ENSSSCG00000003047;ENSSSCG00000032113;ENSSSCG00000042026;ENSSSCG00000003278;ENSSSCG00000003318;ENSSSCG00000035527;ENSSSCG00000004001;ENSSSCG00000023973;ENSSSCG00000030000;ENSSSCG00000042769
liver	6_58748999_G/A	6:58748999	A	ENSSSCG00000029231	ENSSSCT00000065747	Transcript	missense_variant	640	640	214	P/S	Ccc/Tcc	-	IMPACT=MODERATE;STRAND=-1	6	58748999	.	G	A	6_58748999_A_G	11	ENSSSCG00000003022;ENSSSCG00000003047;ENSSSCG00000032113;ENSSSCG00000042026;ENSSSCG00000003278;ENSSSCG00000003318;ENSSSCG00000035527;ENSSSCG00000004001;ENSSSCG00000023973;ENSSSCG00000030000;ENSSSCG00000042769
liver	6_58748999_G/A	6:58748999	A	ENSSSCG00000029231	ENSSSCT00000078440	Transcript	missense_variant	340	340	114	P/S	Ccc/Tcc	-	IMPACT=MODERATE;STRAND=-1	6	58748999	.	G	A	6_58748999_A_G	11	ENSSSCG00000003022;ENSSSCG00000003047;ENSSSCG00000032113;ENSSSCG00000042026;ENSSSCG00000003278;ENSSSCG00000003318;ENSSSCG00000035527;ENSSSCG00000004001;ENSSSCG00000023973;ENSSSCG00000030000;ENSSSCG00000042769
liver	6_58749902_T/C	6:58749902	C	ENSSSCG00000029231	ENSSSCT00000050190	Transcript	missense_variant	253	41	14	N/S	aAt/aGt	rs702068318	IMPACT=MODERATE;STRAND=-1	6	58749902	.	T	C	6_58749902_C_T	12	ENSSSCG00000003022;ENSSSCG00000003047;ENSSSCG00000032113;ENSSSCG00000042026;ENSSSCG00000045482;ENSSSCG00000003278;ENSSSCG00000003318;ENSSSCG00000035527;ENSSSCG00000004001;ENSSSCG00000023973;ENSSSCG00000030000;ENSSSCG00000042769
liver	6_58750069_T/C	6:58750069	C	ENSSSCG00000029231	ENSSSCT00000003646	Transcript	missense_variant	29	29	10	Y/C	tAc/tGc	rs1111261495	IMPACT=MODERATE;STRAND=-1	6	58750069	.	T	C	6_58750069_C_T	11	ENSSSCG00000003022;ENSSSCG00000003047;ENSSSCG00000032113;ENSSSCG00000042026;ENSSSCG00000003278;ENSSSCG00000003318;ENSSSCG00000035527;ENSSSCG00000004001;ENSSSCG00000023973;ENSSSCG00000030000;ENSSSCG00000042769
liver	6_58750069_T/C	6:58750069	C	ENSSSCG00000029231	ENSSSCT00000033967	Transcript	missense_variant	29	29	10	Y/C	tAc/tGc	rs1111261495	IMPACT=MODERATE;STRAND=-1	6	58750069	.	T	C	6_58750069_C_T	11	ENSSSCG00000003022;ENSSSCG00000003047;ENSSSCG00000032113;ENSSSCG00000042026;ENSSSCG00000003278;ENSSSCG00000003318;ENSSSCG00000035527;ENSSSCG00000004001;ENSSSCG00000023973;ENSSSCG00000030000;ENSSSCG00000042769
liver	6_58750069_T/C	6:58750069	C	ENSSSCG00000029231	ENSSSCT00000035389	Transcript	missense_variant	83	83	28	Y/C	tAc/tGc	rs1111261495	IMPACT=MODERATE;STRAND=-1	6	58750069	.	T	C	6_58750069_C_T	11	ENSSSCG00000003022;ENSSSCG00000003047;ENSSSCG00000032113;ENSSSCG00000042026;ENSSSCG00000003278;ENSSSCG00000003318;ENSSSCG00000035527;ENSSSCG00000004001;ENSSSCG00000023973;ENSSSCG00000030000;ENSSSCG00000042769
liver	6_58750069_T/C	6:58750069	C	ENSSSCG00000029231	ENSSSCT00000054253	Transcript	missense_variant	29	29	10	Y/C	tAc/tGc	rs1111261495	IMPACT=MODERATE;STRAND=-1	6	58750069	.	T	C	6_58750069_C_T	11	ENSSSCG00000003022;ENSSSCG00000003047;ENSSSCG00000032113;ENSSSCG00000042026;ENSSSCG00000003278;ENSSSCG00000003318;ENSSSCG00000035527;ENSSSCG00000004001;ENSSSCG00000023973;ENSSSCG00000030000;ENSSSCG00000042769
liver	6_58750069_T/C	6:58750069	C	ENSSSCG00000029231	ENSSSCT00000065747	Transcript	missense_variant	29	29	10	Y/C	tAc/tGc	rs1111261495	IMPACT=MODERATE;STRAND=-1	6	58750069	.	T	C	6_58750069_C_T	11	ENSSSCG00000003022;ENSSSCG00000003047;ENSSSCG00000032113;ENSSSCG00000042026;ENSSSCG00000003278;ENSSSCG00000003318;ENSSSCG00000035527;ENSSSCG00000004001;ENSSSCG00000023973;ENSSSCG00000030000;ENSSSCG00000042769
liver	6_58765773_T/C	6:58765773	C	ENSSSCG00000045883	ENSSSCT00000033674	Transcript	missense_variant	1400	1322	441	Q/R	cAa/cGa	rs707100918	IMPACT=MODERATE;STRAND=-1	6	58765773	.	T	C	6_58765773_C_T	11	ENSSSCG00000003022;ENSSSCG00000003047;ENSSSCG00000032113;ENSSSCG00000042026;ENSSSCG00000003278;ENSSSCG00000003318;ENSSSCG00000035527;ENSSSCG00000004001;ENSSSCG00000023973;ENSSSCG00000030000;ENSSSCG00000042769
liver	6_58765773_T/C	6:58765773	C	ENSSSCG00000045883	ENSSSCT00000085156	Transcript	missense_variant	800	722	241	Q/R	cAa/cGa	rs707100918	IMPACT=MODERATE;STRAND=-1	6	58765773	.	T	C	6_58765773_C_T	11	ENSSSCG00000003022;ENSSSCG00000003047;ENSSSCG00000032113;ENSSSCG00000042026;ENSSSCG00000003278;ENSSSCG00000003318;ENSSSCG00000035527;ENSSSCG00000004001;ENSSSCG00000023973;ENSSSCG00000030000;ENSSSCG00000042769
liver	6_58765774_G/T	6:58765774	T	ENSSSCG00000045883	ENSSSCT00000033674	Transcript	missense_variant	1399	1321	441	Q/K	Caa/Aaa	rs697720912	IMPACT=MODERATE;STRAND=-1	6	58765774	.	G	T	6_58765774_T_G	11	ENSSSCG00000003022;ENSSSCG00000003047;ENSSSCG00000032113;ENSSSCG00000042026;ENSSSCG00000003278;ENSSSCG00000003318;ENSSSCG00000035527;ENSSSCG00000004001;ENSSSCG00000023973;ENSSSCG00000030000;ENSSSCG00000042769
liver	6_58765774_G/T	6:58765774	T	ENSSSCG00000045883	ENSSSCT00000085156	Transcript	missense_variant	799	721	241	Q/K	Caa/Aaa	rs697720912	IMPACT=MODERATE;STRAND=-1	6	58765774	.	G	T	6_58765774_T_G	11	ENSSSCG00000003022;ENSSSCG00000003047;ENSSSCG00000032113;ENSSSCG00000042026;ENSSSCG00000003278;ENSSSCG00000003318;ENSSSCG00000035527;ENSSSCG00000004001;ENSSSCG00000023973;ENSSSCG00000030000;ENSSSCG00000042769
liver	6_58766850_T/A	6:58766850	A	ENSSSCG00000045883	ENSSSCT00000033674	Transcript	missense_variant	1328	1250	417	E/V	gAg/gTg	rs341719972	IMPACT=MODERATE;STRAND=-1	6	58766850	.	T	A	6_58766850_A_T	11	ENSSSCG00000003022;ENSSSCG00000003047;ENSSSCG00000032113;ENSSSCG00000042026;ENSSSCG00000003278;ENSSSCG00000003318;ENSSSCG00000035527;ENSSSCG00000004001;ENSSSCG00000023973;ENSSSCG00000030000;ENSSSCG00000042769
liver	6_58767500_G/C	6:58767500	C	ENSSSCG00000045883	ENSSSCT00000033674	Transcript	missense_variant	923	845	282	P/R	cCc/cGc	rs712430206	IMPACT=MODERATE;STRAND=-1	6	58767500	.	G	C	6_58767500_C_G	11	ENSSSCG00000003022;ENSSSCG00000003047;ENSSSCG00000032113;ENSSSCG00000042026;ENSSSCG00000003278;ENSSSCG00000003318;ENSSSCG00000035527;ENSSSCG00000004001;ENSSSCG00000023973;ENSSSCG00000030000;ENSSSCG00000042769
liver	6_58768379_T/C	6:58768379	C	ENSSSCG00000045883	ENSSSCT00000033674	Transcript	missense_variant	355	277	93	T/A	Aca/Gca	rs712360490	IMPACT=MODERATE;STRAND=-1	6	58768379	.	T	C	6_58768379_C_T	11	ENSSSCG00000003022;ENSSSCG00000003047;ENSSSCG00000032113;ENSSSCG00000042026;ENSSSCG00000003278;ENSSSCG00000003318;ENSSSCG00000035527;ENSSSCG00000004001;ENSSSCG00000023973;ENSSSCG00000030000;ENSSSCG00000042769
liver	6_58768379_T/C	6:58768379	C	ENSSSCG00000045883	ENSSSCT00000085156	Transcript	missense_variant	355	277	93	T/A	Aca/Gca	rs712360490	IMPACT=MODERATE;STRAND=-1	6	58768379	.	T	C	6_58768379_C_T	11	ENSSSCG00000003022;ENSSSCG00000003047;ENSSSCG00000032113;ENSSSCG00000042026;ENSSSCG00000003278;ENSSSCG00000003318;ENSSSCG00000035527;ENSSSCG00000004001;ENSSSCG00000023973;ENSSSCG00000030000;ENSSSCG00000042769
liver	6_58805949_T/C	6:58805949	C	ENSSSCG00000003272	ENSSSCT00000038945	Transcript	missense_variant	1413	1192	398	S/G	Agc/Ggc	rs335774335	IMPACT=MODERATE;STRAND=-1	6	58805949	.	T	C	6_58805949_C_T	12	ENSSSCG00000003022;ENSSSCG00000003047;ENSSSCG00000032113;ENSSSCG00000042026;ENSSSCG00000045482;ENSSSCG00000003278;ENSSSCG00000003318;ENSSSCG00000035527;ENSSSCG00000004001;ENSSSCG00000023973;ENSSSCG00000030000;ENSSSCG00000042769
liver	6_58805966_C/T	6:58805966	T	ENSSSCG00000003272	ENSSSCT00000038945	Transcript	missense_variant	1396	1175	392	G/D	gGc/gAc	rs344339714	IMPACT=MODERATE;STRAND=-1	6	58805966	.	C	T	6_58805966_T_C	12	ENSSSCG00000003022;ENSSSCG00000003047;ENSSSCG00000032113;ENSSSCG00000042026;ENSSSCG00000045482;ENSSSCG00000003278;ENSSSCG00000003318;ENSSSCG00000035527;ENSSSCG00000004001;ENSSSCG00000023973;ENSSSCG00000030000;ENSSSCG00000042769
liver	6_58807070_C/T	6:58807070	T	ENSSSCG00000003272	ENSSSCT00000038945	Transcript	missense_variant	754	533	178	R/Q	cGg/cAg	rs690812340	IMPACT=MODERATE;STRAND=-1	6	58807070	.	C	T	6_58807070_T_C	12	ENSSSCG00000003022;ENSSSCG00000003047;ENSSSCG00000032113;ENSSSCG00000042026;ENSSSCG00000045482;ENSSSCG00000003278;ENSSSCG00000003318;ENSSSCG00000035527;ENSSSCG00000004001;ENSSSCG00000023973;ENSSSCG00000030000;ENSSSCG00000042769
liver	6_58807636_G/C	6:58807636	C	ENSSSCG00000003272	ENSSSCT00000038945	Transcript	missense_variant	333	112	38	L/V	Ctg/Gtg	rs709980228	IMPACT=MODERATE;STRAND=-1	6	58807636	.	G	C	6_58807636_C_G	12	ENSSSCG00000003022;ENSSSCG00000003047;ENSSSCG00000032113;ENSSSCG00000042026;ENSSSCG00000045482;ENSSSCG00000003278;ENSSSCG00000003318;ENSSSCG00000035527;ENSSSCG00000004001;ENSSSCG00000023973;ENSSSCG00000030000;ENSSSCG00000042769
liver	6_58807644_G/A	6:58807644	A	ENSSSCG00000003272	ENSSSCT00000038945	Transcript	missense_variant	325	104	35	P/L	cCa/cTa	rs697688724	IMPACT=MODERATE;STRAND=-1	6	58807644	.	G	A	6_58807644_A_G	12	ENSSSCG00000003022;ENSSSCG00000003047;ENSSSCG00000032113;ENSSSCG00000042026;ENSSSCG00000045482;ENSSSCG00000003278;ENSSSCG00000003318;ENSSSCG00000035527;ENSSSCG00000004001;ENSSSCG00000023973;ENSSSCG00000030000;ENSSSCG00000042769
liver	6_58821230_C/T	6:58821230	T	ENSSSCG00000003275	ENSSSCT00000062957	Transcript	missense_variant	392	392	131	R/H	cGt/cAt	rs81387831	IMPACT=MODERATE;STRAND=-1	6	58821230	.	C	T	6_58821230_T_C	11	ENSSSCG00000003022;ENSSSCG00000003047;ENSSSCG00000032113;ENSSSCG00000042026;ENSSSCG00000003278;ENSSSCG00000003318;ENSSSCG00000035527;ENSSSCG00000004001;ENSSSCG00000023973;ENSSSCG00000030000;ENSSSCG00000042769
liver	6_58821315_T/C	6:58821315	C	ENSSSCG00000003275	ENSSSCT00000062957	Transcript	missense_variant	307	307	103	S/G	Agt/Ggt	rs326285623	IMPACT=MODERATE;STRAND=-1	6	58821315	.	T	C	6_58821315_C_T	11	ENSSSCG00000003022;ENSSSCG00000003047;ENSSSCG00000032113;ENSSSCG00000042026;ENSSSCG00000003278;ENSSSCG00000003318;ENSSSCG00000035527;ENSSSCG00000004001;ENSSSCG00000023973;ENSSSCG00000030000;ENSSSCG00000042769
liver	6_58821488_-/T	6:58821487-58821488	T	ENSSSCG00000003275	ENSSSCT00000062957	Transcript	frameshift_variant	134-135	134-135	45	P/PX	ccc/ccAc	-	IMPACT=HIGH;STRAND=-1	6	58821487	.	G	GT	6_58821487_GT_G	12	ENSSSCG00000003022;ENSSSCG00000003047;ENSSSCG00000032113;ENSSSCG00000042026;ENSSSCG00000045482;ENSSSCG00000003278;ENSSSCG00000003318;ENSSSCG00000035527;ENSSSCG00000004001;ENSSSCG00000023973;ENSSSCG00000030000;ENSSSCG00000042769
liver	6_58857491_C/A	6:58857491	A	ENSSSCG00000039922	ENSSSCT00000060537	Transcript	missense_variant	402	402	134	H/Q	caC/caA	rs81387835	IMPACT=MODERATE;STRAND=1	6	58857491	.	C	A	6_58857491_A_C	12	ENSSSCG00000003022;ENSSSCG00000003047;ENSSSCG00000032113;ENSSSCG00000042026;ENSSSCG00000045482;ENSSSCG00000003278;ENSSSCG00000003318;ENSSSCG00000035527;ENSSSCG00000004001;ENSSSCG00000023973;ENSSSCG00000030000;ENSSSCG00000042769
liver	6_58858948_C/G	6:58858948	G	ENSSSCG00000003269	ENSSSCT00000003630	Transcript	missense_variant	431	431	144	T/S	aCc/aGc	rs326061054	IMPACT=MODERATE;STRAND=1	6	58858948	.	C	G	6_58858948_G_C	12	ENSSSCG00000003022;ENSSSCG00000003047;ENSSSCG00000032113;ENSSSCG00000042026;ENSSSCG00000045482;ENSSSCG00000003278;ENSSSCG00000003318;ENSSSCG00000035527;ENSSSCG00000004001;ENSSSCG00000023973;ENSSSCG00000030000;ENSSSCG00000042769
liver	6_58885412_C/T	6:58885412	T	ENSSSCG00000003271	ENSSSCT00000003632	Transcript	missense_variant	649	578	193	R/Q	cGg/cAg	rs321480459	IMPACT=MODERATE;STRAND=-1	6	58885412	.	C	T	6_58885412_T_C	10	ENSSSCG00000003022;ENSSSCG00000003047;ENSSSCG00000032113;ENSSSCG00000042026;ENSSSCG00000003278;ENSSSCG00000003318;ENSSSCG00000035527;ENSSSCG00000004001;ENSSSCG00000023973;ENSSSCG00000042769
liver	6_58885412_C/T	6:58885412	T	ENSSSCG00000003271	ENSSSCT00000025769	Transcript	missense_variant	649	578	193	R/Q	cGg/cAg	rs321480459	IMPACT=MODERATE;STRAND=-1	6	58885412	.	C	T	6_58885412_T_C	10	ENSSSCG00000003022;ENSSSCG00000003047;ENSSSCG00000032113;ENSSSCG00000042026;ENSSSCG00000003278;ENSSSCG00000003318;ENSSSCG00000035527;ENSSSCG00000004001;ENSSSCG00000023973;ENSSSCG00000042769
liver	6_58980569_G/A	6:58980569	A	ENSSSCG00000041738	ENSSSCT00000067363	Transcript	missense_variant	247	247	83	G/S	Ggc/Agc	-	IMPACT=MODERATE;STRAND=1	6	58980569	.	G	A	6_58980569_A_G	10	ENSSSCG00000003022;ENSSSCG00000003047;ENSSSCG00000032113;ENSSSCG00000042026;ENSSSCG00000003278;ENSSSCG00000003318;ENSSSCG00000035527;ENSSSCG00000023973;ENSSSCG00000030000;ENSSSCG00000042769
liver	6_58981249_C/G	6:58981249	G	ENSSSCG00000041738	ENSSSCT00000067363	Transcript	missense_variant	677	677	226	A/G	gCc/gGc	rs81387934	IMPACT=MODERATE;STRAND=1	6	58981249	.	C	G	6_58981249_G_C	11	ENSSSCG00000003022;ENSSSCG00000003047;ENSSSCG00000032113;ENSSSCG00000042026;ENSSSCG00000003278;ENSSSCG00000003318;ENSSSCG00000035527;ENSSSCG00000004001;ENSSSCG00000023973;ENSSSCG00000030000;ENSSSCG00000042769
liver	6_59045955_T/G	6:59045955	G	ENSSSCG00000025687	ENSSSCT00000022265	Transcript	missense_variant	1430	1357	453	L/V	Ttg/Gtg	rs710757058	IMPACT=MODERATE;STRAND=1	6	59045955	.	T	G	6_59045955_G_T	12	ENSSSCG00000003022;ENSSSCG00000003047;ENSSSCG00000032113;ENSSSCG00000042026;ENSSSCG00000045482;ENSSSCG00000003278;ENSSSCG00000003318;ENSSSCG00000035527;ENSSSCG00000004001;ENSSSCG00000023973;ENSSSCG00000030000;ENSSSCG00000042769
liver	6_59045955_T/G	6:59045955	G	ENSSSCG00000025687	ENSSSCT00000035853	Transcript	missense_variant	1489	1453	485	L/V	Ttg/Gtg	rs710757058	IMPACT=MODERATE;STRAND=1	6	59045955	.	T	G	6_59045955_G_T	12	ENSSSCG00000003022;ENSSSCG00000003047;ENSSSCG00000032113;ENSSSCG00000042026;ENSSSCG00000045482;ENSSSCG00000003278;ENSSSCG00000003318;ENSSSCG00000035527;ENSSSCG00000004001;ENSSSCG00000023973;ENSSSCG00000030000;ENSSSCG00000042769
liver	6_59641660_C/T	6:59641660	T	ENSSSCG00000037450	ENSSSCT00000051812	Transcript	missense_variant	14	14	5	P/L	cCg/cTg	-	IMPACT=MODERATE;STRAND=1	6	59641660	.	C	T	6_59641660_T_C	10	ENSSSCG00000002953;ENSSSCG00000029070;ENSSSCG00000003022;ENSSSCG00000003047;ENSSSCG00000038287;ENSSSCG00000003318;ENSSSCG00000035527;ENSSSCG00000023973;ENSSSCG00000003338;ENSSSCG00000036305
liver	6_59920753_T/C	6:59920753	C	ENSSSCG00000003306	ENSSSCT00000003670	Transcript	missense_variant	793	793	265	S/P	Tct/Cct	rs322085581	IMPACT=MODERATE;STRAND=1	6	59920753	.	T	C	6_59920753_C_T	11	ENSSSCG00000003047;ENSSSCG00000032113;ENSSSCG00000042026;ENSSSCG00000003278;ENSSSCG00000003318;ENSSSCG00000035527;ENSSSCG00000004001;ENSSSCG00000023973;ENSSSCG00000030000;ENSSSCG00000003338;ENSSSCG00000042769
liver	6_59920753_T/C	6:59920753	C	ENSSSCG00000003306	ENSSSCT00000070299	Transcript	missense_variant	793	793	265	S/P	Tct/Cct	rs322085581	IMPACT=MODERATE;STRAND=1	6	59920753	.	T	C	6_59920753_C_T	11	ENSSSCG00000003047;ENSSSCG00000032113;ENSSSCG00000042026;ENSSSCG00000003278;ENSSSCG00000003318;ENSSSCG00000035527;ENSSSCG00000004001;ENSSSCG00000023973;ENSSSCG00000030000;ENSSSCG00000003338;ENSSSCG00000042769
liver	6_59928193_T/C	6:59928193	C	ENSSSCG00000003306	ENSSSCT00000003670	Transcript	missense_variant	6461	6461	2154	I/T	aTt/aCt	rs331382860	IMPACT=MODERATE;STRAND=1	6	59928193	.	T	C	6_59928193_C_T	12	ENSSSCG00000003022;ENSSSCG00000003047;ENSSSCG00000032113;ENSSSCG00000042026;ENSSSCG00000003278;ENSSSCG00000003318;ENSSSCG00000035527;ENSSSCG00000004001;ENSSSCG00000023973;ENSSSCG00000030000;ENSSSCG00000003338;ENSSSCG00000042769
liver	6_59928193_T/C	6:59928193	C	ENSSSCG00000003306	ENSSSCT00000070299	Transcript	missense_variant	6461	6461	2154	I/T	aTt/aCt	rs331382860	IMPACT=MODERATE;STRAND=1	6	59928193	.	T	C	6_59928193_C_T	12	ENSSSCG00000003022;ENSSSCG00000003047;ENSSSCG00000032113;ENSSSCG00000042026;ENSSSCG00000003278;ENSSSCG00000003318;ENSSSCG00000035527;ENSSSCG00000004001;ENSSSCG00000023973;ENSSSCG00000030000;ENSSSCG00000003338;ENSSSCG00000042769
liver	6_60163240_G/C	6:60163240	C	ENSSSCG00000048710	ENSSSCT00000066986	Transcript	stop_gained	5101	2703	901	Y/*	taC/taG	-	IMPACT=HIGH;STRAND=-1	6	60163240	.	G	C	6_60163240_C_G	12	ENSSSCG00000003022;ENSSSCG00000003047;ENSSSCG00000032113;ENSSSCG00000042026;ENSSSCG00000003278;ENSSSCG00000003318;ENSSSCG00000035527;ENSSSCG00000004001;ENSSSCG00000023973;ENSSSCG00000030000;ENSSSCG00000003338;ENSSSCG00000042769
liver	6_60985227_T/G	6:60985227	G	ENSSSCG00000047926	ENSSSCT00000072150	Transcript	missense_variant	625	625	209	F/V	Ttc/Gtc	rs334112168	IMPACT=MODERATE;STRAND=1	6	60985227	.	T	G	6_60985227_G_T	11	ENSSSCG00000003047;ENSSSCG00000032113;ENSSSCG00000042026;ENSSSCG00000003278;ENSSSCG00000003318;ENSSSCG00000035527;ENSSSCG00000004001;ENSSSCG00000023973;ENSSSCG00000030000;ENSSSCG00000003338;ENSSSCG00000042769
liver	6_60985410_A/G	6:60985410	G	ENSSSCG00000047926	ENSSSCT00000072150	Transcript	missense_variant	808	808	270	K/E	Aaa/Gaa	rs324669109	IMPACT=MODERATE;STRAND=1	6	60985410	.	A	G	6_60985410_G_A	12	ENSSSCG00000003047;ENSSSCG00000032113;ENSSSCG00000042026;ENSSSCG00000045482;ENSSSCG00000003278;ENSSSCG00000003318;ENSSSCG00000035527;ENSSSCG00000004001;ENSSSCG00000023973;ENSSSCG00000030000;ENSSSCG00000003338;ENSSSCG00000042769
liver	6_61001099_G/A	6:61001099	A	ENSSSCG00000041945	ENSSSCT00000091190	Transcript	missense_variant	728	728	243	S/L	tCg/tTg	rs334727928	IMPACT=MODERATE;STRAND=-1	6	61001099	.	G	A	6_61001099_A_G	11	ENSSSCG00000003022;ENSSSCG00000003047;ENSSSCG00000032113;ENSSSCG00000042026;ENSSSCG00000003278;ENSSSCG00000003318;ENSSSCG00000035527;ENSSSCG00000004001;ENSSSCG00000023973;ENSSSCG00000030000;ENSSSCG00000042769
liver	6_61292861_T/C	6:61292861	C	ENSSSCG00000003326	ENSSSCT00000003692	Transcript	missense_variant	25	25	9	T/A	Acc/Gcc	rs81306998	IMPACT=MODERATE;STRAND=-1	6	61292861	.	T	C	6_61292861_C_T	13	ENSSSCG00000003022;ENSSSCG00000003047;ENSSSCG00000032113;ENSSSCG00000042026;ENSSSCG00000045482;ENSSSCG00000003278;ENSSSCG00000003318;ENSSSCG00000035527;ENSSSCG00000004001;ENSSSCG00000023973;ENSSSCG00000030000;ENSSSCG00000003338;ENSSSCG00000042769
liver	6_61292861_T/C	6:61292861	C	ENSSSCG00000003326	ENSSSCT00000065494	Transcript	missense_variant	25	25	9	T/A	Acc/Gcc	rs81306998	IMPACT=MODERATE;STRAND=-1	6	61292861	.	T	C	6_61292861_C_T	13	ENSSSCG00000003022;ENSSSCG00000003047;ENSSSCG00000032113;ENSSSCG00000042026;ENSSSCG00000045482;ENSSSCG00000003278;ENSSSCG00000003318;ENSSSCG00000035527;ENSSSCG00000004001;ENSSSCG00000023973;ENSSSCG00000030000;ENSSSCG00000003338;ENSSSCG00000042769
liver	6_61477505_AAGGGTAAGCATCCGGGT/-	6:61477505-61477522	-	ENSSSCG00000035785	ENSSSCT00000053015	Transcript	splice_donor_variant,splice_donor_5th_base_variant,non_coding_transcript_exon_variant,intron_variant	401-?	-	-	-	-	-	IMPACT=HIGH;STRAND=1	6	61477504	.	GAAGGGTAAGCATCCGGGT	G	6_61477504_G_GAAGGGTAAGCATCCGGGT	12	ENSSSCG00000003022;ENSSSCG00000003047;ENSSSCG00000032113;ENSSSCG00000042026;ENSSSCG00000003278;ENSSSCG00000003318;ENSSSCG00000035527;ENSSSCG00000004001;ENSSSCG00000023973;ENSSSCG00000030000;ENSSSCG00000003338;ENSSSCG00000042769
liver	6_61477505_AAGGGTAAGCATCCGGGT/-	6:61477505-61477522	-	ENSSSCG00000035785	ENSSSCT00000090131	Transcript	splice_donor_variant,splice_donor_5th_base_variant,non_coding_transcript_exon_variant,intron_variant	430-?	-	-	-	-	-	IMPACT=HIGH;STRAND=1	6	61477504	.	GAAGGGTAAGCATCCGGGT	G	6_61477504_G_GAAGGGTAAGCATCCGGGT	12	ENSSSCG00000003022;ENSSSCG00000003047;ENSSSCG00000032113;ENSSSCG00000042026;ENSSSCG00000003278;ENSSSCG00000003318;ENSSSCG00000035527;ENSSSCG00000004001;ENSSSCG00000023973;ENSSSCG00000030000;ENSSSCG00000003338;ENSSSCG00000042769
liver	6_61567675_G/A	6:61567675	A	ENSSSCG00000035385	ENSSSCT00000064562	Transcript	stop_gained	1055	931	311	R/*	Cga/Tga	-	IMPACT=HIGH;STRAND=-1	6	61567675	.	G	A	6_61567675_A_G	10	ENSSSCG00000003022;ENSSSCG00000003047;ENSSSCG00000042026;ENSSSCG00000003278;ENSSSCG00000003318;ENSSSCG00000035527;ENSSSCG00000004001;ENSSSCG00000023973;ENSSSCG00000030000;ENSSSCG00000042769
liver	6_61568146_T/C	6:61568146	C	ENSSSCG00000035385	ENSSSCT00000064562	Transcript	missense_variant	584	460	154	T/A	Aca/Gca	-	IMPACT=MODERATE;STRAND=-1	6	61568146	.	T	C	6_61568146_C_T	12	ENSSSCG00000003022;ENSSSCG00000003047;ENSSSCG00000032113;ENSSSCG00000042026;ENSSSCG00000003278;ENSSSCG00000003318;ENSSSCG00000035527;ENSSSCG00000004001;ENSSSCG00000023973;ENSSSCG00000030000;ENSSSCG00000003338;ENSSSCG00000042769
liver	6_61810570_G/A	6:61810570	A	ENSSSCG00000038327	ENSSSCT00000050968	Transcript	missense_variant	317	317	106	R/Q	cGg/cAg	-	IMPACT=MODERATE;STRAND=1	6	61810570	.	G	A	6_61810570_A_G	13	ENSSSCG00000003022;ENSSSCG00000003047;ENSSSCG00000032113;ENSSSCG00000042026;ENSSSCG00000045482;ENSSSCG00000003278;ENSSSCG00000003318;ENSSSCG00000035527;ENSSSCG00000004001;ENSSSCG00000023973;ENSSSCG00000030000;ENSSSCG00000003338;ENSSSCG00000042769
liver	6_61894838_G/A	6:61894838	A	ENSSSCG00000032196	ENSSSCT00000037046	Transcript	missense_variant	553	428	143	R/H	cGt/cAt	-	IMPACT=MODERATE;STRAND=1	6	61894838	.	G	A	6_61894838_A_G	12	ENSSSCG00000003022;ENSSSCG00000003047;ENSSSCG00000032113;ENSSSCG00000042026;ENSSSCG00000003278;ENSSSCG00000003318;ENSSSCG00000035527;ENSSSCG00000004001;ENSSSCG00000023973;ENSSSCG00000030000;ENSSSCG00000003338;ENSSSCG00000042769
liver	6_61894838_G/A	6:61894838	A	ENSSSCG00000032196	ENSSSCT00000041476	Transcript	missense_variant	553	428	143	R/H	cGt/cAt	-	IMPACT=MODERATE;STRAND=1	6	61894838	.	G	A	6_61894838_A_G	12	ENSSSCG00000003022;ENSSSCG00000003047;ENSSSCG00000032113;ENSSSCG00000042026;ENSSSCG00000003278;ENSSSCG00000003318;ENSSSCG00000035527;ENSSSCG00000004001;ENSSSCG00000023973;ENSSSCG00000030000;ENSSSCG00000003338;ENSSSCG00000042769
liver	6_61894838_G/A	6:61894838	A	ENSSSCG00000032196	ENSSSCT00000062348	Transcript	missense_variant	413	275	92	R/H	cGt/cAt	-	IMPACT=MODERATE;STRAND=1	6	61894838	.	G	A	6_61894838_A_G	12	ENSSSCG00000003022;ENSSSCG00000003047;ENSSSCG00000032113;ENSSSCG00000042026;ENSSSCG00000003278;ENSSSCG00000003318;ENSSSCG00000035527;ENSSSCG00000004001;ENSSSCG00000023973;ENSSSCG00000030000;ENSSSCG00000003338;ENSSSCG00000042769
liver	6_61894838_G/A	6:61894838	A	ENSSSCG00000032196	ENSSSCT00000070740	Transcript	splice_donor_variant	-	-	-	-	-	-	IMPACT=HIGH;STRAND=1	6	61894838	.	G	A	6_61894838_A_G	12	ENSSSCG00000003022;ENSSSCG00000003047;ENSSSCG00000032113;ENSSSCG00000042026;ENSSSCG00000003278;ENSSSCG00000003318;ENSSSCG00000035527;ENSSSCG00000004001;ENSSSCG00000023973;ENSSSCG00000030000;ENSSSCG00000003338;ENSSSCG00000042769
liver	6_61896073_A/G	6:61896073	G	ENSSSCG00000032196	ENSSSCT00000037046	Transcript	missense_variant	1788	1663	555	R/G	Aga/Gga	-	IMPACT=MODERATE;STRAND=1	6	61896073	.	A	G	6_61896073_G_A	11	ENSSSCG00000003047;ENSSSCG00000032113;ENSSSCG00000042026;ENSSSCG00000003278;ENSSSCG00000003318;ENSSSCG00000035527;ENSSSCG00000004001;ENSSSCG00000023973;ENSSSCG00000030000;ENSSSCG00000003338;ENSSSCG00000042769
liver	6_61896073_A/G	6:61896073	G	ENSSSCG00000032196	ENSSSCT00000041476	Transcript	missense_variant	1788	1663	555	R/G	Aga/Gga	-	IMPACT=MODERATE;STRAND=1	6	61896073	.	A	G	6_61896073_G_A	11	ENSSSCG00000003047;ENSSSCG00000032113;ENSSSCG00000042026;ENSSSCG00000003278;ENSSSCG00000003318;ENSSSCG00000035527;ENSSSCG00000004001;ENSSSCG00000023973;ENSSSCG00000030000;ENSSSCG00000003338;ENSSSCG00000042769
liver	6_61896073_A/G	6:61896073	G	ENSSSCG00000032196	ENSSSCT00000062348	Transcript	missense_variant	1648	1510	504	R/G	Aga/Gga	-	IMPACT=MODERATE;STRAND=1	6	61896073	.	A	G	6_61896073_G_A	11	ENSSSCG00000003047;ENSSSCG00000032113;ENSSSCG00000042026;ENSSSCG00000003278;ENSSSCG00000003318;ENSSSCG00000035527;ENSSSCG00000004001;ENSSSCG00000023973;ENSSSCG00000030000;ENSSSCG00000003338;ENSSSCG00000042769
liver	6_61896073_A/G	6:61896073	G	ENSSSCG00000032196	ENSSSCT00000070740	Transcript	missense_variant	1725	1576	526	R/G	Aga/Gga	-	IMPACT=MODERATE;STRAND=1	6	61896073	.	A	G	6_61896073_G_A	11	ENSSSCG00000003047;ENSSSCG00000032113;ENSSSCG00000042026;ENSSSCG00000003278;ENSSSCG00000003318;ENSSSCG00000035527;ENSSSCG00000004001;ENSSSCG00000023973;ENSSSCG00000030000;ENSSSCG00000003338;ENSSSCG00000042769
liver	6_62120486_G/A	6:62120486	A	ENSSSCG00000003984	ENSSSCT00000004406	Transcript	missense_variant	890	547	183	A/T	Gct/Act	rs327543587	IMPACT=MODERATE;STRAND=1	6	62120486	.	G	A	6_62120486_A_G	13	ENSSSCG00000003022;ENSSSCG00000003047;ENSSSCG00000032113;ENSSSCG00000042026;ENSSSCG00000045482;ENSSSCG00000003278;ENSSSCG00000003318;ENSSSCG00000035527;ENSSSCG00000004001;ENSSSCG00000023973;ENSSSCG00000030000;ENSSSCG00000003338;ENSSSCG00000042769
liver	6_62120486_G/A	6:62120486	A	ENSSSCG00000003984	ENSSSCT00000089546	Transcript	missense_variant	1765	802	268	A/T	Gct/Act	rs327543587	IMPACT=MODERATE;STRAND=1	6	62120486	.	G	A	6_62120486_A_G	13	ENSSSCG00000003022;ENSSSCG00000003047;ENSSSCG00000032113;ENSSSCG00000042026;ENSSSCG00000045482;ENSSSCG00000003278;ENSSSCG00000003318;ENSSSCG00000035527;ENSSSCG00000004001;ENSSSCG00000023973;ENSSSCG00000030000;ENSSSCG00000003338;ENSSSCG00000042769
liver	6_62612238_C/T	6:62612238	T	ENSSSCG00000035527	ENSSSCT00000062520	Transcript	missense_variant	917	548	183	T/I	aCa/aTa	rs323399457	IMPACT=MODERATE;STRAND=1	6	62612238	.	C	T	6_62612238_T_C	11	ENSSSCG00000003047;ENSSSCG00000032113;ENSSSCG00000042026;ENSSSCG00000003278;ENSSSCG00000003318;ENSSSCG00000035527;ENSSSCG00000004001;ENSSSCG00000023973;ENSSSCG00000030000;ENSSSCG00000003338;ENSSSCG00000042769
liver	6_62858639_C/T	6:62858639	T	ENSSSCG00000003998	ENSSSCT00000004421	Transcript	missense_variant	2073	1874	625	A/V	gCg/gTg	rs318631255	IMPACT=MODERATE;STRAND=1	6	62858639	.	C	T	6_62858639_T_C	11	ENSSSCG00000003047;ENSSSCG00000032113;ENSSSCG00000042026;ENSSSCG00000003278;ENSSSCG00000003318;ENSSSCG00000035527;ENSSSCG00000004001;ENSSSCG00000023973;ENSSSCG00000030000;ENSSSCG00000003338;ENSSSCG00000042769
liver	6_62870313_-/C	6:62870312-62870313	C	ENSSSCG00000034027	ENSSSCT00000050625	Transcript	frameshift_variant	37-38	37-38	13	G/AX	gga/gCga	-	IMPACT=HIGH;STRAND=1	6	62870312	.	G	GC	6_62870312_GC_G	12	ENSSSCG00000003022;ENSSSCG00000003047;ENSSSCG00000032113;ENSSSCG00000042026;ENSSSCG00000003278;ENSSSCG00000003318;ENSSSCG00000035527;ENSSSCG00000004001;ENSSSCG00000023973;ENSSSCG00000030000;ENSSSCG00000003338;ENSSSCG00000042769
liver	6_62870343_A/C	6:62870343	C	ENSSSCG00000034027	ENSSSCT00000050625	Transcript	missense_variant	68	68	23	K/T	aAa/aCa	-	IMPACT=MODERATE;STRAND=1	6	62870343	.	A	C	6_62870343_C_A	12	ENSSSCG00000003022;ENSSSCG00000003047;ENSSSCG00000032113;ENSSSCG00000042026;ENSSSCG00000003278;ENSSSCG00000003318;ENSSSCG00000035527;ENSSSCG00000004001;ENSSSCG00000023973;ENSSSCG00000030000;ENSSSCG00000003338;ENSSSCG00000042769
liver	6_62870349_T/A	6:62870349	A	ENSSSCG00000034027	ENSSSCT00000050625	Transcript	missense_variant	74	74	25	I/K	aTa/aAa	rs1113145536	IMPACT=MODERATE;STRAND=1	6	62870349	.	T	A	6_62870349_A_T	12	ENSSSCG00000003022;ENSSSCG00000003047;ENSSSCG00000032113;ENSSSCG00000042026;ENSSSCG00000003278;ENSSSCG00000003318;ENSSSCG00000035527;ENSSSCG00000004001;ENSSSCG00000023973;ENSSSCG00000030000;ENSSSCG00000003338;ENSSSCG00000042769
liver	6_62870459_G/A	6:62870459	A	ENSSSCG00000034027	ENSSSCT00000050625	Transcript	missense_variant	184	184	62	A/T	Gcc/Acc	-	IMPACT=MODERATE;STRAND=1	6	62870459	.	G	A	6_62870459_A_G	12	ENSSSCG00000003022;ENSSSCG00000003047;ENSSSCG00000032113;ENSSSCG00000042026;ENSSSCG00000003278;ENSSSCG00000003318;ENSSSCG00000035527;ENSSSCG00000004001;ENSSSCG00000023973;ENSSSCG00000030000;ENSSSCG00000003338;ENSSSCG00000042769
liver	6_62880371_G/T	6:62880371	T	ENSSSCG00000034027	ENSSSCT00000050625	Transcript	missense_variant	730	730	244	V/L	Gta/Tta	-	IMPACT=MODERATE;STRAND=1	6	62880371	.	G	T	6_62880371_T_G	12	ENSSSCG00000003047;ENSSSCG00000032113;ENSSSCG00000042026;ENSSSCG00000045482;ENSSSCG00000003278;ENSSSCG00000003318;ENSSSCG00000035527;ENSSSCG00000004001;ENSSSCG00000023973;ENSSSCG00000030000;ENSSSCG00000003338;ENSSSCG00000042769
liver	6_62880371_G/T	6:62880371	T	ENSSSCG00000034027	ENSSSCT00000058736	Transcript	missense_variant	673	505	169	V/L	Gta/Tta	-	IMPACT=MODERATE;STRAND=1	6	62880371	.	G	T	6_62880371_T_G	12	ENSSSCG00000003047;ENSSSCG00000032113;ENSSSCG00000042026;ENSSSCG00000045482;ENSSSCG00000003278;ENSSSCG00000003318;ENSSSCG00000035527;ENSSSCG00000004001;ENSSSCG00000023973;ENSSSCG00000030000;ENSSSCG00000003338;ENSSSCG00000042769
liver	6_62881000_T/C	6:62881000	C	ENSSSCG00000045419	ENSSSCT00000072745	Transcript	missense_variant	439	439	147	N/D	Aac/Gac	rs1107672373	IMPACT=MODERATE;STRAND=-1	6	62881000	.	T	C	6_62881000_C_T	13	ENSSSCG00000003022;ENSSSCG00000003047;ENSSSCG00000032113;ENSSSCG00000042026;ENSSSCG00000045482;ENSSSCG00000003278;ENSSSCG00000003318;ENSSSCG00000035527;ENSSSCG00000004001;ENSSSCG00000023973;ENSSSCG00000030000;ENSSSCG00000003338;ENSSSCG00000042769
liver	6_62935892_T/C	6:62935892	C	ENSSSCG00000004001	ENSSSCT00000004424	Transcript	missense_variant	1695	1390	464	K/E	Aag/Gag	rs328295426	IMPACT=MODERATE;STRAND=-1	6	62935892	.	T	C	6_62935892_C_T	13	ENSSSCG00000003022;ENSSSCG00000003047;ENSSSCG00000032113;ENSSSCG00000042026;ENSSSCG00000045482;ENSSSCG00000003278;ENSSSCG00000003318;ENSSSCG00000035527;ENSSSCG00000004001;ENSSSCG00000023973;ENSSSCG00000030000;ENSSSCG00000003338;ENSSSCG00000042769
liver	6_62935892_T/C	6:62935892	C	ENSSSCG00000004001	ENSSSCT00000041776	Transcript	missense_variant	1936	1936	646	K/E	Aag/Gag	rs328295426	IMPACT=MODERATE;STRAND=-1	6	62935892	.	T	C	6_62935892_C_T	13	ENSSSCG00000003022;ENSSSCG00000003047;ENSSSCG00000032113;ENSSSCG00000042026;ENSSSCG00000045482;ENSSSCG00000003278;ENSSSCG00000003318;ENSSSCG00000035527;ENSSSCG00000004001;ENSSSCG00000023973;ENSSSCG00000030000;ENSSSCG00000003338;ENSSSCG00000042769
liver	6_62935892_T/C	6:62935892	C	ENSSSCG00000004001	ENSSSCT00000060691	Transcript	missense_variant	1900	1900	634	K/E	Aag/Gag	rs328295426	IMPACT=MODERATE;STRAND=-1	6	62935892	.	T	C	6_62935892_C_T	13	ENSSSCG00000003022;ENSSSCG00000003047;ENSSSCG00000032113;ENSSSCG00000042026;ENSSSCG00000045482;ENSSSCG00000003278;ENSSSCG00000003318;ENSSSCG00000035527;ENSSSCG00000004001;ENSSSCG00000023973;ENSSSCG00000030000;ENSSSCG00000003338;ENSSSCG00000042769
liver	6_63046264_C/T	6:63046264	T	ENSSSCG00000031342	ENSSSCT00000039205	Transcript	missense_variant	1332	80	27	A/V	gCt/gTt	-	IMPACT=MODERATE;STRAND=1	6	63046264	.	C	T	6_63046264_T_C	12	ENSSSCG00000003022;ENSSSCG00000003047;ENSSSCG00000032113;ENSSSCG00000042026;ENSSSCG00000003278;ENSSSCG00000003318;ENSSSCG00000035527;ENSSSCG00000004001;ENSSSCG00000023973;ENSSSCG00000030000;ENSSSCG00000003338;ENSSSCG00000042769
liver	6_63046953_G/A	6:63046953	A	ENSSSCG00000031342	ENSSSCT00000039205	Transcript	missense_variant	2021	769	257	D/N	Gac/Aac	-	IMPACT=MODERATE;STRAND=1	6	63046953	.	G	A	6_63046953_A_G	12	ENSSSCG00000003022;ENSSSCG00000003047;ENSSSCG00000032113;ENSSSCG00000042026;ENSSSCG00000003278;ENSSSCG00000003318;ENSSSCG00000035527;ENSSSCG00000004001;ENSSSCG00000023973;ENSSSCG00000030000;ENSSSCG00000003338;ENSSSCG00000042769
liver	6_63046953_G/A	6:63046953	A	ENSSSCG00000031342	ENSSSCT00000043990	Transcript	missense_variant	1016	979	327	D/N	Gac/Aac	-	IMPACT=MODERATE;STRAND=1	6	63046953	.	G	A	6_63046953_A_G	12	ENSSSCG00000003022;ENSSSCG00000003047;ENSSSCG00000032113;ENSSSCG00000042026;ENSSSCG00000003278;ENSSSCG00000003318;ENSSSCG00000035527;ENSSSCG00000004001;ENSSSCG00000023973;ENSSSCG00000030000;ENSSSCG00000003338;ENSSSCG00000042769
liver	6_63046953_G/A	6:63046953	A	ENSSSCG00000031342	ENSSSCT00000050708	Transcript	missense_variant	899	862	288	D/N	Gac/Aac	-	IMPACT=MODERATE;STRAND=1	6	63046953	.	G	A	6_63046953_A_G	12	ENSSSCG00000003022;ENSSSCG00000003047;ENSSSCG00000032113;ENSSSCG00000042026;ENSSSCG00000003278;ENSSSCG00000003318;ENSSSCG00000035527;ENSSSCG00000004001;ENSSSCG00000023973;ENSSSCG00000030000;ENSSSCG00000003338;ENSSSCG00000042769
liver	6_63100350_C/T	6:63100350	T	ENSSSCG00000037920	ENSSSCT00000045350	Transcript	missense_variant	1862	1844	615	A/V	gCg/gTg	-	IMPACT=MODERATE;STRAND=1	6	63100350	.	C	T	6_63100350_T_C	13	ENSSSCG00000003022;ENSSSCG00000003047;ENSSSCG00000032113;ENSSSCG00000042026;ENSSSCG00000045482;ENSSSCG00000003278;ENSSSCG00000003318;ENSSSCG00000035527;ENSSSCG00000004001;ENSSSCG00000023973;ENSSSCG00000030000;ENSSSCG00000003338;ENSSSCG00000042769
liver	6_63100350_C/T	6:63100350	T	ENSSSCG00000037920	ENSSSCT00000047862	Transcript	missense_variant	1865	1847	616	A/V	gCg/gTg	-	IMPACT=MODERATE;STRAND=1	6	63100350	.	C	T	6_63100350_T_C	13	ENSSSCG00000003022;ENSSSCG00000003047;ENSSSCG00000032113;ENSSSCG00000042026;ENSSSCG00000045482;ENSSSCG00000003278;ENSSSCG00000003318;ENSSSCG00000035527;ENSSSCG00000004001;ENSSSCG00000023973;ENSSSCG00000030000;ENSSSCG00000003338;ENSSSCG00000042769
liver	6_63100350_C/T	6:63100350	T	ENSSSCG00000037920	ENSSSCT00000054133	Transcript	missense_variant	1601	1601	534	A/V	gCg/gTg	-	IMPACT=MODERATE;STRAND=1	6	63100350	.	C	T	6_63100350_T_C	13	ENSSSCG00000003022;ENSSSCG00000003047;ENSSSCG00000032113;ENSSSCG00000042026;ENSSSCG00000045482;ENSSSCG00000003278;ENSSSCG00000003318;ENSSSCG00000035527;ENSSSCG00000004001;ENSSSCG00000023973;ENSSSCG00000030000;ENSSSCG00000003338;ENSSSCG00000042769
liver	6_63101136_C/T	6:63101136	T	ENSSSCG00000037920	ENSSSCT00000045350	Transcript	missense_variant	2405	2387	796	A/V	gCg/gTg	-	IMPACT=MODERATE;STRAND=1	6	63101136	.	C	T	6_63101136_T_C	11	ENSSSCG00000003047;ENSSSCG00000032113;ENSSSCG00000042026;ENSSSCG00000003278;ENSSSCG00000003318;ENSSSCG00000035527;ENSSSCG00000004001;ENSSSCG00000023973;ENSSSCG00000030000;ENSSSCG00000003338;ENSSSCG00000042769
liver	6_63306480_C/T	6:63306480	T	ENSSSCG00000033509	ENSSSCT00000043807	Transcript	missense_variant	1449	1346	449	T/M	aCg/aTg	-	IMPACT=MODERATE;STRAND=1	6	63306480	.	C	T	6_63306480_T_C	10	ENSSSCG00000003047;ENSSSCG00000032113;ENSSSCG00000042026;ENSSSCG00000003278;ENSSSCG00000003318;ENSSSCG00000035527;ENSSSCG00000004001;ENSSSCG00000023973;ENSSSCG00000030000;ENSSSCG00000042769
liver	6_63306480_C/T	6:63306480	T	ENSSSCG00000033509	ENSSSCT00000063983	Transcript	missense_variant	1221	1118	373	T/M	aCg/aTg	-	IMPACT=MODERATE;STRAND=1	6	63306480	.	C	T	6_63306480_T_C	10	ENSSSCG00000003047;ENSSSCG00000032113;ENSSSCG00000042026;ENSSSCG00000003278;ENSSSCG00000003318;ENSSSCG00000035527;ENSSSCG00000004001;ENSSSCG00000023973;ENSSSCG00000030000;ENSSSCG00000042769
liver	6_63306480_C/T	6:63306480	T	ENSSSCG00000033509	ENSSSCT00000067130	Transcript	missense_variant	2057	1175	392	T/M	aCg/aTg	-	IMPACT=MODERATE;STRAND=1	6	63306480	.	C	T	6_63306480_T_C	10	ENSSSCG00000003047;ENSSSCG00000032113;ENSSSCG00000042026;ENSSSCG00000003278;ENSSSCG00000003318;ENSSSCG00000035527;ENSSSCG00000004001;ENSSSCG00000023973;ENSSSCG00000030000;ENSSSCG00000042769
liver	6_63306480_C/T	6:63306480	T	ENSSSCG00000033509	ENSSSCT00000074005	Transcript	missense_variant	2192	1847	616	T/M	aCg/aTg	-	IMPACT=MODERATE;STRAND=1	6	63306480	.	C	T	6_63306480_T_C	10	ENSSSCG00000003047;ENSSSCG00000032113;ENSSSCG00000042026;ENSSSCG00000003278;ENSSSCG00000003318;ENSSSCG00000035527;ENSSSCG00000004001;ENSSSCG00000023973;ENSSSCG00000030000;ENSSSCG00000042769
liver	6_63308785_A/G	6:63308785	G	ENSSSCG00000023973	ENSSSCT00000024617	Transcript	missense_variant	2017	1982	661	V/A	gTg/gCg	rs322552629	IMPACT=MODERATE;STRAND=-1	6	63308785	.	A	G	6_63308785_G_A	12	ENSSSCG00000003022;ENSSSCG00000003047;ENSSSCG00000032113;ENSSSCG00000042026;ENSSSCG00000003278;ENSSSCG00000003318;ENSSSCG00000035527;ENSSSCG00000004001;ENSSSCG00000023973;ENSSSCG00000030000;ENSSSCG00000003338;ENSSSCG00000042769
liver	6_63318022_G/C	6:63318022	C	ENSSSCG00000023973	ENSSSCT00000024617	Transcript	missense_variant	539	504	168	F/L	ttC/ttG	rs196952130	IMPACT=MODERATE;STRAND=-1	6	63318022	.	G	C	6_63318022_C_G	12	ENSSSCG00000003047;ENSSSCG00000032113;ENSSSCG00000042026;ENSSSCG00000045482;ENSSSCG00000003278;ENSSSCG00000003318;ENSSSCG00000035527;ENSSSCG00000021888;ENSSSCG00000004001;ENSSSCG00000023973;ENSSSCG00000030000;ENSSSCG00000042769
liver	6_63318022_G/C	6:63318022	C	ENSSSCG00000023973	ENSSSCT00000028244	Transcript	missense_variant	4350	504	168	F/L	ttC/ttG	rs196952130	IMPACT=MODERATE;STRAND=-1	6	63318022	.	G	C	6_63318022_C_G	12	ENSSSCG00000003047;ENSSSCG00000032113;ENSSSCG00000042026;ENSSSCG00000045482;ENSSSCG00000003278;ENSSSCG00000003318;ENSSSCG00000035527;ENSSSCG00000021888;ENSSSCG00000004001;ENSSSCG00000023973;ENSSSCG00000030000;ENSSSCG00000042769
liver	6_63326358_C/T	6:63326358	T	ENSSSCG00000030000	ENSSSCT00000040850	Transcript	missense_variant	2206	1414	472	P/S	Cca/Tca	rs698783468	IMPACT=MODERATE;STRAND=1	6	63326358	.	C	T	6_63326358_T_C	13	ENSSSCG00000003022;ENSSSCG00000003047;ENSSSCG00000032113;ENSSSCG00000042026;ENSSSCG00000045482;ENSSSCG00000003278;ENSSSCG00000003318;ENSSSCG00000035527;ENSSSCG00000004001;ENSSSCG00000023973;ENSSSCG00000030000;ENSSSCG00000003338;ENSSSCG00000042769
liver	6_63332560_G/A	6:63332560	A	ENSSSCG00000030505	ENSSSCT00000031335	Transcript	missense_variant	4586	650	217	R/H	cGc/cAc	rs321085526	IMPACT=MODERATE;STRAND=1	6	63332560	.	G	A	6_63332560_A_G	12	ENSSSCG00000003022;ENSSSCG00000003047;ENSSSCG00000032113;ENSSSCG00000042026;ENSSSCG00000003278;ENSSSCG00000003318;ENSSSCG00000035527;ENSSSCG00000004001;ENSSSCG00000023973;ENSSSCG00000030000;ENSSSCG00000003338;ENSSSCG00000042769
liver	6_63334989_G/T	6:63334989	T	ENSSSCG00000030505	ENSSSCT00000031335	Transcript	missense_variant	5321	1385	462	G/V	gGg/gTg	rs318251810	IMPACT=MODERATE;STRAND=1	6	63334989	.	G	T	6_63334989_T_G	12	ENSSSCG00000003022;ENSSSCG00000003047;ENSSSCG00000032113;ENSSSCG00000042026;ENSSSCG00000003278;ENSSSCG00000003318;ENSSSCG00000035527;ENSSSCG00000004001;ENSSSCG00000023973;ENSSSCG00000030000;ENSSSCG00000003338;ENSSSCG00000042769
liver	6_63339664_C/T	6:63339664	T	ENSSSCG00000033735	ENSSSCT00000037136	Transcript	missense_variant	1399	826	276	E/K	Gag/Aag	rs708803716	IMPACT=MODERATE;STRAND=-1	6	63339664	.	C	T	6_63339664_T_C	12	ENSSSCG00000003022;ENSSSCG00000003047;ENSSSCG00000032113;ENSSSCG00000042026;ENSSSCG00000003278;ENSSSCG00000003318;ENSSSCG00000035527;ENSSSCG00000004001;ENSSSCG00000023973;ENSSSCG00000030000;ENSSSCG00000003338;ENSSSCG00000042769
liver	6_63339664_C/T	6:63339664	T	ENSSSCG00000033735	ENSSSCT00000038412	Transcript	missense_variant	1254	826	276	E/K	Gag/Aag	rs708803716	IMPACT=MODERATE;STRAND=-1	6	63339664	.	C	T	6_63339664_T_C	12	ENSSSCG00000003022;ENSSSCG00000003047;ENSSSCG00000032113;ENSSSCG00000042026;ENSSSCG00000003278;ENSSSCG00000003318;ENSSSCG00000035527;ENSSSCG00000004001;ENSSSCG00000023973;ENSSSCG00000030000;ENSSSCG00000003338;ENSSSCG00000042769
liver	6_63355622_A/C	6:63355622	C	ENSSSCG00000035420	ENSSSCT00000060433	Transcript	missense_variant	574	461	154	L/R	cTc/cGc	rs320415943	IMPACT=MODERATE;STRAND=-1	6	63355622	.	A	C	6_63355622_C_A	13	ENSSSCG00000003047;ENSSSCG00000032113;ENSSSCG00000042026;ENSSSCG00000003278;ENSSSCG00000003318;ENSSSCG00000003987;ENSSSCG00000035527;ENSSSCG00000021888;ENSSSCG00000004001;ENSSSCG00000023973;ENSSSCG00000030000;ENSSSCG00000003338;ENSSSCG00000042769
liver	6_63363755_C/T	6:63363755	T	ENSSSCG00000040575	ENSSSCT00000046783	Transcript	missense_variant	181	77	26	S/L	tCg/tTg	rs697092692	IMPACT=MODERATE;STRAND=1	6	63363755	.	C	T	6_63363755_T_C	13	ENSSSCG00000003047;ENSSSCG00000032113;ENSSSCG00000042026;ENSSSCG00000003278;ENSSSCG00000003318;ENSSSCG00000003987;ENSSSCG00000035527;ENSSSCG00000021888;ENSSSCG00000004001;ENSSSCG00000023973;ENSSSCG00000030000;ENSSSCG00000003338;ENSSSCG00000042769
liver	6_63363884_C/T	6:63363884	T	ENSSSCG00000040575	ENSSSCT00000046783	Transcript	missense_variant	310	206	69	T/I	aCa/aTa	rs81210889	IMPACT=MODERATE;STRAND=1	6	63363884	.	C	T	6_63363884_T_C	13	ENSSSCG00000003047;ENSSSCG00000032113;ENSSSCG00000042026;ENSSSCG00000003278;ENSSSCG00000003318;ENSSSCG00000003987;ENSSSCG00000035527;ENSSSCG00000021888;ENSSSCG00000004001;ENSSSCG00000023973;ENSSSCG00000030000;ENSSSCG00000003338;ENSSSCG00000042769
liver	6_63364025_T/C	6:63364025	C	ENSSSCG00000040575	ENSSSCT00000046783	Transcript	missense_variant	451	347	116	V/A	gTg/gCg	rs81210892	IMPACT=MODERATE;STRAND=1	6	63364025	.	T	C	6_63364025_C_T	12	ENSSSCG00000003047;ENSSSCG00000032113;ENSSSCG00000042026;ENSSSCG00000003278;ENSSSCG00000003318;ENSSSCG00000035527;ENSSSCG00000021888;ENSSSCG00000004001;ENSSSCG00000023973;ENSSSCG00000030000;ENSSSCG00000003338;ENSSSCG00000042769
liver	6_63364169_T/C	6:63364169	C	ENSSSCG00000040575	ENSSSCT00000046783	Transcript	missense_variant	595	491	164	L/P	cTc/cCc	rs700430553	IMPACT=MODERATE;STRAND=1	6	63364169	.	T	C	6_63364169_C_T	13	ENSSSCG00000003047;ENSSSCG00000032113;ENSSSCG00000042026;ENSSSCG00000003278;ENSSSCG00000003318;ENSSSCG00000003987;ENSSSCG00000035527;ENSSSCG00000021888;ENSSSCG00000004001;ENSSSCG00000023973;ENSSSCG00000030000;ENSSSCG00000003338;ENSSSCG00000042769
liver	6_63366184_C/G	6:63366184	G	ENSSSCG00000022204	ENSSSCT00000023306	Transcript	missense_variant	97	31	11	P/A	Ccg/Gcg	rs696125776	IMPACT=MODERATE;STRAND=1	6	63366184	.	C	G	6_63366184_G_C	10	ENSSSCG00000003047;ENSSSCG00000032113;ENSSSCG00000042026;ENSSSCG00000003278;ENSSSCG00000003318;ENSSSCG00000035527;ENSSSCG00000004001;ENSSSCG00000023973;ENSSSCG00000030000;ENSSSCG00000042769
liver	6_63366184_C/G	6:63366184	G	ENSSSCG00000022204	ENSSSCT00000026215	Transcript	missense_variant	163	31	11	P/A	Ccg/Gcg	rs696125776	IMPACT=MODERATE;STRAND=1	6	63366184	.	C	G	6_63366184_G_C	10	ENSSSCG00000003047;ENSSSCG00000032113;ENSSSCG00000042026;ENSSSCG00000003278;ENSSSCG00000003318;ENSSSCG00000035527;ENSSSCG00000004001;ENSSSCG00000023973;ENSSSCG00000030000;ENSSSCG00000042769
liver	6_63366184_C/G	6:63366184	G	ENSSSCG00000022204	ENSSSCT00000053890	Transcript	missense_variant	163	31	11	P/A	Ccg/Gcg	rs696125776	IMPACT=MODERATE;STRAND=1	6	63366184	.	C	G	6_63366184_G_C	10	ENSSSCG00000003047;ENSSSCG00000032113;ENSSSCG00000042026;ENSSSCG00000003278;ENSSSCG00000003318;ENSSSCG00000035527;ENSSSCG00000004001;ENSSSCG00000023973;ENSSSCG00000030000;ENSSSCG00000042769
liver	6_63366184_C/G	6:63366184	G	ENSSSCG00000022204	ENSSSCT00000058539	Transcript	missense_variant	163	31	11	P/A	Ccg/Gcg	rs696125776	IMPACT=MODERATE;STRAND=1	6	63366184	.	C	G	6_63366184_G_C	10	ENSSSCG00000003047;ENSSSCG00000032113;ENSSSCG00000042026;ENSSSCG00000003278;ENSSSCG00000003318;ENSSSCG00000035527;ENSSSCG00000004001;ENSSSCG00000023973;ENSSSCG00000030000;ENSSSCG00000042769
liver	6_63366184_C/G	6:63366184	G	ENSSSCG00000022204	ENSSSCT00000065088	Transcript	missense_variant	163	31	11	P/A	Ccg/Gcg	rs696125776	IMPACT=MODERATE;STRAND=1	6	63366184	.	C	G	6_63366184_G_C	10	ENSSSCG00000003047;ENSSSCG00000032113;ENSSSCG00000042026;ENSSSCG00000003278;ENSSSCG00000003318;ENSSSCG00000035527;ENSSSCG00000004001;ENSSSCG00000023973;ENSSSCG00000030000;ENSSSCG00000042769
liver	6_63366195_-/GCT	6:63366194-63366195	GCT	ENSSSCG00000022204	ENSSSCT00000023306	Transcript	inframe_insertion	107-108	41-42	14	P/PL	ccg/ccGCTg	-	IMPACT=MODERATE;STRAND=1	6	63366194	.	C	CGCT	6_63366194_CGCT_C	11	ENSSSCG00000003047;ENSSSCG00000032113;ENSSSCG00000042026;ENSSSCG00000003278;ENSSSCG00000003318;ENSSSCG00000035527;ENSSSCG00000021888;ENSSSCG00000004001;ENSSSCG00000023973;ENSSSCG00000030000;ENSSSCG00000042769
liver	6_63366195_-/GCT	6:63366194-63366195	GCT	ENSSSCG00000022204	ENSSSCT00000026215	Transcript	inframe_insertion	173-174	41-42	14	P/PL	ccg/ccGCTg	-	IMPACT=MODERATE;STRAND=1	6	63366194	.	C	CGCT	6_63366194_CGCT_C	11	ENSSSCG00000003047;ENSSSCG00000032113;ENSSSCG00000042026;ENSSSCG00000003278;ENSSSCG00000003318;ENSSSCG00000035527;ENSSSCG00000021888;ENSSSCG00000004001;ENSSSCG00000023973;ENSSSCG00000030000;ENSSSCG00000042769
liver	6_63366195_-/GCT	6:63366194-63366195	GCT	ENSSSCG00000022204	ENSSSCT00000053890	Transcript	inframe_insertion	173-174	41-42	14	P/PL	ccg/ccGCTg	-	IMPACT=MODERATE;STRAND=1	6	63366194	.	C	CGCT	6_63366194_CGCT_C	11	ENSSSCG00000003047;ENSSSCG00000032113;ENSSSCG00000042026;ENSSSCG00000003278;ENSSSCG00000003318;ENSSSCG00000035527;ENSSSCG00000021888;ENSSSCG00000004001;ENSSSCG00000023973;ENSSSCG00000030000;ENSSSCG00000042769
liver	6_63366195_-/GCT	6:63366194-63366195	GCT	ENSSSCG00000022204	ENSSSCT00000058539	Transcript	inframe_insertion	173-174	41-42	14	P/PL	ccg/ccGCTg	-	IMPACT=MODERATE;STRAND=1	6	63366194	.	C	CGCT	6_63366194_CGCT_C	11	ENSSSCG00000003047;ENSSSCG00000032113;ENSSSCG00000042026;ENSSSCG00000003278;ENSSSCG00000003318;ENSSSCG00000035527;ENSSSCG00000021888;ENSSSCG00000004001;ENSSSCG00000023973;ENSSSCG00000030000;ENSSSCG00000042769
liver	6_63366195_-/GCT	6:63366194-63366195	GCT	ENSSSCG00000022204	ENSSSCT00000065088	Transcript	inframe_insertion	173-174	41-42	14	P/PL	ccg/ccGCTg	-	IMPACT=MODERATE;STRAND=1	6	63366194	.	C	CGCT	6_63366194_CGCT_C	11	ENSSSCG00000003047;ENSSSCG00000032113;ENSSSCG00000042026;ENSSSCG00000003278;ENSSSCG00000003318;ENSSSCG00000035527;ENSSSCG00000021888;ENSSSCG00000004001;ENSSSCG00000023973;ENSSSCG00000030000;ENSSSCG00000042769
liver	6_63383773_A/G	6:63383773	G	ENSSSCG00000022204	ENSSSCT00000054906	Transcript	missense_variant	516	56	19	H/R	cAc/cGc	rs341269783	IMPACT=MODERATE;STRAND=1	6	63383773	.	A	G	6_63383773_G_A	10	ENSSSCG00000003047;ENSSSCG00000032113;ENSSSCG00000042026;ENSSSCG00000003318;ENSSSCG00000003987;ENSSSCG00000035527;ENSSSCG00000023973;ENSSSCG00000030000;ENSSSCG00000003338;ENSSSCG00000036305
liver	6_63383941_T/C	6:63383941	C	ENSSSCG00000022204	ENSSSCT00000054906	Transcript	missense_variant	684	224	75	L/P	cTa/cCa	rs332272450	IMPACT=MODERATE;STRAND=1	6	63383941	.	T	C	6_63383941_C_T	12	ENSSSCG00000003022;ENSSSCG00000003047;ENSSSCG00000032113;ENSSSCG00000042026;ENSSSCG00000003278;ENSSSCG00000003318;ENSSSCG00000035527;ENSSSCG00000004001;ENSSSCG00000023973;ENSSSCG00000030000;ENSSSCG00000003338;ENSSSCG00000042769
liver	6_63389427_C/G	6:63389427	G	ENSSSCG00000022204	ENSSSCT00000023306	Transcript	missense_variant	3163	3097	1033	P/A	Cca/Gca	rs336353106	IMPACT=MODERATE;STRAND=1	6	63389427	.	C	G	6_63389427_G_C	12	ENSSSCG00000003022;ENSSSCG00000003047;ENSSSCG00000032113;ENSSSCG00000042026;ENSSSCG00000003278;ENSSSCG00000003318;ENSSSCG00000035527;ENSSSCG00000004001;ENSSSCG00000023973;ENSSSCG00000030000;ENSSSCG00000003338;ENSSSCG00000042769
liver	6_63389427_C/G	6:63389427	G	ENSSSCG00000022204	ENSSSCT00000026215	Transcript	missense_variant	3229	3097	1033	P/A	Cca/Gca	rs336353106	IMPACT=MODERATE;STRAND=1	6	63389427	.	C	G	6_63389427_G_C	12	ENSSSCG00000003022;ENSSSCG00000003047;ENSSSCG00000032113;ENSSSCG00000042026;ENSSSCG00000003278;ENSSSCG00000003318;ENSSSCG00000035527;ENSSSCG00000004001;ENSSSCG00000023973;ENSSSCG00000030000;ENSSSCG00000003338;ENSSSCG00000042769
liver	6_63389427_C/G	6:63389427	G	ENSSSCG00000022204	ENSSSCT00000050291	Transcript	missense_variant	2347	2305	769	P/A	Cca/Gca	rs336353106	IMPACT=MODERATE;STRAND=1	6	63389427	.	C	G	6_63389427_G_C	12	ENSSSCG00000003022;ENSSSCG00000003047;ENSSSCG00000032113;ENSSSCG00000042026;ENSSSCG00000003278;ENSSSCG00000003318;ENSSSCG00000035527;ENSSSCG00000004001;ENSSSCG00000023973;ENSSSCG00000030000;ENSSSCG00000003338;ENSSSCG00000042769
liver	6_63389427_C/G	6:63389427	G	ENSSSCG00000022204	ENSSSCT00000053890	Transcript	missense_variant	3028	2896	966	P/A	Cca/Gca	rs336353106	IMPACT=MODERATE;STRAND=1	6	63389427	.	C	G	6_63389427_G_C	12	ENSSSCG00000003022;ENSSSCG00000003047;ENSSSCG00000032113;ENSSSCG00000042026;ENSSSCG00000003278;ENSSSCG00000003318;ENSSSCG00000035527;ENSSSCG00000004001;ENSSSCG00000023973;ENSSSCG00000030000;ENSSSCG00000003338;ENSSSCG00000042769
liver	6_63389427_C/G	6:63389427	G	ENSSSCG00000022204	ENSSSCT00000054906	Transcript	missense_variant	3260	2800	934	P/A	Cca/Gca	rs336353106	IMPACT=MODERATE;STRAND=1	6	63389427	.	C	G	6_63389427_G_C	12	ENSSSCG00000003022;ENSSSCG00000003047;ENSSSCG00000032113;ENSSSCG00000042026;ENSSSCG00000003278;ENSSSCG00000003318;ENSSSCG00000035527;ENSSSCG00000004001;ENSSSCG00000023973;ENSSSCG00000030000;ENSSSCG00000003338;ENSSSCG00000042769
liver	6_63389427_C/G	6:63389427	G	ENSSSCG00000022204	ENSSSCT00000058539	Transcript	missense_variant	3229	3097	1033	P/A	Cca/Gca	rs336353106	IMPACT=MODERATE;STRAND=1	6	63389427	.	C	G	6_63389427_G_C	12	ENSSSCG00000003022;ENSSSCG00000003047;ENSSSCG00000032113;ENSSSCG00000042026;ENSSSCG00000003278;ENSSSCG00000003318;ENSSSCG00000035527;ENSSSCG00000004001;ENSSSCG00000023973;ENSSSCG00000030000;ENSSSCG00000003338;ENSSSCG00000042769
liver	6_63389427_C/G	6:63389427	G	ENSSSCG00000022204	ENSSSCT00000065088	Transcript	missense_variant	3229	3097	1033	P/A	Cca/Gca	rs336353106	IMPACT=MODERATE;STRAND=1	6	63389427	.	C	G	6_63389427_G_C	12	ENSSSCG00000003022;ENSSSCG00000003047;ENSSSCG00000032113;ENSSSCG00000042026;ENSSSCG00000003278;ENSSSCG00000003318;ENSSSCG00000035527;ENSSSCG00000004001;ENSSSCG00000023973;ENSSSCG00000030000;ENSSSCG00000003338;ENSSSCG00000042769
liver	6_63389671_T/A	6:63389671	A	ENSSSCG00000022204	ENSSSCT00000026215	Transcript	missense_variant	3395	3263	1088	L/Q	cTg/cAg	rs344283604	IMPACT=MODERATE;STRAND=1	6	63389671	.	T	A	6_63389671_A_T	12	ENSSSCG00000003022;ENSSSCG00000003047;ENSSSCG00000032113;ENSSSCG00000042026;ENSSSCG00000003278;ENSSSCG00000003318;ENSSSCG00000035527;ENSSSCG00000004001;ENSSSCG00000023973;ENSSSCG00000030000;ENSSSCG00000003338;ENSSSCG00000042769
liver	6_63389671_T/A	6:63389671	A	ENSSSCG00000022204	ENSSSCT00000050291	Transcript	missense_variant	2513	2471	824	L/Q	cTg/cAg	rs344283604	IMPACT=MODERATE;STRAND=1	6	63389671	.	T	A	6_63389671_A_T	12	ENSSSCG00000003022;ENSSSCG00000003047;ENSSSCG00000032113;ENSSSCG00000042026;ENSSSCG00000003278;ENSSSCG00000003318;ENSSSCG00000035527;ENSSSCG00000004001;ENSSSCG00000023973;ENSSSCG00000030000;ENSSSCG00000003338;ENSSSCG00000042769
liver	6_63389671_T/A	6:63389671	A	ENSSSCG00000022204	ENSSSCT00000053890	Transcript	missense_variant	3194	3062	1021	L/Q	cTg/cAg	rs344283604	IMPACT=MODERATE;STRAND=1	6	63389671	.	T	A	6_63389671_A_T	12	ENSSSCG00000003022;ENSSSCG00000003047;ENSSSCG00000032113;ENSSSCG00000042026;ENSSSCG00000003278;ENSSSCG00000003318;ENSSSCG00000035527;ENSSSCG00000004001;ENSSSCG00000023973;ENSSSCG00000030000;ENSSSCG00000003338;ENSSSCG00000042769
liver	6_63389671_T/A	6:63389671	A	ENSSSCG00000022204	ENSSSCT00000054906	Transcript	missense_variant	3426	2966	989	L/Q	cTg/cAg	rs344283604	IMPACT=MODERATE;STRAND=1	6	63389671	.	T	A	6_63389671_A_T	12	ENSSSCG00000003022;ENSSSCG00000003047;ENSSSCG00000032113;ENSSSCG00000042026;ENSSSCG00000003278;ENSSSCG00000003318;ENSSSCG00000035527;ENSSSCG00000004001;ENSSSCG00000023973;ENSSSCG00000030000;ENSSSCG00000003338;ENSSSCG00000042769
liver	6_63389671_T/A	6:63389671	A	ENSSSCG00000022204	ENSSSCT00000058539	Transcript	missense_variant	3395	3263	1088	L/Q	cTg/cAg	rs344283604	IMPACT=MODERATE;STRAND=1	6	63389671	.	T	A	6_63389671_A_T	12	ENSSSCG00000003022;ENSSSCG00000003047;ENSSSCG00000032113;ENSSSCG00000042026;ENSSSCG00000003278;ENSSSCG00000003318;ENSSSCG00000035527;ENSSSCG00000004001;ENSSSCG00000023973;ENSSSCG00000030000;ENSSSCG00000003338;ENSSSCG00000042769
liver	6_63389671_T/A	6:63389671	A	ENSSSCG00000022204	ENSSSCT00000065088	Transcript	missense_variant	3395	3263	1088	L/Q	cTg/cAg	rs344283604	IMPACT=MODERATE;STRAND=1	6	63389671	.	T	A	6_63389671_A_T	12	ENSSSCG00000003022;ENSSSCG00000003047;ENSSSCG00000032113;ENSSSCG00000042026;ENSSSCG00000003278;ENSSSCG00000003318;ENSSSCG00000035527;ENSSSCG00000004001;ENSSSCG00000023973;ENSSSCG00000030000;ENSSSCG00000003338;ENSSSCG00000042769
liver	6_63390985_C/T	6:63390985	T	ENSSSCG00000022204	ENSSSCT00000023306	Transcript	missense_variant	3713	3647	1216	A/V	gCc/gTc	rs329448690	IMPACT=MODERATE;STRAND=1	6	63390985	.	C	T	6_63390985_T_C	12	ENSSSCG00000003022;ENSSSCG00000003047;ENSSSCG00000032113;ENSSSCG00000042026;ENSSSCG00000003278;ENSSSCG00000003318;ENSSSCG00000035527;ENSSSCG00000004001;ENSSSCG00000023973;ENSSSCG00000030000;ENSSSCG00000003338;ENSSSCG00000042769
liver	6_63390985_C/T	6:63390985	T	ENSSSCG00000022204	ENSSSCT00000026215	Transcript	missense_variant	3917	3785	1262	A/V	gCc/gTc	rs329448690	IMPACT=MODERATE;STRAND=1	6	63390985	.	C	T	6_63390985_T_C	12	ENSSSCG00000003022;ENSSSCG00000003047;ENSSSCG00000032113;ENSSSCG00000042026;ENSSSCG00000003278;ENSSSCG00000003318;ENSSSCG00000035527;ENSSSCG00000004001;ENSSSCG00000023973;ENSSSCG00000030000;ENSSSCG00000003338;ENSSSCG00000042769
liver	6_63390985_C/T	6:63390985	T	ENSSSCG00000022204	ENSSSCT00000050291	Transcript	missense_variant	3035	2993	998	A/V	gCc/gTc	rs329448690	IMPACT=MODERATE;STRAND=1	6	63390985	.	C	T	6_63390985_T_C	12	ENSSSCG00000003022;ENSSSCG00000003047;ENSSSCG00000032113;ENSSSCG00000042026;ENSSSCG00000003278;ENSSSCG00000003318;ENSSSCG00000035527;ENSSSCG00000004001;ENSSSCG00000023973;ENSSSCG00000030000;ENSSSCG00000003338;ENSSSCG00000042769
liver	6_63390985_C/T	6:63390985	T	ENSSSCG00000022204	ENSSSCT00000053890	Transcript	missense_variant	3716	3584	1195	A/V	gCc/gTc	rs329448690	IMPACT=MODERATE;STRAND=1	6	63390985	.	C	T	6_63390985_T_C	12	ENSSSCG00000003022;ENSSSCG00000003047;ENSSSCG00000032113;ENSSSCG00000042026;ENSSSCG00000003278;ENSSSCG00000003318;ENSSSCG00000035527;ENSSSCG00000004001;ENSSSCG00000023973;ENSSSCG00000030000;ENSSSCG00000003338;ENSSSCG00000042769
liver	6_63390985_C/T	6:63390985	T	ENSSSCG00000022204	ENSSSCT00000054906	Transcript	missense_variant	3948	3488	1163	A/V	gCc/gTc	rs329448690	IMPACT=MODERATE;STRAND=1	6	63390985	.	C	T	6_63390985_T_C	12	ENSSSCG00000003022;ENSSSCG00000003047;ENSSSCG00000032113;ENSSSCG00000042026;ENSSSCG00000003278;ENSSSCG00000003318;ENSSSCG00000035527;ENSSSCG00000004001;ENSSSCG00000023973;ENSSSCG00000030000;ENSSSCG00000003338;ENSSSCG00000042769
liver	6_63390985_C/T	6:63390985	T	ENSSSCG00000022204	ENSSSCT00000058539	Transcript	missense_variant	3917	3785	1262	A/V	gCc/gTc	rs329448690	IMPACT=MODERATE;STRAND=1	6	63390985	.	C	T	6_63390985_T_C	12	ENSSSCG00000003022;ENSSSCG00000003047;ENSSSCG00000032113;ENSSSCG00000042026;ENSSSCG00000003278;ENSSSCG00000003318;ENSSSCG00000035527;ENSSSCG00000004001;ENSSSCG00000023973;ENSSSCG00000030000;ENSSSCG00000003338;ENSSSCG00000042769
liver	6_63390985_C/T	6:63390985	T	ENSSSCG00000022204	ENSSSCT00000065088	Transcript	missense_variant	3917	3785	1262	A/V	gCc/gTc	rs329448690	IMPACT=MODERATE;STRAND=1	6	63390985	.	C	T	6_63390985_T_C	12	ENSSSCG00000003022;ENSSSCG00000003047;ENSSSCG00000032113;ENSSSCG00000042026;ENSSSCG00000003278;ENSSSCG00000003318;ENSSSCG00000035527;ENSSSCG00000004001;ENSSSCG00000023973;ENSSSCG00000030000;ENSSSCG00000003338;ENSSSCG00000042769
liver	6_63407022_C/T	6:63407022	T	ENSSSCG00000026816	ENSSSCT00000026524	Transcript	missense_variant	268	268	90	R/C	Cgc/Tgc	-	IMPACT=MODERATE;STRAND=1	6	63407022	.	C	T	6_63407022_T_C	12	ENSSSCG00000003022;ENSSSCG00000003047;ENSSSCG00000032113;ENSSSCG00000042026;ENSSSCG00000003278;ENSSSCG00000003318;ENSSSCG00000035527;ENSSSCG00000004001;ENSSSCG00000023973;ENSSSCG00000030000;ENSSSCG00000003338;ENSSSCG00000042769
liver	6_63407022_C/T	6:63407022	T	ENSSSCG00000026816	ENSSSCT00000028909	Transcript	missense_variant	346	346	116	R/C	Cgc/Tgc	-	IMPACT=MODERATE;STRAND=1	6	63407022	.	C	T	6_63407022_T_C	12	ENSSSCG00000003022;ENSSSCG00000003047;ENSSSCG00000032113;ENSSSCG00000042026;ENSSSCG00000003278;ENSSSCG00000003318;ENSSSCG00000035527;ENSSSCG00000004001;ENSSSCG00000023973;ENSSSCG00000030000;ENSSSCG00000003338;ENSSSCG00000042769
liver	6_63407022_C/T	6:63407022	T	ENSSSCG00000026816	ENSSSCT00000030737	Transcript	missense_variant	274	274	92	R/C	Cgc/Tgc	-	IMPACT=MODERATE;STRAND=1	6	63407022	.	C	T	6_63407022_T_C	12	ENSSSCG00000003022;ENSSSCG00000003047;ENSSSCG00000032113;ENSSSCG00000042026;ENSSSCG00000003278;ENSSSCG00000003318;ENSSSCG00000035527;ENSSSCG00000004001;ENSSSCG00000023973;ENSSSCG00000030000;ENSSSCG00000003338;ENSSSCG00000042769
liver	6_63407022_C/T	6:63407022	T	ENSSSCG00000026816	ENSSSCT00000076125	Transcript	missense_variant	346	346	116	R/C	Cgc/Tgc	-	IMPACT=MODERATE;STRAND=1	6	63407022	.	C	T	6_63407022_T_C	12	ENSSSCG00000003022;ENSSSCG00000003047;ENSSSCG00000032113;ENSSSCG00000042026;ENSSSCG00000003278;ENSSSCG00000003318;ENSSSCG00000035527;ENSSSCG00000004001;ENSSSCG00000023973;ENSSSCG00000030000;ENSSSCG00000003338;ENSSSCG00000042769
liver	6_63407022_C/T	6:63407022	T	ENSSSCG00000026816	ENSSSCT00000084095	Transcript	missense_variant	280	280	94	R/C	Cgc/Tgc	-	IMPACT=MODERATE;STRAND=1	6	63407022	.	C	T	6_63407022_T_C	12	ENSSSCG00000003022;ENSSSCG00000003047;ENSSSCG00000032113;ENSSSCG00000042026;ENSSSCG00000003278;ENSSSCG00000003318;ENSSSCG00000035527;ENSSSCG00000004001;ENSSSCG00000023973;ENSSSCG00000030000;ENSSSCG00000003338;ENSSSCG00000042769
liver	6_63407022_C/T	6:63407022	T	ENSSSCG00000026816	ENSSSCT00000086124	Transcript	missense_variant	274	274	92	R/C	Cgc/Tgc	-	IMPACT=MODERATE;STRAND=1	6	63407022	.	C	T	6_63407022_T_C	12	ENSSSCG00000003022;ENSSSCG00000003047;ENSSSCG00000032113;ENSSSCG00000042026;ENSSSCG00000003278;ENSSSCG00000003318;ENSSSCG00000035527;ENSSSCG00000004001;ENSSSCG00000023973;ENSSSCG00000030000;ENSSSCG00000003338;ENSSSCG00000042769
liver	6_63494780_G/T	6:63494780	T	ENSSSCG00000003336	ENSSSCT00000003703	Transcript	missense_variant	82	82	28	G/C	Ggc/Tgc	rs337034764	IMPACT=MODERATE;STRAND=1	6	63494780	.	G	T	6_63494780_T_G	12	ENSSSCG00000003022;ENSSSCG00000003047;ENSSSCG00000032113;ENSSSCG00000042026;ENSSSCG00000003278;ENSSSCG00000003318;ENSSSCG00000035527;ENSSSCG00000004001;ENSSSCG00000023973;ENSSSCG00000030000;ENSSSCG00000003338;ENSSSCG00000042769
liver	6_63494780_G/T	6:63494780	T	ENSSSCG00000003336	ENSSSCT00000047106	Transcript	missense_variant	82	82	28	G/C	Ggc/Tgc	rs337034764	IMPACT=MODERATE;STRAND=1	6	63494780	.	G	T	6_63494780_T_G	12	ENSSSCG00000003022;ENSSSCG00000003047;ENSSSCG00000032113;ENSSSCG00000042026;ENSSSCG00000003278;ENSSSCG00000003318;ENSSSCG00000035527;ENSSSCG00000004001;ENSSSCG00000023973;ENSSSCG00000030000;ENSSSCG00000003338;ENSSSCG00000042769
liver	6_63497539_C/T	6:63497539	T	ENSSSCG00000003336	ENSSSCT00000003703	Transcript	missense_variant	487	487	163	R/W	Cgg/Tgg	rs336773303	IMPACT=MODERATE;STRAND=1	6	63497539	.	C	T	6_63497539_T_C	12	ENSSSCG00000003022;ENSSSCG00000003047;ENSSSCG00000032113;ENSSSCG00000042026;ENSSSCG00000003278;ENSSSCG00000003318;ENSSSCG00000035527;ENSSSCG00000004001;ENSSSCG00000023973;ENSSSCG00000030000;ENSSSCG00000003338;ENSSSCG00000042769
liver	6_63497539_C/T	6:63497539	T	ENSSSCG00000003336	ENSSSCT00000047106	Transcript	missense_variant	487	487	163	R/W	Cgg/Tgg	rs336773303	IMPACT=MODERATE;STRAND=1	6	63497539	.	C	T	6_63497539_T_C	12	ENSSSCG00000003022;ENSSSCG00000003047;ENSSSCG00000032113;ENSSSCG00000042026;ENSSSCG00000003278;ENSSSCG00000003318;ENSSSCG00000035527;ENSSSCG00000004001;ENSSSCG00000023973;ENSSSCG00000030000;ENSSSCG00000003338;ENSSSCG00000042769
liver	6_63498510_G/A	6:63498510	A	ENSSSCG00000003336	ENSSSCT00000003703	Transcript	missense_variant	746	746	249	R/K	aGa/aAa	rs332085868	IMPACT=MODERATE;STRAND=1	6	63498510	.	G	A	6_63498510_A_G	12	ENSSSCG00000003022;ENSSSCG00000003047;ENSSSCG00000032113;ENSSSCG00000042026;ENSSSCG00000003278;ENSSSCG00000003318;ENSSSCG00000035527;ENSSSCG00000004001;ENSSSCG00000023973;ENSSSCG00000030000;ENSSSCG00000003338;ENSSSCG00000042769
liver	6_63498510_G/A	6:63498510	A	ENSSSCG00000003336	ENSSSCT00000047106	Transcript	missense_variant	746	746	249	R/K	aGa/aAa	rs332085868	IMPACT=MODERATE;STRAND=1	6	63498510	.	G	A	6_63498510_A_G	12	ENSSSCG00000003022;ENSSSCG00000003047;ENSSSCG00000032113;ENSSSCG00000042026;ENSSSCG00000003278;ENSSSCG00000003318;ENSSSCG00000035527;ENSSSCG00000004001;ENSSSCG00000023973;ENSSSCG00000030000;ENSSSCG00000003338;ENSSSCG00000042769
liver	6_63510627_T/G	6:63510627	G	ENSSSCG00000003336	ENSSSCT00000003703	Transcript	missense_variant	2134	2134	712	S/A	Tcc/Gcc	rs698446356	IMPACT=MODERATE;STRAND=1	6	63510627	.	T	G	6_63510627_G_T	10	ENSSSCG00000003047;ENSSSCG00000032113;ENSSSCG00000042026;ENSSSCG00000003278;ENSSSCG00000003318;ENSSSCG00000035527;ENSSSCG00000004001;ENSSSCG00000023973;ENSSSCG00000003338;ENSSSCG00000042769
liver	6_63510627_T/G	6:63510627	G	ENSSSCG00000003336	ENSSSCT00000047106	Transcript	missense_variant	2206	2206	736	S/A	Tcc/Gcc	rs698446356	IMPACT=MODERATE;STRAND=1	6	63510627	.	T	G	6_63510627_G_T	10	ENSSSCG00000003047;ENSSSCG00000032113;ENSSSCG00000042026;ENSSSCG00000003278;ENSSSCG00000003318;ENSSSCG00000035527;ENSSSCG00000004001;ENSSSCG00000023973;ENSSSCG00000003338;ENSSSCG00000042769
liver	6_63510705_G/A	6:63510705	A	ENSSSCG00000003336	ENSSSCT00000003703	Transcript	missense_variant	2212	2212	738	G/R	Ggg/Agg	rs712813005	IMPACT=MODERATE;STRAND=1	6	63510705	.	G	A	6_63510705_A_G	11	ENSSSCG00000003022;ENSSSCG00000003047;ENSSSCG00000032113;ENSSSCG00000042026;ENSSSCG00000003278;ENSSSCG00000003318;ENSSSCG00000035527;ENSSSCG00000004001;ENSSSCG00000023973;ENSSSCG00000003338;ENSSSCG00000042769
liver	6_63510705_G/A	6:63510705	A	ENSSSCG00000003336	ENSSSCT00000047106	Transcript	missense_variant	2284	2284	762	G/R	Ggg/Agg	rs712813005	IMPACT=MODERATE;STRAND=1	6	63510705	.	G	A	6_63510705_A_G	11	ENSSSCG00000003022;ENSSSCG00000003047;ENSSSCG00000032113;ENSSSCG00000042026;ENSSSCG00000003278;ENSSSCG00000003318;ENSSSCG00000035527;ENSSSCG00000004001;ENSSSCG00000023973;ENSSSCG00000003338;ENSSSCG00000042769
liver	6_63510751_T/C	6:63510751	C	ENSSSCG00000003336	ENSSSCT00000003703	Transcript	missense_variant	2258	2258	753	L/P	cTg/cCg	rs711923042	IMPACT=MODERATE;STRAND=1	6	63510751	.	T	C	6_63510751_C_T	11	ENSSSCG00000003022;ENSSSCG00000003047;ENSSSCG00000032113;ENSSSCG00000042026;ENSSSCG00000003278;ENSSSCG00000003318;ENSSSCG00000035527;ENSSSCG00000004001;ENSSSCG00000023973;ENSSSCG00000003338;ENSSSCG00000042769
liver	6_63510751_T/C	6:63510751	C	ENSSSCG00000003336	ENSSSCT00000047106	Transcript	missense_variant	2330	2330	777	L/P	cTg/cCg	rs711923042	IMPACT=MODERATE;STRAND=1	6	63510751	.	T	C	6_63510751_C_T	11	ENSSSCG00000003022;ENSSSCG00000003047;ENSSSCG00000032113;ENSSSCG00000042026;ENSSSCG00000003278;ENSSSCG00000003318;ENSSSCG00000035527;ENSSSCG00000004001;ENSSSCG00000023973;ENSSSCG00000003338;ENSSSCG00000042769
liver	6_63510763_G/A	6:63510763	A	ENSSSCG00000003336	ENSSSCT00000003703	Transcript	missense_variant	2270	2270	757	R/Q	cGg/cAg	rs698600256	IMPACT=MODERATE;STRAND=1	6	63510763	.	G	A	6_63510763_A_G	11	ENSSSCG00000003022;ENSSSCG00000003047;ENSSSCG00000032113;ENSSSCG00000042026;ENSSSCG00000003278;ENSSSCG00000003318;ENSSSCG00000035527;ENSSSCG00000004001;ENSSSCG00000023973;ENSSSCG00000003338;ENSSSCG00000042769
liver	6_63510763_G/A	6:63510763	A	ENSSSCG00000003336	ENSSSCT00000047106	Transcript	missense_variant	2342	2342	781	R/Q	cGg/cAg	rs698600256	IMPACT=MODERATE;STRAND=1	6	63510763	.	G	A	6_63510763_A_G	11	ENSSSCG00000003022;ENSSSCG00000003047;ENSSSCG00000032113;ENSSSCG00000042026;ENSSSCG00000003278;ENSSSCG00000003318;ENSSSCG00000035527;ENSSSCG00000004001;ENSSSCG00000023973;ENSSSCG00000003338;ENSSSCG00000042769
liver	6_63516545_A/G	6:63516545	G	ENSSSCG00000038351	ENSSSCT00000036881	Transcript	missense_variant	1333	827	276	V/A	gTg/gCg	-	IMPACT=MODERATE;STRAND=-1	6	63516545	.	A	G	6_63516545_G_A	12	ENSSSCG00000003022;ENSSSCG00000003047;ENSSSCG00000032113;ENSSSCG00000042026;ENSSSCG00000003278;ENSSSCG00000003318;ENSSSCG00000035527;ENSSSCG00000004001;ENSSSCG00000023973;ENSSSCG00000030000;ENSSSCG00000003338;ENSSSCG00000042769
liver	6_63574759_C/T	6:63574759	T	ENSSSCG00000027991	ENSSSCT00000030593	Transcript	missense_variant	842	406	136	H/Y	Cat/Tat	rs711568290	IMPACT=MODERATE;STRAND=1	6	63574759	.	C	T	6_63574759_T_C	12	ENSSSCG00000003022;ENSSSCG00000003047;ENSSSCG00000032113;ENSSSCG00000042026;ENSSSCG00000003278;ENSSSCG00000003318;ENSSSCG00000035527;ENSSSCG00000004001;ENSSSCG00000023973;ENSSSCG00000030000;ENSSSCG00000003338;ENSSSCG00000042769
liver	6_63574759_C/T	6:63574759	T	ENSSSCG00000027991	ENSSSCT00000053095	Transcript	missense_variant	1205	520	174	H/Y	Cat/Tat	rs711568290	IMPACT=MODERATE;STRAND=1	6	63574759	.	C	T	6_63574759_T_C	12	ENSSSCG00000003022;ENSSSCG00000003047;ENSSSCG00000032113;ENSSSCG00000042026;ENSSSCG00000003278;ENSSSCG00000003318;ENSSSCG00000035527;ENSSSCG00000004001;ENSSSCG00000023973;ENSSSCG00000030000;ENSSSCG00000003338;ENSSSCG00000042769
liver	6_63575605_G/A	6:63575605	A	ENSSSCG00000027991	ENSSSCT00000030593	Transcript	missense_variant	1067	631	211	G/S	Ggc/Agc	-	IMPACT=MODERATE;STRAND=1	6	63575605	.	G	A	6_63575605_A_G	12	ENSSSCG00000003022;ENSSSCG00000003047;ENSSSCG00000032113;ENSSSCG00000042026;ENSSSCG00000003278;ENSSSCG00000003318;ENSSSCG00000035527;ENSSSCG00000004001;ENSSSCG00000023973;ENSSSCG00000030000;ENSSSCG00000003338;ENSSSCG00000042769
liver	6_63575605_G/A	6:63575605	A	ENSSSCG00000027991	ENSSSCT00000053095	Transcript	missense_variant	1430	745	249	G/S	Ggc/Agc	-	IMPACT=MODERATE;STRAND=1	6	63575605	.	G	A	6_63575605_A_G	12	ENSSSCG00000003022;ENSSSCG00000003047;ENSSSCG00000032113;ENSSSCG00000042026;ENSSSCG00000003278;ENSSSCG00000003318;ENSSSCG00000035527;ENSSSCG00000004001;ENSSSCG00000023973;ENSSSCG00000030000;ENSSSCG00000003338;ENSSSCG00000042769
liver	6_63605165_T/C	6:63605165	C	ENSSSCG00000003339	ENSSSCT00000062051	Transcript	missense_variant	172	172	58	S/G	Agt/Ggt	rs335992369	IMPACT=MODERATE;STRAND=-1	6	63605165	.	T	C	6_63605165_C_T	11	ENSSSCG00000003022;ENSSSCG00000003047;ENSSSCG00000032113;ENSSSCG00000042026;ENSSSCG00000003278;ENSSSCG00000003318;ENSSSCG00000035527;ENSSSCG00000004001;ENSSSCG00000023973;ENSSSCG00000003338;ENSSSCG00000042769
liver	6_63605165_T/C	6:63605165	C	ENSSSCG00000003339	ENSSSCT00000090610	Transcript	missense_variant	172	172	58	S/G	Agt/Ggt	rs335992369	IMPACT=MODERATE;STRAND=-1	6	63605165	.	T	C	6_63605165_C_T	11	ENSSSCG00000003022;ENSSSCG00000003047;ENSSSCG00000032113;ENSSSCG00000042026;ENSSSCG00000003278;ENSSSCG00000003318;ENSSSCG00000035527;ENSSSCG00000004001;ENSSSCG00000023973;ENSSSCG00000003338;ENSSSCG00000042769
liver	6_63656462_G/A	6:63656462	A	ENSSSCG00000038474	ENSSSCT00000052240	Transcript	missense_variant	643	358	120	R/W	Cgg/Tgg	-	IMPACT=MODERATE;STRAND=-1	6	63656462	.	G	A	6_63656462_A_G	11	ENSSSCG00000003022;ENSSSCG00000003047;ENSSSCG00000032113;ENSSSCG00000042026;ENSSSCG00000003278;ENSSSCG00000003318;ENSSSCG00000035527;ENSSSCG00000004001;ENSSSCG00000023973;ENSSSCG00000003338;ENSSSCG00000042769
liver	6_63659968_T/C	6:63659968	C	ENSSSCG00000003354	ENSSSCT00000003723	Transcript	missense_variant	3136	752	251	H/R	cAc/cGc	-	IMPACT=MODERATE;STRAND=-1	6	63659968	.	T	C	6_63659968_C_T	11	ENSSSCG00000003022;ENSSSCG00000003047;ENSSSCG00000032113;ENSSSCG00000042026;ENSSSCG00000003278;ENSSSCG00000003318;ENSSSCG00000035527;ENSSSCG00000004001;ENSSSCG00000023973;ENSSSCG00000003338;ENSSSCG00000042769
liver	6_63659968_T/C	6:63659968	C	ENSSSCG00000003354	ENSSSCT00000048582	Transcript	missense_variant	3261	755	252	H/R	cAc/cGc	-	IMPACT=MODERATE;STRAND=-1	6	63659968	.	T	C	6_63659968_C_T	11	ENSSSCG00000003022;ENSSSCG00000003047;ENSSSCG00000032113;ENSSSCG00000042026;ENSSSCG00000003278;ENSSSCG00000003318;ENSSSCG00000035527;ENSSSCG00000004001;ENSSSCG00000023973;ENSSSCG00000003338;ENSSSCG00000042769
liver	6_63659968_T/C	6:63659968	C	ENSSSCG00000003354	ENSSSCT00000058533	Transcript	missense_variant	3990	692	231	H/R	cAc/cGc	-	IMPACT=MODERATE;STRAND=-1	6	63659968	.	T	C	6_63659968_C_T	11	ENSSSCG00000003022;ENSSSCG00000003047;ENSSSCG00000032113;ENSSSCG00000042026;ENSSSCG00000003278;ENSSSCG00000003318;ENSSSCG00000035527;ENSSSCG00000004001;ENSSSCG00000023973;ENSSSCG00000003338;ENSSSCG00000042769
liver	6_63659968_T/C	6:63659968	C	ENSSSCG00000003354	ENSSSCT00000064315	Transcript	missense_variant	1474	1433	478	H/R	cAc/cGc	-	IMPACT=MODERATE;STRAND=-1	6	63659968	.	T	C	6_63659968_C_T	11	ENSSSCG00000003022;ENSSSCG00000003047;ENSSSCG00000032113;ENSSSCG00000042026;ENSSSCG00000003278;ENSSSCG00000003318;ENSSSCG00000035527;ENSSSCG00000004001;ENSSSCG00000023973;ENSSSCG00000003338;ENSSSCG00000042769
liver	6_63799368_G/A	6:63799368	A	ENSSSCG00000003350	ENSSSCT00000003719	Transcript	missense_variant	2339	1943	648	S/N	aGc/aAc	rs324374622	IMPACT=MODERATE;STRAND=1	6	63799368	.	G	A	6_63799368_A_G	12	ENSSSCG00000003022;ENSSSCG00000003047;ENSSSCG00000032113;ENSSSCG00000042026;ENSSSCG00000003278;ENSSSCG00000003318;ENSSSCG00000035527;ENSSSCG00000004001;ENSSSCG00000023973;ENSSSCG00000030000;ENSSSCG00000003338;ENSSSCG00000042769
liver	6_63799368_G/A	6:63799368	A	ENSSSCG00000003350	ENSSSCT00000024371	Transcript	missense_variant	2907	2120	707	S/N	aGc/aAc	rs324374622	IMPACT=MODERATE;STRAND=1	6	63799368	.	G	A	6_63799368_A_G	12	ENSSSCG00000003022;ENSSSCG00000003047;ENSSSCG00000032113;ENSSSCG00000042026;ENSSSCG00000003278;ENSSSCG00000003318;ENSSSCG00000035527;ENSSSCG00000004001;ENSSSCG00000023973;ENSSSCG00000030000;ENSSSCG00000003338;ENSSSCG00000042769
liver	6_63799368_G/A	6:63799368	A	ENSSSCG00000003350	ENSSSCT00000047511	Transcript	missense_variant	3015	2228	743	S/N	aGc/aAc	rs324374622	IMPACT=MODERATE;STRAND=1	6	63799368	.	G	A	6_63799368_A_G	12	ENSSSCG00000003022;ENSSSCG00000003047;ENSSSCG00000032113;ENSSSCG00000042026;ENSSSCG00000003278;ENSSSCG00000003318;ENSSSCG00000035527;ENSSSCG00000004001;ENSSSCG00000023973;ENSSSCG00000030000;ENSSSCG00000003338;ENSSSCG00000042769
liver	6_63799368_G/A	6:63799368	A	ENSSSCG00000003350	ENSSSCT00000071819	Transcript	missense_variant	2312	2033	678	S/N	aGc/aAc	rs324374622	IMPACT=MODERATE;STRAND=1	6	63799368	.	G	A	6_63799368_A_G	12	ENSSSCG00000003022;ENSSSCG00000003047;ENSSSCG00000032113;ENSSSCG00000042026;ENSSSCG00000003278;ENSSSCG00000003318;ENSSSCG00000035527;ENSSSCG00000004001;ENSSSCG00000023973;ENSSSCG00000030000;ENSSSCG00000003338;ENSSSCG00000042769
liver	6_63799368_G/A	6:63799368	A	ENSSSCG00000003350	ENSSSCT00000075863	Transcript	missense_variant	3015	2228	743	S/N	aGc/aAc	rs324374622	IMPACT=MODERATE;STRAND=1	6	63799368	.	G	A	6_63799368_A_G	12	ENSSSCG00000003022;ENSSSCG00000003047;ENSSSCG00000032113;ENSSSCG00000042026;ENSSSCG00000003278;ENSSSCG00000003318;ENSSSCG00000035527;ENSSSCG00000004001;ENSSSCG00000023973;ENSSSCG00000030000;ENSSSCG00000003338;ENSSSCG00000042769
liver	6_63800467_-/A	6:63800466-63800467	A	ENSSSCG00000003350	ENSSSCT00000024371	Transcript	frameshift_variant	3853-3854	3066-3067	1022-1023	-/X	-/A	-	IMPACT=HIGH;STRAND=1	6	63800466	.	C	CA	6_63800466_CA_C	11	ENSSSCG00000003022;ENSSSCG00000003047;ENSSSCG00000032113;ENSSSCG00000042026;ENSSSCG00000003278;ENSSSCG00000003318;ENSSSCG00000035527;ENSSSCG00000004001;ENSSSCG00000023973;ENSSSCG00000003338;ENSSSCG00000042769
liver	6_63805628_G/A	6:63805628	A	ENSSSCG00000003352	ENSSSCT00000078044	Transcript	missense_variant	2156	2080	694	R/C	Cgc/Tgc	rs695912151	IMPACT=MODERATE;STRAND=-1	6	63805628	.	G	A	6_63805628_A_G	13	ENSSSCG00000003022;ENSSSCG00000003047;ENSSSCG00000032113;ENSSSCG00000042026;ENSSSCG00000003278;ENSSSCG00000032594;ENSSSCG00000003318;ENSSSCG00000035527;ENSSSCG00000004001;ENSSSCG00000023973;ENSSSCG00000030000;ENSSSCG00000003338;ENSSSCG00000042769
liver	6_64059052_C/T	6:64059052	T	ENSSSCG00000035018	ENSSSCT00000079168	Transcript	missense_variant	1512	1399	467	R/W	Cgg/Tgg	-	IMPACT=MODERATE;STRAND=1	6	64059052	.	C	T	6_64059052_T_C	12	ENSSSCG00000003022;ENSSSCG00000003047;ENSSSCG00000032113;ENSSSCG00000042026;ENSSSCG00000003278;ENSSSCG00000003318;ENSSSCG00000035527;ENSSSCG00000004001;ENSSSCG00000023973;ENSSSCG00000030000;ENSSSCG00000003338;ENSSSCG00000042769
liver	6_64068760_C/A	6:64068760	A	ENSSSCG00000030361	ENSSSCT00000032230	Transcript	missense_variant	186	143	48	A/D	gCc/gAc	rs343611074	IMPACT=MODERATE;STRAND=1	6	64068760	.	C	A	6_64068760_A_C	14	ENSSSCG00000003022;ENSSSCG00000003047;ENSSSCG00000032113;ENSSSCG00000042026;ENSSSCG00000003278;ENSSSCG00000032594;ENSSSCG00000003318;ENSSSCG00000035527;ENSSSCG00000004001;ENSSSCG00000023973;ENSSSCG00000030000;ENSSSCG00000003338;ENSSSCG00000032903;ENSSSCG00000042769
liver	6_64298508_A/C	6:64298508	C	ENSSSCG00000028706	ENSSSCT00000074883	Transcript	missense_variant	22	22	8	W/G	Tgg/Ggg	rs1107543499	IMPACT=MODERATE;STRAND=-1	6	64298508	.	A	C	6_64298508_C_A	12	ENSSSCG00000003022;ENSSSCG00000003047;ENSSSCG00000032113;ENSSSCG00000042026;ENSSSCG00000003278;ENSSSCG00000003318;ENSSSCG00000035527;ENSSSCG00000004001;ENSSSCG00000023973;ENSSSCG00000030000;ENSSSCG00000003338;ENSSSCG00000042769
liver	6_64487379_C/T	6:64487379	T	ENSSSCG00000034547	ENSSSCT00000057284	Transcript	missense_variant	2239	2063	688	S/N	aGt/aAt	rs323254624	IMPACT=MODERATE;STRAND=-1	6	64487379	.	C	T	6_64487379_T_C	14	ENSSSCG00000003022;ENSSSCG00000003047;ENSSSCG00000032113;ENSSSCG00000042026;ENSSSCG00000003278;ENSSSCG00000032594;ENSSSCG00000003318;ENSSSCG00000035527;ENSSSCG00000021888;ENSSSCG00000004001;ENSSSCG00000023973;ENSSSCG00000030000;ENSSSCG00000003338;ENSSSCG00000042769
liver	6_64488077_C/T	6:64488077	T	ENSSSCG00000034547	ENSSSCT00000057284	Transcript	missense_variant	2124	1948	650	A/T	Gcg/Acg	rs337354212	IMPACT=MODERATE;STRAND=-1	6	64488077	.	C	T	6_64488077_T_C	12	ENSSSCG00000003022;ENSSSCG00000003047;ENSSSCG00000032113;ENSSSCG00000042026;ENSSSCG00000003278;ENSSSCG00000003318;ENSSSCG00000035527;ENSSSCG00000004001;ENSSSCG00000023973;ENSSSCG00000030000;ENSSSCG00000003338;ENSSSCG00000042769
liver	6_64491416_C/T	6:64491416	T	ENSSSCG00000034547	ENSSSCT00000057284	Transcript	missense_variant	1612	1436	479	R/Q	cGg/cAg	rs344873800	IMPACT=MODERATE;STRAND=-1	6	64491416	.	C	T	6_64491416_T_C	10	ENSSSCG00000003022;ENSSSCG00000032113;ENSSSCG00000042026;ENSSSCG00000003278;ENSSSCG00000003318;ENSSSCG00000035527;ENSSSCG00000004001;ENSSSCG00000023973;ENSSSCG00000003338;ENSSSCG00000042769
liver	6_64491602_C/T	6:64491602	T	ENSSSCG00000034547	ENSSSCT00000057284	Transcript	missense_variant	1426	1250	417	R/H	cGc/cAc	rs335102567	IMPACT=MODERATE;STRAND=-1	6	64491602	.	C	T	6_64491602_T_C	12	ENSSSCG00000003022;ENSSSCG00000003047;ENSSSCG00000032113;ENSSSCG00000042026;ENSSSCG00000003278;ENSSSCG00000003318;ENSSSCG00000035527;ENSSSCG00000004001;ENSSSCG00000023973;ENSSSCG00000030000;ENSSSCG00000003338;ENSSSCG00000042769
liver	6_64498344_G/A	6:64498344	A	ENSSSCG00000034547	ENSSSCT00000057284	Transcript	missense_variant	829	653	218	A/V	gCc/gTc	rs328181961	IMPACT=MODERATE;STRAND=-1	6	64498344	.	G	A	6_64498344_A_G	12	ENSSSCG00000003022;ENSSSCG00000003047;ENSSSCG00000032113;ENSSSCG00000042026;ENSSSCG00000003278;ENSSSCG00000003318;ENSSSCG00000035527;ENSSSCG00000004001;ENSSSCG00000023973;ENSSSCG00000030000;ENSSSCG00000003338;ENSSSCG00000042769
liver	6_65062539_C/G	6:65062539	G	ENSSSCG00000024678	ENSSSCT00000027594	Transcript	missense_variant	3556	3240	1080	E/D	gaG/gaC	-	IMPACT=MODERATE;STRAND=-1	6	65062539	.	C	G	6_65062539_G_C	10	ENSSSCG00000032113;ENSSSCG00000042026;ENSSSCG00000003278;ENSSSCG00000003318;ENSSSCG00000035527;ENSSSCG00000004001;ENSSSCG00000023973;ENSSSCG00000003338;ENSSSCG00000036305;ENSSSCG00000042769
liver	6_65062539_C/G	6:65062539	G	ENSSSCG00000024678	ENSSSCT00000055469	Transcript	missense_variant	2879	2826	942	E/D	gaG/gaC	-	IMPACT=MODERATE;STRAND=-1	6	65062539	.	C	G	6_65062539_G_C	10	ENSSSCG00000032113;ENSSSCG00000042026;ENSSSCG00000003278;ENSSSCG00000003318;ENSSSCG00000035527;ENSSSCG00000004001;ENSSSCG00000023973;ENSSSCG00000003338;ENSSSCG00000036305;ENSSSCG00000042769
liver	6_65062539_C/G	6:65062539	G	ENSSSCG00000024678	ENSSSCT00000091443	Transcript	missense_variant	3433	3117	1039	E/D	gaG/gaC	-	IMPACT=MODERATE;STRAND=-1	6	65062539	.	C	G	6_65062539_G_C	10	ENSSSCG00000032113;ENSSSCG00000042026;ENSSSCG00000003278;ENSSSCG00000003318;ENSSSCG00000035527;ENSSSCG00000004001;ENSSSCG00000023973;ENSSSCG00000003338;ENSSSCG00000036305;ENSSSCG00000042769
liver	7_114345676_T/C	7:114345676	C	ENSSSCG00000002456	ENSSSCT00000002726	Transcript	missense_variant	586	173	58	V/A	gTc/gCc	rs324615634	IMPACT=MODERATE;STRAND=1	7	114345676	.	T	C	7_114345676_C_T	23	ENSSSCG00000004639;ENSSSCG00000004747;ENSSSCG00000005749;ENSSSCG00000027556;ENSSSCG00000002865;ENSSSCG00000032947;ENSSSCG00000003680;ENSSSCG00000028542;ENSSSCG00000022227;ENSSSCG00000032323;ENSSSCG00000009782;ENSSSCG00000010316;ENSSSCG00000015077;ENSSSCG00000008729;ENSSSCG00000001708;ENSSSCG00000002434;ENSSSCG00000009536;ENSSSCG00000011127;ENSSSCG00000017529;ENSSSCG00000017707;ENSSSCG00000036812;…
liver	7_114345676_T/C	7:114345676	C	ENSSSCG00000002456	ENSSSCT00000084306	Transcript	missense_variant	586	173	58	V/A	gTc/gCc	rs324615634	IMPACT=MODERATE;STRAND=1	7	114345676	.	T	C	7_114345676_C_T	23	ENSSSCG00000004639;ENSSSCG00000004747;ENSSSCG00000005749;ENSSSCG00000027556;ENSSSCG00000002865;ENSSSCG00000032947;ENSSSCG00000003680;ENSSSCG00000028542;ENSSSCG00000022227;ENSSSCG00000032323;ENSSSCG00000009782;ENSSSCG00000010316;ENSSSCG00000015077;ENSSSCG00000008729;ENSSSCG00000001708;ENSSSCG00000002434;ENSSSCG00000009536;ENSSSCG00000011127;ENSSSCG00000017529;ENSSSCG00000017707;ENSSSCG00000036812;…
liver	Y_20710798_G/T	Y:20710798	T	ENSSSCG00000038218	ENSSSCT00000052572	Transcript	missense_variant	1198	1145	382	A/D	gCc/gAc	-	IMPACT=MODERATE;STRAND=-1	Y	20710798	.	G	T	24_20710798_T_G	13	ENSSSCG00000038221;ENSSSCG00000035182;ENSSSCG00000002993;ENSSSCG00000028794;ENSSSCG00000028530;ENSSSCG00000009831;ENSSSCG00000021557;ENSSSCG00000005918;ENSSSCG00000006155;ENSSSCG00000002378;ENSSSCG00000036075;ENSSSCG00000017635;ENSSSCG00000030497
liver	Y_41207470_T/C	Y:41207470	C	ENSSSCG00000046294	ENSSSCT00000088464	Transcript	missense_variant	6936	6878	2293	L/P	cTc/cCc	-	IMPACT=MODERATE;STRAND=1	Y	41207470	.	T	C	24_41207470_C_T	15	ENSSSCG00000038221;ENSSSCG00000035182;ENSSSCG00000002993;ENSSSCG00000028794;ENSSSCG00000028530;ENSSSCG00000014406;ENSSSCG00000009613;ENSSSCG00000009831;ENSSSCG00000021557;ENSSSCG00000005918;ENSSSCG00000006155;ENSSSCG00000002378;ENSSSCG00000036075;ENSSSCG00000017215;ENSSSCG00000030497
muscle	13_73871172_C/T	13:73871172	T	ENSSSCG00000011632	ENSSSCT00000012730	Transcript	missense_variant	2575	2560	854	V/M	Gtg/Atg	-	IMPACT=MODERATE;STRAND=-1	13	73871172	.	C	T	13_73871172_T_C	10	ENSSSCG00000011563;ENSSSCG00000011611;ENSSSCG00000011616;ENSSSCG00000011621;ENSSSCG00000011631;ENSSSCG00000011642;ENSSSCG00000011645;ENSSSCG00000023354;ENSSSCG00000023929;ENSSSCG00000024827
muscle	13_73871172_C/T	13:73871172	T	ENSSSCG00000011632	ENSSSCT00000012733	Transcript	missense_variant	2356	2341	781	V/M	Gtg/Atg	-	IMPACT=MODERATE;STRAND=-1	13	73871172	.	C	T	13_73871172_T_C	10	ENSSSCG00000011563;ENSSSCG00000011611;ENSSSCG00000011616;ENSSSCG00000011621;ENSSSCG00000011631;ENSSSCG00000011642;ENSSSCG00000011645;ENSSSCG00000023354;ENSSSCG00000023929;ENSSSCG00000024827
muscle	13_73871172_C/T	13:73871172	T	ENSSSCG00000011632	ENSSSCT00000043793	Transcript	missense_variant	2575	2560	854	V/M	Gtg/Atg	-	IMPACT=MODERATE;STRAND=-1	13	73871172	.	C	T	13_73871172_T_C	10	ENSSSCG00000011563;ENSSSCG00000011611;ENSSSCG00000011616;ENSSSCG00000011621;ENSSSCG00000011631;ENSSSCG00000011642;ENSSSCG00000011645;ENSSSCG00000023354;ENSSSCG00000023929;ENSSSCG00000024827
muscle	13_73871172_C/T	13:73871172	T	ENSSSCG00000011632	ENSSSCT00000045991	Transcript	missense_variant	2575	2560	854	V/M	Gtg/Atg	-	IMPACT=MODERATE;STRAND=-1	13	73871172	.	C	T	13_73871172_T_C	10	ENSSSCG00000011563;ENSSSCG00000011611;ENSSSCG00000011616;ENSSSCG00000011621;ENSSSCG00000011631;ENSSSCG00000011642;ENSSSCG00000011645;ENSSSCG00000023354;ENSSSCG00000023929;ENSSSCG00000024827
muscle	13_73871172_C/T	13:73871172	T	ENSSSCG00000011632	ENSSSCT00000050444	Transcript	missense_variant	2575	2560	854	V/M	Gtg/Atg	-	IMPACT=MODERATE;STRAND=-1	13	73871172	.	C	T	13_73871172_T_C	10	ENSSSCG00000011563;ENSSSCG00000011611;ENSSSCG00000011616;ENSSSCG00000011621;ENSSSCG00000011631;ENSSSCG00000011642;ENSSSCG00000011645;ENSSSCG00000023354;ENSSSCG00000023929;ENSSSCG00000024827
muscle	13_73871172_C/T	13:73871172	T	ENSSSCG00000011632	ENSSSCT00000061217	Transcript	missense_variant	2575	2560	854	V/M	Gtg/Atg	-	IMPACT=MODERATE;STRAND=-1	13	73871172	.	C	T	13_73871172_T_C	10	ENSSSCG00000011563;ENSSSCG00000011611;ENSSSCG00000011616;ENSSSCG00000011621;ENSSSCG00000011631;ENSSSCG00000011642;ENSSSCG00000011645;ENSSSCG00000023354;ENSSSCG00000023929;ENSSSCG00000024827
muscle	13_73871172_C/T	13:73871172	T	ENSSSCG00000011632	ENSSSCT00000063129	Transcript	missense_variant	2575	2560	854	V/M	Gtg/Atg	-	IMPACT=MODERATE;STRAND=-1	13	73871172	.	C	T	13_73871172_T_C	10	ENSSSCG00000011563;ENSSSCG00000011611;ENSSSCG00000011616;ENSSSCG00000011621;ENSSSCG00000011631;ENSSSCG00000011642;ENSSSCG00000011645;ENSSSCG00000023354;ENSSSCG00000023929;ENSSSCG00000024827
muscle	14_140458355_G/A	14:140458355	A	ENSSSCG00000024633	ENSSSCT00000023262	Transcript	missense_variant	1731	1459	487	D/N	Gac/Aac	rs707165308	IMPACT=MODERATE;STRAND=1	14	140458355	.	G	A	14_140458355_A_G	21	ENSSSCG00000001918;ENSSSCG00000003089;ENSSSCG00000005041;ENSSSCG00000005648;ENSSSCG00000006682;ENSSSCG00000007425;ENSSSCG00000009505;ENSSSCG00000011972;ENSSSCG00000016726;ENSSSCG00000017804;ENSSSCG00000021657;ENSSSCG00000025238;ENSSSCG00000027514;ENSSSCG00000028983;ENSSSCG00000029652;ENSSSCG00000030585;ENSSSCG00000031706;ENSSSCG00000035875;ENSSSCG00000036741;ENSSSCG00000038644;ENSSSCG00000040366
muscle	14_140458355_G/A	14:140458355	A	ENSSSCG00000024633	ENSSSCT00000040244	Transcript	missense_variant	1731	1459	487	D/N	Gac/Aac	rs707165308	IMPACT=MODERATE;STRAND=1	14	140458355	.	G	A	14_140458355_A_G	21	ENSSSCG00000001918;ENSSSCG00000003089;ENSSSCG00000005041;ENSSSCG00000005648;ENSSSCG00000006682;ENSSSCG00000007425;ENSSSCG00000009505;ENSSSCG00000011972;ENSSSCG00000016726;ENSSSCG00000017804;ENSSSCG00000021657;ENSSSCG00000025238;ENSSSCG00000027514;ENSSSCG00000028983;ENSSSCG00000029652;ENSSSCG00000030585;ENSSSCG00000031706;ENSSSCG00000035875;ENSSSCG00000036741;ENSSSCG00000038644;ENSSSCG00000040366
muscle	14_140458355_G/A	14:140458355	A	ENSSSCG00000024633	ENSSSCT00000050812	Transcript	missense_variant	1648	1453	485	D/N	Gac/Aac	rs707165308	IMPACT=MODERATE;STRAND=1	14	140458355	.	G	A	14_140458355_A_G	21	ENSSSCG00000001918;ENSSSCG00000003089;ENSSSCG00000005041;ENSSSCG00000005648;ENSSSCG00000006682;ENSSSCG00000007425;ENSSSCG00000009505;ENSSSCG00000011972;ENSSSCG00000016726;ENSSSCG00000017804;ENSSSCG00000021657;ENSSSCG00000025238;ENSSSCG00000027514;ENSSSCG00000028983;ENSSSCG00000029652;ENSSSCG00000030585;ENSSSCG00000031706;ENSSSCG00000035875;ENSSSCG00000036741;ENSSSCG00000038644;ENSSSCG00000040366
muscle	14_140458355_G/A	14:140458355	A	ENSSSCG00000024633	ENSSSCT00000068850	Transcript	missense_variant	1731	1459	487	D/N	Gac/Aac	rs707165308	IMPACT=MODERATE;STRAND=1	14	140458355	.	G	A	14_140458355_A_G	21	ENSSSCG00000001918;ENSSSCG00000003089;ENSSSCG00000005041;ENSSSCG00000005648;ENSSSCG00000006682;ENSSSCG00000007425;ENSSSCG00000009505;ENSSSCG00000011972;ENSSSCG00000016726;ENSSSCG00000017804;ENSSSCG00000021657;ENSSSCG00000025238;ENSSSCG00000027514;ENSSSCG00000028983;ENSSSCG00000029652;ENSSSCG00000030585;ENSSSCG00000031706;ENSSSCG00000035875;ENSSSCG00000036741;ENSSSCG00000038644;ENSSSCG00000040366
muscle	14_140458355_G/A	14:140458355	A	ENSSSCG00000024633	ENSSSCT00000087976	Transcript	missense_variant	1515	1243	415	D/N	Gac/Aac	rs707165308	IMPACT=MODERATE;STRAND=1	14	140458355	.	G	A	14_140458355_A_G	21	ENSSSCG00000001918;ENSSSCG00000003089;ENSSSCG00000005041;ENSSSCG00000005648;ENSSSCG00000006682;ENSSSCG00000007425;ENSSSCG00000009505;ENSSSCG00000011972;ENSSSCG00000016726;ENSSSCG00000017804;ENSSSCG00000021657;ENSSSCG00000025238;ENSSSCG00000027514;ENSSSCG00000028983;ENSSSCG00000029652;ENSSSCG00000030585;ENSSSCG00000031706;ENSSSCG00000035875;ENSSSCG00000036741;ENSSSCG00000038644;ENSSSCG00000040366
muscle	14_140616773_G/A	14:140616773	A	ENSSSCG00000010764	ENSSSCT00000011776	Transcript	missense_variant	844	745	249	G/R	Gga/Aga	rs695723991	IMPACT=MODERATE;STRAND=1	14	140616773	.	G	A	14_140616773_A_G	11	ENSSSCG00000001918;ENSSSCG00000005041;ENSSSCG00000005648;ENSSSCG00000006682;ENSSSCG00000009505;ENSSSCG00000010765;ENSSSCG00000011972;ENSSSCG00000016726;ENSSSCG00000017804;ENSSSCG00000036741;ENSSSCG00000040366
muscle	14_140616773_G/A	14:140616773	A	ENSSSCG00000010764	ENSSSCT00000076298	Transcript	missense_variant	937	838	280	G/R	Gga/Aga	rs695723991	IMPACT=MODERATE;STRAND=1	14	140616773	.	G	A	14_140616773_A_G	11	ENSSSCG00000001918;ENSSSCG00000005041;ENSSSCG00000005648;ENSSSCG00000006682;ENSSSCG00000009505;ENSSSCG00000010765;ENSSSCG00000011972;ENSSSCG00000016726;ENSSSCG00000017804;ENSSSCG00000036741;ENSSSCG00000040366
muscle	14_140891196_T/C	14:140891196	C	ENSSSCG00000010765	ENSSSCT00000011777	Transcript	missense_variant	1212	1166	389	L/P	cTg/cCg	rs325115365	IMPACT=MODERATE;STRAND=1	14	140891196	.	T	C	14_140891196_C_T	14	ENSSSCG00000001918;ENSSSCG00000005041;ENSSSCG00000005648;ENSSSCG00000006682;ENSSSCG00000009505;ENSSSCG00000010765;ENSSSCG00000011972;ENSSSCG00000016726;ENSSSCG00000017804;ENSSSCG00000025238;ENSSSCG00000027514;ENSSSCG00000036741;ENSSSCG00000038644;ENSSSCG00000040366
muscle	14_140891196_T/C	14:140891196	C	ENSSSCG00000010765	ENSSSCT00000053422	Transcript	missense_variant	1182	1064	355	L/P	cTg/cCg	rs325115365	IMPACT=MODERATE;STRAND=1	14	140891196	.	T	C	14_140891196_C_T	14	ENSSSCG00000001918;ENSSSCG00000005041;ENSSSCG00000005648;ENSSSCG00000006682;ENSSSCG00000009505;ENSSSCG00000010765;ENSSSCG00000011972;ENSSSCG00000016726;ENSSSCG00000017804;ENSSSCG00000025238;ENSSSCG00000027514;ENSSSCG00000036741;ENSSSCG00000038644;ENSSSCG00000040366
muscle	14_140928551_C/G	14:140928551	G	ENSSSCG00000010768	ENSSSCT00000011782	Transcript	missense_variant,splice_region_variant	6433	6382	2128	A/P	Gct/Cct	rs710082551	IMPACT=MODERATE;STRAND=-1	14	140928551	.	C	G	14_140928551_G_C	14	ENSSSCG00000001918;ENSSSCG00000005041;ENSSSCG00000005648;ENSSSCG00000006682;ENSSSCG00000009505;ENSSSCG00000010765;ENSSSCG00000011972;ENSSSCG00000016726;ENSSSCG00000017804;ENSSSCG00000025238;ENSSSCG00000027514;ENSSSCG00000036741;ENSSSCG00000038644;ENSSSCG00000040366
muscle	14_140935676_C/T	14:140935676	T	ENSSSCG00000010768	ENSSSCT00000011782	Transcript	missense_variant	6101	6050	2017	R/Q	cGg/cAg	rs326416741	IMPACT=MODERATE;STRAND=-1	14	140935676	.	C	T	14_140935676_T_C	23	ENSSSCG00000001918;ENSSSCG00000005041;ENSSSCG00000005648;ENSSSCG00000006682;ENSSSCG00000008854;ENSSSCG00000009505;ENSSSCG00000010765;ENSSSCG00000011972;ENSSSCG00000013927;ENSSSCG00000016726;ENSSSCG00000017804;ENSSSCG00000021657;ENSSSCG00000025238;ENSSSCG00000027514;ENSSSCG00000028878;ENSSSCG00000028983;ENSSSCG00000029652;ENSSSCG00000030585;ENSSSCG00000031706;ENSSSCG00000035875;ENSSSCG00000036741;…
muscle	14_140935769_G/A	14:140935769	A	ENSSSCG00000010768	ENSSSCT00000011782	Transcript	splice_donor_variant	-	-	-	-	-	rs337428340	IMPACT=HIGH;STRAND=-1	14	140935769	.	G	A	14_140935769_A_G	17	ENSSSCG00000001918;ENSSSCG00000005041;ENSSSCG00000005648;ENSSSCG00000006682;ENSSSCG00000008854;ENSSSCG00000009505;ENSSSCG00000010765;ENSSSCG00000011972;ENSSSCG00000016726;ENSSSCG00000017804;ENSSSCG00000025238;ENSSSCG00000028983;ENSSSCG00000030585;ENSSSCG00000031706;ENSSSCG00000036741;ENSSSCG00000038644;ENSSSCG00000040366
muscle	14_141001430_A/T	14:141001430	T	ENSSSCG00000010768	ENSSSCT00000011782	Transcript	missense_variant	343	292	98	S/T	Tcc/Acc	rs711944323	IMPACT=MODERATE;STRAND=-1	14	141001430	.	A	T	14_141001430_T_A	14	ENSSSCG00000001918;ENSSSCG00000005041;ENSSSCG00000005648;ENSSSCG00000006682;ENSSSCG00000009505;ENSSSCG00000010765;ENSSSCG00000011972;ENSSSCG00000016726;ENSSSCG00000017804;ENSSSCG00000025238;ENSSSCG00000027514;ENSSSCG00000036741;ENSSSCG00000038644;ENSSSCG00000040366
muscle	14_141001430_A/T	14:141001430	T	ENSSSCG00000010768	ENSSSCT00000060365	Transcript	missense_variant	118	118	40	S/T	Tcc/Acc	rs711944323	IMPACT=MODERATE;STRAND=-1	14	141001430	.	A	T	14_141001430_T_A	14	ENSSSCG00000001918;ENSSSCG00000005041;ENSSSCG00000005648;ENSSSCG00000006682;ENSSSCG00000009505;ENSSSCG00000010765;ENSSSCG00000011972;ENSSSCG00000016726;ENSSSCG00000017804;ENSSSCG00000025238;ENSSSCG00000027514;ENSSSCG00000036741;ENSSSCG00000038644;ENSSSCG00000040366
muscle	14_141167320_C/T	14:141167320	T	ENSSSCG00000010770	ENSSSCT00000011784	Transcript	missense_variant	3115	2923	975	R/C	Cgc/Tgc	rs326156515	IMPACT=MODERATE;STRAND=1	14	141167320	.	C	T	14_141167320_T_C	14	ENSSSCG00000001918;ENSSSCG00000005041;ENSSSCG00000005648;ENSSSCG00000006682;ENSSSCG00000009505;ENSSSCG00000010765;ENSSSCG00000011972;ENSSSCG00000016726;ENSSSCG00000017804;ENSSSCG00000025238;ENSSSCG00000027514;ENSSSCG00000036741;ENSSSCG00000038644;ENSSSCG00000040366
muscle	14_141167509_G/A	14:141167509	A	ENSSSCG00000010770	ENSSSCT00000011784	Transcript	missense_variant	3304	3112	1038	A/T	Gca/Aca	rs325587033	IMPACT=MODERATE;STRAND=1	14	141167509	.	G	A	14_141167509_A_G	14	ENSSSCG00000001918;ENSSSCG00000005041;ENSSSCG00000005648;ENSSSCG00000006682;ENSSSCG00000009505;ENSSSCG00000010765;ENSSSCG00000011972;ENSSSCG00000016726;ENSSSCG00000017804;ENSSSCG00000025238;ENSSSCG00000027514;ENSSSCG00000036741;ENSSSCG00000038644;ENSSSCG00000040366
muscle	14_141226485_C/T	14:141226485	T	ENSSSCG00000010772	ENSSSCT00000033889	Transcript	missense_variant	1828	1643	548	R/K	aGa/aAa	rs338223770	IMPACT=MODERATE;STRAND=-1	14	141226485	.	C	T	14_141226485_T_C	14	ENSSSCG00000001918;ENSSSCG00000005041;ENSSSCG00000005648;ENSSSCG00000006682;ENSSSCG00000009505;ENSSSCG00000010765;ENSSSCG00000011972;ENSSSCG00000016726;ENSSSCG00000017804;ENSSSCG00000025238;ENSSSCG00000027514;ENSSSCG00000036741;ENSSSCG00000038644;ENSSSCG00000040366
muscle	14_141226485_C/T	14:141226485	T	ENSSSCG00000010772	ENSSSCT00000085234	Transcript	missense_variant	1622	1622	541	R/K	aGa/aAa	rs338223770	IMPACT=MODERATE;STRAND=-1	14	141226485	.	C	T	14_141226485_T_C	14	ENSSSCG00000001918;ENSSSCG00000005041;ENSSSCG00000005648;ENSSSCG00000006682;ENSSSCG00000009505;ENSSSCG00000010765;ENSSSCG00000011972;ENSSSCG00000016726;ENSSSCG00000017804;ENSSSCG00000025238;ENSSSCG00000027514;ENSSSCG00000036741;ENSSSCG00000038644;ENSSSCG00000040366
muscle	14_141229773_C/T	14:141229773	T	ENSSSCG00000010772	ENSSSCT00000033889	Transcript	missense_variant	532	347	116	R/H	cGc/cAc	rs345598089	IMPACT=MODERATE;STRAND=-1	14	141229773	.	C	T	14_141229773_T_C	14	ENSSSCG00000001918;ENSSSCG00000005041;ENSSSCG00000005648;ENSSSCG00000006682;ENSSSCG00000009505;ENSSSCG00000010765;ENSSSCG00000011972;ENSSSCG00000016726;ENSSSCG00000017804;ENSSSCG00000025238;ENSSSCG00000027514;ENSSSCG00000036741;ENSSSCG00000038644;ENSSSCG00000040366
muscle	14_141229773_C/T	14:141229773	T	ENSSSCG00000010772	ENSSSCT00000085234	Transcript	missense_variant	326	326	109	R/H	cGc/cAc	rs345598089	IMPACT=MODERATE;STRAND=-1	14	141229773	.	C	T	14_141229773_T_C	14	ENSSSCG00000001918;ENSSSCG00000005041;ENSSSCG00000005648;ENSSSCG00000006682;ENSSSCG00000009505;ENSSSCG00000010765;ENSSSCG00000011972;ENSSSCG00000016726;ENSSSCG00000017804;ENSSSCG00000025238;ENSSSCG00000027514;ENSSSCG00000036741;ENSSSCG00000038644;ENSSSCG00000040366
muscle	14_141253485_G/T	14:141253485	T	ENSSSCG00000010774	ENSSSCT00000011788	Transcript	missense_variant	118	43	15	A/S	Gcc/Tcc	rs710765315	IMPACT=MODERATE;STRAND=1	14	141253485	.	G	T	14_141253485_T_G	14	ENSSSCG00000001918;ENSSSCG00000005041;ENSSSCG00000005648;ENSSSCG00000006682;ENSSSCG00000009505;ENSSSCG00000010765;ENSSSCG00000011972;ENSSSCG00000016726;ENSSSCG00000017804;ENSSSCG00000025238;ENSSSCG00000027514;ENSSSCG00000036741;ENSSSCG00000038644;ENSSSCG00000040366
muscle	14_141253485_G/T	14:141253485	T	ENSSSCG00000010774	ENSSSCT00000042599	Transcript	missense_variant	59	43	15	A/S	Gcc/Tcc	rs710765315	IMPACT=MODERATE;STRAND=1	14	141253485	.	G	T	14_141253485_T_G	14	ENSSSCG00000001918;ENSSSCG00000005041;ENSSSCG00000005648;ENSSSCG00000006682;ENSSSCG00000009505;ENSSSCG00000010765;ENSSSCG00000011972;ENSSSCG00000016726;ENSSSCG00000017804;ENSSSCG00000025238;ENSSSCG00000027514;ENSSSCG00000036741;ENSSSCG00000038644;ENSSSCG00000040366
muscle	14_141253485_G/T	14:141253485	T	ENSSSCG00000010774	ENSSSCT00000083626	Transcript	missense_variant	44	43	15	A/S	Gcc/Tcc	rs710765315	IMPACT=MODERATE;STRAND=1	14	141253485	.	G	T	14_141253485_T_G	14	ENSSSCG00000001918;ENSSSCG00000005041;ENSSSCG00000005648;ENSSSCG00000006682;ENSSSCG00000009505;ENSSSCG00000010765;ENSSSCG00000011972;ENSSSCG00000016726;ENSSSCG00000017804;ENSSSCG00000025238;ENSSSCG00000027514;ENSSSCG00000036741;ENSSSCG00000038644;ENSSSCG00000040366
muscle	14_141257042_A/G	14:141257042	G	ENSSSCG00000010774	ENSSSCT00000011788	Transcript	missense_variant	649	574	192	T/A	Acg/Gcg	rs336300705	IMPACT=MODERATE;STRAND=1	14	141257042	.	A	G	14_141257042_G_A	14	ENSSSCG00000001918;ENSSSCG00000005041;ENSSSCG00000005648;ENSSSCG00000006682;ENSSSCG00000009505;ENSSSCG00000010765;ENSSSCG00000011972;ENSSSCG00000016726;ENSSSCG00000017804;ENSSSCG00000025238;ENSSSCG00000027514;ENSSSCG00000036741;ENSSSCG00000038644;ENSSSCG00000040366
muscle	14_141257042_A/G	14:141257042	G	ENSSSCG00000010774	ENSSSCT00000042599	Transcript	missense_variant	590	574	192	T/A	Acg/Gcg	rs336300705	IMPACT=MODERATE;STRAND=1	14	141257042	.	A	G	14_141257042_G_A	14	ENSSSCG00000001918;ENSSSCG00000005041;ENSSSCG00000005648;ENSSSCG00000006682;ENSSSCG00000009505;ENSSSCG00000010765;ENSSSCG00000011972;ENSSSCG00000016726;ENSSSCG00000017804;ENSSSCG00000025238;ENSSSCG00000027514;ENSSSCG00000036741;ENSSSCG00000038644;ENSSSCG00000040366
muscle	14_141257042_A/G	14:141257042	G	ENSSSCG00000010774	ENSSSCT00000083626	Transcript	missense_variant	575	574	192	T/A	Acg/Gcg	rs336300705	IMPACT=MODERATE;STRAND=1	14	141257042	.	A	G	14_141257042_G_A	14	ENSSSCG00000001918;ENSSSCG00000005041;ENSSSCG00000005648;ENSSSCG00000006682;ENSSSCG00000009505;ENSSSCG00000010765;ENSSSCG00000011972;ENSSSCG00000016726;ENSSSCG00000017804;ENSSSCG00000025238;ENSSSCG00000027514;ENSSSCG00000036741;ENSSSCG00000038644;ENSSSCG00000040366
muscle	14_141257121_T/C	14:141257121	C	ENSSSCG00000010774	ENSSSCT00000011788	Transcript	missense_variant	728	653	218	L/P	cTg/cCg	rs342495519	IMPACT=MODERATE;STRAND=1	14	141257121	.	T	C	14_141257121_C_T	14	ENSSSCG00000001918;ENSSSCG00000005041;ENSSSCG00000005648;ENSSSCG00000006682;ENSSSCG00000009505;ENSSSCG00000010765;ENSSSCG00000011972;ENSSSCG00000016726;ENSSSCG00000017804;ENSSSCG00000025238;ENSSSCG00000027514;ENSSSCG00000036741;ENSSSCG00000038644;ENSSSCG00000040366
muscle	14_141257121_T/C	14:141257121	C	ENSSSCG00000010774	ENSSSCT00000042599	Transcript	missense_variant	669	653	218	L/P	cTg/cCg	rs342495519	IMPACT=MODERATE;STRAND=1	14	141257121	.	T	C	14_141257121_C_T	14	ENSSSCG00000001918;ENSSSCG00000005041;ENSSSCG00000005648;ENSSSCG00000006682;ENSSSCG00000009505;ENSSSCG00000010765;ENSSSCG00000011972;ENSSSCG00000016726;ENSSSCG00000017804;ENSSSCG00000025238;ENSSSCG00000027514;ENSSSCG00000036741;ENSSSCG00000038644;ENSSSCG00000040366
muscle	14_141257121_T/C	14:141257121	C	ENSSSCG00000010774	ENSSSCT00000083626	Transcript	missense_variant	654	653	218	L/P	cTg/cCg	rs342495519	IMPACT=MODERATE;STRAND=1	14	141257121	.	T	C	14_141257121_C_T	14	ENSSSCG00000001918;ENSSSCG00000005041;ENSSSCG00000005648;ENSSSCG00000006682;ENSSSCG00000009505;ENSSSCG00000010765;ENSSSCG00000011972;ENSSSCG00000016726;ENSSSCG00000017804;ENSSSCG00000025238;ENSSSCG00000027514;ENSSSCG00000036741;ENSSSCG00000038644;ENSSSCG00000040366
muscle	14_141257296_G/A	14:141257296	A	ENSSSCG00000010774	ENSSSCT00000042599	Transcript	missense_variant	755	739	247	G/S	Ggt/Agt	rs324538888	IMPACT=MODERATE;STRAND=1	14	141257296	.	G	A	14_141257296_A_G	18	ENSSSCG00000001918;ENSSSCG00000003089;ENSSSCG00000005041;ENSSSCG00000005648;ENSSSCG00000006682;ENSSSCG00000009505;ENSSSCG00000011972;ENSSSCG00000016726;ENSSSCG00000017804;ENSSSCG00000021657;ENSSSCG00000025238;ENSSSCG00000026904;ENSSSCG00000028983;ENSSSCG00000030585;ENSSSCG00000031706;ENSSSCG00000036741;ENSSSCG00000038644;ENSSSCG00000040366
muscle	14_141257437_A/G	14:141257437	G	ENSSSCG00000010774	ENSSSCT00000042599	Transcript	missense_variant	896	880	294	N/D	Aac/Gac	rs343150982	IMPACT=MODERATE;STRAND=1	14	141257437	.	A	G	14_141257437_G_A	14	ENSSSCG00000001918;ENSSSCG00000005041;ENSSSCG00000005648;ENSSSCG00000006682;ENSSSCG00000009505;ENSSSCG00000010765;ENSSSCG00000011972;ENSSSCG00000016726;ENSSSCG00000017804;ENSSSCG00000025238;ENSSSCG00000027514;ENSSSCG00000036741;ENSSSCG00000038644;ENSSSCG00000040366
muscle	14_141332835_C/A	14:141332835	A	ENSSSCG00000010791	ENSSSCT00000011807	Transcript	missense_variant	380	361	121	G/W	Ggg/Tgg	rs702414921	IMPACT=MODERATE;STRAND=-1	14	141332835	.	C	A	14_141332835_A_C	14	ENSSSCG00000001918;ENSSSCG00000005041;ENSSSCG00000005648;ENSSSCG00000006682;ENSSSCG00000009505;ENSSSCG00000010765;ENSSSCG00000011972;ENSSSCG00000016726;ENSSSCG00000017804;ENSSSCG00000025238;ENSSSCG00000027514;ENSSSCG00000036741;ENSSSCG00000038644;ENSSSCG00000040366
muscle	14_141332835_C/A	14:141332835	A	ENSSSCG00000010791	ENSSSCT00000071629	Transcript	missense_variant	994	435	145	K/N	aaG/aaT	rs702414921	IMPACT=MODERATE;STRAND=-1	14	141332835	.	C	A	14_141332835_A_C	14	ENSSSCG00000001918;ENSSSCG00000005041;ENSSSCG00000005648;ENSSSCG00000006682;ENSSSCG00000009505;ENSSSCG00000010765;ENSSSCG00000011972;ENSSSCG00000016726;ENSSSCG00000017804;ENSSSCG00000025238;ENSSSCG00000027514;ENSSSCG00000036741;ENSSSCG00000038644;ENSSSCG00000040366
muscle	14_141360735_G/A	14:141360735	A	ENSSSCG00000040586	ENSSSCT00000041761	Transcript	missense_variant	185	128	43	R/Q	cGg/cAg	-	IMPACT=MODERATE;STRAND=1	14	141360735	.	G	A	14_141360735_A_G	17	ENSSSCG00000001918;ENSSSCG00000005041;ENSSSCG00000006682;ENSSSCG00000008854;ENSSSCG00000009505;ENSSSCG00000010765;ENSSSCG00000011972;ENSSSCG00000016726;ENSSSCG00000017804;ENSSSCG00000021657;ENSSSCG00000025238;ENSSSCG00000027514;ENSSSCG00000029652;ENSSSCG00000031706;ENSSSCG00000036741;ENSSSCG00000038644;ENSSSCG00000040366
muscle	14_141360735_G/A	14:141360735	A	ENSSSCG00000040586	ENSSSCT00000063800	Transcript	missense_variant	226	128	43	R/Q	cGg/cAg	-	IMPACT=MODERATE;STRAND=1	14	141360735	.	G	A	14_141360735_A_G	17	ENSSSCG00000001918;ENSSSCG00000005041;ENSSSCG00000006682;ENSSSCG00000008854;ENSSSCG00000009505;ENSSSCG00000010765;ENSSSCG00000011972;ENSSSCG00000016726;ENSSSCG00000017804;ENSSSCG00000021657;ENSSSCG00000025238;ENSSSCG00000027514;ENSSSCG00000029652;ENSSSCG00000031706;ENSSSCG00000036741;ENSSSCG00000038644;ENSSSCG00000040366
muscle	14_141529455_G/A	14:141529455	A	ENSSSCG00000049624	ENSSSCT00000037239	Transcript	missense_variant	473	473	158	G/D	gGc/gAc	rs712619694	IMPACT=MODERATE;STRAND=1	14	141529455	.	G	A	14_141529455_A_G	14	ENSSSCG00000001918;ENSSSCG00000005041;ENSSSCG00000005648;ENSSSCG00000006682;ENSSSCG00000009505;ENSSSCG00000010765;ENSSSCG00000011972;ENSSSCG00000016726;ENSSSCG00000017804;ENSSSCG00000025238;ENSSSCG00000027514;ENSSSCG00000036741;ENSSSCG00000038644;ENSSSCG00000040366
muscle	14_47485595_-/C	14:47485594-47485595	C	ENSSSCG00000010010	ENSSSCT00000010967	Transcript	frameshift_variant,splice_donor_region_variant	650-651	585-586	195-196	-/X	-/G	-	IMPACT=HIGH;STRAND=-1	14	47485594	.	G	GC	14_47485594_GC_G	11	ENSSSCG00000009994;ENSSSCG00000010002;ENSSSCG00000010011;ENSSSCG00000010025;ENSSSCG00000010039;ENSSSCG00000010059;ENSSSCG00000010083;ENSSSCG00000010136;ENSSSCG00000010145;ENSSSCG00000029781;ENSSSCG00000040740
muscle	14_47485598_-/A	14:47485597-47485598	A	ENSSSCG00000010010	ENSSSCT00000010967	Transcript	frameshift_variant,splice_region_variant,intron_variant	647-648	582-583	194-195	-/X	-/T	-	IMPACT=HIGH;STRAND=-1	14	47485597	.	C	CA	14_47485597_CA_C	11	ENSSSCG00000009994;ENSSSCG00000010002;ENSSSCG00000010011;ENSSSCG00000010025;ENSSSCG00000010039;ENSSSCG00000010059;ENSSSCG00000010083;ENSSSCG00000010136;ENSSSCG00000010145;ENSSSCG00000029781;ENSSSCG00000040740
muscle	14_47736124_C/A	14:47736124	A	ENSSSCG00000010015	ENSSSCT00000010972	Transcript	missense_variant	3206	2817	939	H/Q	caC/caA	rs320218938	IMPACT=MODERATE;STRAND=1	14	47736124	.	C	A	14_47736124_A_C	10	ENSSSCG00000009994;ENSSSCG00000010002;ENSSSCG00000010011;ENSSSCG00000010039;ENSSSCG00000010059;ENSSSCG00000010083;ENSSSCG00000010136;ENSSSCG00000010145;ENSSSCG00000029781;ENSSSCG00000040740
muscle	14_47736124_C/A	14:47736124	A	ENSSSCG00000010015	ENSSSCT00000067410	Transcript	missense_variant	2699	1587	529	H/Q	caC/caA	rs320218938	IMPACT=MODERATE;STRAND=1	14	47736124	.	C	A	14_47736124_A_C	10	ENSSSCG00000009994;ENSSSCG00000010002;ENSSSCG00000010011;ENSSSCG00000010039;ENSSSCG00000010059;ENSSSCG00000010083;ENSSSCG00000010136;ENSSSCG00000010145;ENSSSCG00000029781;ENSSSCG00000040740
muscle	14_47736124_C/A	14:47736124	A	ENSSSCG00000010015	ENSSSCT00000081623	Transcript	missense_variant	1829	1323	441	H/Q	caC/caA	rs320218938	IMPACT=MODERATE;STRAND=1	14	47736124	.	C	A	14_47736124_A_C	10	ENSSSCG00000009994;ENSSSCG00000010002;ENSSSCG00000010011;ENSSSCG00000010039;ENSSSCG00000010059;ENSSSCG00000010083;ENSSSCG00000010136;ENSSSCG00000010145;ENSSSCG00000029781;ENSSSCG00000040740
muscle	14_47901081_C/T	14:47901081	T	ENSSSCG00000010017	ENSSSCT00000081382	Transcript	splice_donor_variant	-	-	-	-	-	rs323287383	IMPACT=HIGH;STRAND=1	14	47901081	.	C	T	14_47901081_T_C	10	ENSSSCG00000009994;ENSSSCG00000010002;ENSSSCG00000010011;ENSSSCG00000010039;ENSSSCG00000010059;ENSSSCG00000010083;ENSSSCG00000010136;ENSSSCG00000010145;ENSSSCG00000029781;ENSSSCG00000040740
muscle	14_47901081_C/T	14:47901081	T	ENSSSCG00000010017	ENSSSCT00000085253	Transcript	splice_donor_variant	-	-	-	-	-	rs323287383	IMPACT=HIGH;STRAND=1	14	47901081	.	C	T	14_47901081_T_C	10	ENSSSCG00000009994;ENSSSCG00000010002;ENSSSCG00000010011;ENSSSCG00000010039;ENSSSCG00000010059;ENSSSCG00000010083;ENSSSCG00000010136;ENSSSCG00000010145;ENSSSCG00000029781;ENSSSCG00000040740
muscle	14_47928103_C/G	14:47928103	G	ENSSSCG00000010023	ENSSSCT00000010980	Transcript	missense_variant	708	207	69	Q/H	caG/caC	rs329551134	IMPACT=MODERATE;STRAND=-1	14	47928103	.	C	G	14_47928103_G_C	10	ENSSSCG00000010002;ENSSSCG00000010011;ENSSSCG00000010025;ENSSSCG00000010039;ENSSSCG00000010059;ENSSSCG00000010083;ENSSSCG00000010136;ENSSSCG00000010145;ENSSSCG00000029781;ENSSSCG00000040740
muscle	14_47928103_C/G	14:47928103	G	ENSSSCG00000010023	ENSSSCT00000058796	Transcript	missense_variant	708	207	69	Q/H	caG/caC	rs329551134	IMPACT=MODERATE;STRAND=-1	14	47928103	.	C	G	14_47928103_G_C	10	ENSSSCG00000010002;ENSSSCG00000010011;ENSSSCG00000010025;ENSSSCG00000010039;ENSSSCG00000010059;ENSSSCG00000010083;ENSSSCG00000010136;ENSSSCG00000010145;ENSSSCG00000029781;ENSSSCG00000040740
muscle	14_47951572_G/A	14:47951572	A	ENSSSCG00000010025	ENSSSCT00000010981	Transcript	start_lost	244	3	1	M/I	atG/atA	rs325085581	IMPACT=HIGH;STRAND=1	14	47951572	.	G	A	14_47951572_A_G	10	ENSSSCG00000009994;ENSSSCG00000010002;ENSSSCG00000010011;ENSSSCG00000010039;ENSSSCG00000010059;ENSSSCG00000010083;ENSSSCG00000010136;ENSSSCG00000010145;ENSSSCG00000029781;ENSSSCG00000040740
muscle	14_48381042_T/C	14:48381042	C	ENSSSCG00000010033	ENSSSCT00000037841	Transcript	missense_variant	2982	2791	931	N/D	Aat/Gat	rs80918009	IMPACT=MODERATE;STRAND=-1	14	48381042	.	T	C	14_48381042_C_T	11	ENSSSCG00000009994;ENSSSCG00000010002;ENSSSCG00000010011;ENSSSCG00000010025;ENSSSCG00000010039;ENSSSCG00000010059;ENSSSCG00000010083;ENSSSCG00000010136;ENSSSCG00000010145;ENSSSCG00000029781;ENSSSCG00000040740
muscle	14_48381042_T/C	14:48381042	C	ENSSSCG00000010033	ENSSSCT00000045627	Transcript	missense_variant	2982	2791	931	N/D	Aat/Gat	rs80918009	IMPACT=MODERATE;STRAND=-1	14	48381042	.	T	C	14_48381042_C_T	11	ENSSSCG00000009994;ENSSSCG00000010002;ENSSSCG00000010011;ENSSSCG00000010025;ENSSSCG00000010039;ENSSSCG00000010059;ENSSSCG00000010083;ENSSSCG00000010136;ENSSSCG00000010145;ENSSSCG00000029781;ENSSSCG00000040740
muscle	14_48381042_T/C	14:48381042	C	ENSSSCG00000010033	ENSSSCT00000060188	Transcript	missense_variant	2982	2791	931	N/D	Aat/Gat	rs80918009	IMPACT=MODERATE;STRAND=-1	14	48381042	.	T	C	14_48381042_C_T	11	ENSSSCG00000009994;ENSSSCG00000010002;ENSSSCG00000010011;ENSSSCG00000010025;ENSSSCG00000010039;ENSSSCG00000010059;ENSSSCG00000010083;ENSSSCG00000010136;ENSSSCG00000010145;ENSSSCG00000029781;ENSSSCG00000040740
muscle	14_48383208_T/C	14:48383208	C	ENSSSCG00000010033	ENSSSCT00000037841	Transcript	missense_variant	816	625	209	K/E	Aag/Gag	rs343993998	IMPACT=MODERATE;STRAND=-1	14	48383208	.	T	C	14_48383208_C_T	11	ENSSSCG00000009994;ENSSSCG00000010002;ENSSSCG00000010011;ENSSSCG00000010025;ENSSSCG00000010039;ENSSSCG00000010059;ENSSSCG00000010083;ENSSSCG00000010136;ENSSSCG00000010145;ENSSSCG00000029781;ENSSSCG00000040740
muscle	14_48383208_T/C	14:48383208	C	ENSSSCG00000010033	ENSSSCT00000045627	Transcript	missense_variant	816	625	209	K/E	Aag/Gag	rs343993998	IMPACT=MODERATE;STRAND=-1	14	48383208	.	T	C	14_48383208_C_T	11	ENSSSCG00000009994;ENSSSCG00000010002;ENSSSCG00000010011;ENSSSCG00000010025;ENSSSCG00000010039;ENSSSCG00000010059;ENSSSCG00000010083;ENSSSCG00000010136;ENSSSCG00000010145;ENSSSCG00000029781;ENSSSCG00000040740
muscle	14_48383208_T/C	14:48383208	C	ENSSSCG00000010033	ENSSSCT00000060188	Transcript	missense_variant	816	625	209	K/E	Aag/Gag	rs343993998	IMPACT=MODERATE;STRAND=-1	14	48383208	.	T	C	14_48383208_C_T	11	ENSSSCG00000009994;ENSSSCG00000010002;ENSSSCG00000010011;ENSSSCG00000010025;ENSSSCG00000010039;ENSSSCG00000010059;ENSSSCG00000010083;ENSSSCG00000010136;ENSSSCG00000010145;ENSSSCG00000029781;ENSSSCG00000040740
muscle	14_48723299_-/C	14:48723298-48723299	C	ENSSSCG00000010039	ENSSSCT00000010997	Transcript	frameshift_variant,splice_region_variant	1003-1004	995-996	332	G/GX	gga/ggGa	-	IMPACT=HIGH;STRAND=-1	14	48723298	.	T	TC	14_48723298_TC_T	10	ENSSSCG00000009994;ENSSSCG00000010002;ENSSSCG00000010011;ENSSSCG00000010025;ENSSSCG00000010039;ENSSSCG00000010059;ENSSSCG00000010136;ENSSSCG00000010145;ENSSSCG00000029781;ENSSSCG00000040740
muscle	14_48723302_-/T	14:48723301-48723302	T	ENSSSCG00000010039	ENSSSCT00000010997	Transcript	frameshift_variant,splice_region_variant	1000-1001	992-993	331	P/PX	ccg/ccAg	-	IMPACT=HIGH;STRAND=-1	14	48723301	.	C	CT	14_48723301_CT_C	10	ENSSSCG00000010002;ENSSSCG00000010011;ENSSSCG00000010025;ENSSSCG00000010039;ENSSSCG00000010059;ENSSSCG00000010083;ENSSSCG00000010136;ENSSSCG00000010145;ENSSSCG00000029781;ENSSSCG00000040740
muscle	14_48949946_-/AGGCGG	14:48949945-48949946	AGGCGG	ENSSSCG00000042270	ENSSSCT00000054873	Transcript	inframe_insertion	1416-1417	599-600	200	T/TGG	aca/acAGGCGGa	-	IMPACT=MODERATE;STRAND=1	14	48949945	.	C	CAGGCGG	14_48949945_CAGGCGG_C	10	ENSSSCG00000010002;ENSSSCG00000010011;ENSSSCG00000010025;ENSSSCG00000010039;ENSSSCG00000010059;ENSSSCG00000010083;ENSSSCG00000010136;ENSSSCG00000010145;ENSSSCG00000029781;ENSSSCG00000040740
muscle	14_49533811_T/G	14:49533811	G	ENSSSCG00000010060	ENSSSCT00000085828	Transcript	start_lost,splice_region_variant	262	2	1	M/R	aTg/aGg	rs340633885	IMPACT=HIGH;STRAND=1	14	49533811	.	T	G	14_49533811_G_T	10	ENSSSCG00000010002;ENSSSCG00000010011;ENSSSCG00000010025;ENSSSCG00000010039;ENSSSCG00000010059;ENSSSCG00000010083;ENSSSCG00000010136;ENSSSCG00000010145;ENSSSCG00000029781;ENSSSCG00000040740
muscle	14_49637558_C/-	14:49637558	-	ENSSSCG00000010056	ENSSSCT00000036004	Transcript	frameshift_variant	3171	1599	533	G/X	ggC/gg	rs696091643	IMPACT=HIGH;STRAND=1	14	49637557	.	GC	G	14_49637557_G_GC	10	ENSSSCG00000010011;ENSSSCG00000010025;ENSSSCG00000010039;ENSSSCG00000010059;ENSSSCG00000010083;ENSSSCG00000010136;ENSSSCG00000010145;ENSSSCG00000010161;ENSSSCG00000029781;ENSSSCG00000040740
muscle	17_62388300_G/A	17:62388300	A	ENSSSCG00000032235	ENSSSCT00000068777	Transcript	missense_variant	1316	1181	394	G/D	gGc/gAc	-	IMPACT=MODERATE;STRAND=1	17	62388300	.	G	A	17_62388300_A_G	10	ENSSSCG00000002529;ENSSSCG00000031474;ENSSSCG00000032235;ENSSSCG00000034216;ENSSSCG00000035304;ENSSSCG00000036835;ENSSSCG00000038617;ENSSSCG00000038631;ENSSSCG00000040118;ENSSSCG00000044892
muscle	17_62388471_T/C	17:62388471	C	ENSSSCG00000032235	ENSSSCT00000068777	Transcript	missense_variant	1487	1352	451	V/A	gTt/gCt	-	IMPACT=MODERATE;STRAND=1	17	62388471	.	T	C	17_62388471_C_T	10	ENSSSCG00000002529;ENSSSCG00000031474;ENSSSCG00000032235;ENSSSCG00000034216;ENSSSCG00000035304;ENSSSCG00000036835;ENSSSCG00000038617;ENSSSCG00000038631;ENSSSCG00000040118;ENSSSCG00000044892
muscle	17_62543341_T/C	17:62543341	C	ENSSSCG00000031474	ENSSSCT00000045083	Transcript	missense_variant,splice_region_variant	883	824	275	Q/R	cAg/cGg	-	IMPACT=MODERATE;STRAND=-1	17	62543341	.	T	C	17_62543341_C_T	10	ENSSSCG00000002529;ENSSSCG00000031474;ENSSSCG00000032235;ENSSSCG00000034216;ENSSSCG00000035304;ENSSSCG00000036835;ENSSSCG00000038617;ENSSSCG00000038631;ENSSSCG00000040118;ENSSSCG00000044892
muscle	17_62556971_G/C	17:62556971	C	ENSSSCG00000038651	ENSSSCT00000064529	Transcript	missense_variant	105	105	35	L/F	ttG/ttC	-	IMPACT=MODERATE;STRAND=1	17	62556971	.	G	C	17_62556971_C_G	10	ENSSSCG00000002529;ENSSSCG00000031474;ENSSSCG00000032235;ENSSSCG00000034216;ENSSSCG00000035304;ENSSSCG00000036835;ENSSSCG00000038617;ENSSSCG00000038631;ENSSSCG00000040118;ENSSSCG00000044892
muscle	17_62556976_G/C	17:62556976	C	ENSSSCG00000038651	ENSSSCT00000064529	Transcript	missense_variant	110	110	37	G/A	gGt/gCt	-	IMPACT=MODERATE;STRAND=1	17	62556976	.	G	C	17_62556976_C_G	10	ENSSSCG00000002529;ENSSSCG00000031474;ENSSSCG00000032235;ENSSSCG00000034216;ENSSSCG00000035304;ENSSSCG00000036835;ENSSSCG00000038617;ENSSSCG00000038631;ENSSSCG00000040118;ENSSSCG00000044892
muscle	17_62635489_G/A	17:62635489	A	ENSSSCG00000036595	ENSSSCT00000060192	Transcript	missense_variant	452	452	151	R/Q	cGg/cAg	-	IMPACT=MODERATE;STRAND=1	17	62635489	.	G	A	17_62635489_A_G	10	ENSSSCG00000002529;ENSSSCG00000021825;ENSSSCG00000031474;ENSSSCG00000032235;ENSSSCG00000035304;ENSSSCG00000036835;ENSSSCG00000037369;ENSSSCG00000038617;ENSSSCG00000038631;ENSSSCG00000044892
muscle	17_62635552_A/G	17:62635552	G	ENSSSCG00000036595	ENSSSCT00000029862	Transcript	missense_variant	442	73	25	R/G	Aga/Gga	-	IMPACT=MODERATE;STRAND=1	17	62635552	.	A	G	17_62635552_G_A	11	ENSSSCG00000002529;ENSSSCG00000021825;ENSSSCG00000031474;ENSSSCG00000032235;ENSSSCG00000034216;ENSSSCG00000035304;ENSSSCG00000036835;ENSSSCG00000037369;ENSSSCG00000038617;ENSSSCG00000038631;ENSSSCG00000044892
muscle	17_62635552_A/G	17:62635552	G	ENSSSCG00000036595	ENSSSCT00000060192	Transcript	missense_variant	515	515	172	Q/R	cAg/cGg	-	IMPACT=MODERATE;STRAND=1	17	62635552	.	A	G	17_62635552_G_A	11	ENSSSCG00000002529;ENSSSCG00000021825;ENSSSCG00000031474;ENSSSCG00000032235;ENSSSCG00000034216;ENSSSCG00000035304;ENSSSCG00000036835;ENSSSCG00000037369;ENSSSCG00000038617;ENSSSCG00000038631;ENSSSCG00000044892
muscle	17_62637456_A/G	17:62637456	G	ENSSSCG00000035304	ENSSSCT00000086837	Transcript	missense_variant	638	620	207	L/P	cTg/cCg	rs701003696	IMPACT=MODERATE;STRAND=-1	17	62637456	.	A	G	17_62637456_G_A	10	ENSSSCG00000002529;ENSSSCG00000031474;ENSSSCG00000032235;ENSSSCG00000034216;ENSSSCG00000035304;ENSSSCG00000036835;ENSSSCG00000038617;ENSSSCG00000038631;ENSSSCG00000040118;ENSSSCG00000044892
muscle	17_62666381_G/C	17:62666381	C	ENSSSCG00000040388	ENSSSCT00000064465	Transcript	missense_variant	1576	1344	448	D/E	gaC/gaG	-	IMPACT=MODERATE;STRAND=-1	17	62666381	.	G	C	17_62666381_C_G	10	ENSSSCG00000002529;ENSSSCG00000031474;ENSSSCG00000032235;ENSSSCG00000034216;ENSSSCG00000035304;ENSSSCG00000036835;ENSSSCG00000038617;ENSSSCG00000038631;ENSSSCG00000040118;ENSSSCG00000044892
muscle	17_62688097_A/G	17:62688097	G	ENSSSCG00000040388	ENSSSCT00000064465	Transcript	missense_variant	981	749	250	V/A	gTg/gCg	-	IMPACT=MODERATE;STRAND=-1	17	62688097	.	A	G	17_62688097_G_A	10	ENSSSCG00000002529;ENSSSCG00000031474;ENSSSCG00000032235;ENSSSCG00000034216;ENSSSCG00000035304;ENSSSCG00000036835;ENSSSCG00000038617;ENSSSCG00000038631;ENSSSCG00000040118;ENSSSCG00000044892
muscle	17_62736930_-/GCCGTGGCC	17:62736929-62736930	GCCGTGGCC	ENSSSCG00000036712	ENSSSCT00000042336	Transcript	inframe_insertion	81-82	81-82	27-28	-/AVA	-/GCCGTGGCC	-	IMPACT=MODERATE;STRAND=1	17	62736929	.	A	AGCCGTGGCC	17_62736929_AGCCGTGGCC_A	10	ENSSSCG00000002529;ENSSSCG00000031474;ENSSSCG00000032235;ENSSSCG00000034216;ENSSSCG00000035304;ENSSSCG00000036835;ENSSSCG00000038617;ENSSSCG00000038631;ENSSSCG00000040118;ENSSSCG00000044892
muscle	17_62736930_-/GCCGTGGCC	17:62736929-62736930	GCCGTGGCC	ENSSSCG00000036712	ENSSSCT00000042547	Transcript	inframe_insertion	201-202	87-88	29-30	-/AVA	-/GCCGTGGCC	-	IMPACT=MODERATE;STRAND=1	17	62736929	.	A	AGCCGTGGCC	17_62736929_AGCCGTGGCC_A	10	ENSSSCG00000002529;ENSSSCG00000031474;ENSSSCG00000032235;ENSSSCG00000034216;ENSSSCG00000035304;ENSSSCG00000036835;ENSSSCG00000038617;ENSSSCG00000038631;ENSSSCG00000040118;ENSSSCG00000044892
muscle	17_62736930_-/GCCGTGGCC	17:62736929-62736930	GCCGTGGCC	ENSSSCG00000036712	ENSSSCT00000047191	Transcript	inframe_insertion	172-173	87-88	29-30	-/AVA	-/GCCGTGGCC	-	IMPACT=MODERATE;STRAND=1	17	62736929	.	A	AGCCGTGGCC	17_62736929_AGCCGTGGCC_A	10	ENSSSCG00000002529;ENSSSCG00000031474;ENSSSCG00000032235;ENSSSCG00000034216;ENSSSCG00000035304;ENSSSCG00000036835;ENSSSCG00000038617;ENSSSCG00000038631;ENSSSCG00000040118;ENSSSCG00000044892
muscle	17_62736930_-/GCCGTGGCC	17:62736929-62736930	GCCGTGGCC	ENSSSCG00000036712	ENSSSCT00000076679	Transcript	inframe_insertion	201-202	87-88	29-30	-/AVA	-/GCCGTGGCC	-	IMPACT=MODERATE;STRAND=1	17	62736929	.	A	AGCCGTGGCC	17_62736929_AGCCGTGGCC_A	10	ENSSSCG00000002529;ENSSSCG00000031474;ENSSSCG00000032235;ENSSSCG00000034216;ENSSSCG00000035304;ENSSSCG00000036835;ENSSSCG00000038617;ENSSSCG00000038631;ENSSSCG00000040118;ENSSSCG00000044892
muscle	17_62788601_G/A	17:62788601	A	ENSSSCG00000035939	ENSSSCT00000046705	Transcript	missense_variant	1183	889	297	R/C	Cgt/Tgt	-	IMPACT=MODERATE;STRAND=-1	17	62788601	.	G	A	17_62788601_A_G	10	ENSSSCG00000002529;ENSSSCG00000031474;ENSSSCG00000032235;ENSSSCG00000034216;ENSSSCG00000035304;ENSSSCG00000036835;ENSSSCG00000038617;ENSSSCG00000038631;ENSSSCG00000040118;ENSSSCG00000044892
muscle	17_62789133_C/T	17:62789133	T	ENSSSCG00000035939	ENSSSCT00000046941	Transcript	splice_donor_variant	-	-	-	-	-	-	IMPACT=HIGH;STRAND=-1	17	62789133	.	C	T	17_62789133_T_C	10	ENSSSCG00000002529;ENSSSCG00000031474;ENSSSCG00000032235;ENSSSCG00000034216;ENSSSCG00000035304;ENSSSCG00000036835;ENSSSCG00000038617;ENSSSCG00000038631;ENSSSCG00000040118;ENSSSCG00000044892
muscle	17_62791469_A/G	17:62791469	G	ENSSSCG00000035939	ENSSSCT00000046941	Transcript	missense_variant	7	7	3	S/P	Tca/Cca	-	IMPACT=MODERATE;STRAND=-1	17	62791469	.	A	G	17_62791469_G_A	10	ENSSSCG00000002529;ENSSSCG00000031474;ENSSSCG00000032235;ENSSSCG00000034216;ENSSSCG00000035304;ENSSSCG00000036835;ENSSSCG00000038617;ENSSSCG00000038631;ENSSSCG00000040118;ENSSSCG00000044892
muscle	17_62815327_G/T	17:62815327	T	ENSSSCG00000029119	ENSSSCT00000051632	Transcript	missense_variant	44	44	15	G/V	gGt/gTt	-	IMPACT=MODERATE;STRAND=1	17	62815327	.	G	T	17_62815327_T_G	10	ENSSSCG00000002529;ENSSSCG00000031474;ENSSSCG00000032235;ENSSSCG00000034216;ENSSSCG00000035304;ENSSSCG00000036835;ENSSSCG00000038617;ENSSSCG00000038631;ENSSSCG00000040118;ENSSSCG00000044892
muscle	17_62815327_G/T	17:62815327	T	ENSSSCG00000029119	ENSSSCT00000056052	Transcript	missense_variant	44	44	15	G/V	gGt/gTt	-	IMPACT=MODERATE;STRAND=1	17	62815327	.	G	T	17_62815327_T_G	10	ENSSSCG00000002529;ENSSSCG00000031474;ENSSSCG00000032235;ENSSSCG00000034216;ENSSSCG00000035304;ENSSSCG00000036835;ENSSSCG00000038617;ENSSSCG00000038631;ENSSSCG00000040118;ENSSSCG00000044892
muscle	17_62815327_G/T	17:62815327	T	ENSSSCG00000029119	ENSSSCT00000075098	Transcript	missense_variant	44	44	15	G/V	gGt/gTt	-	IMPACT=MODERATE;STRAND=1	17	62815327	.	G	T	17_62815327_T_G	10	ENSSSCG00000002529;ENSSSCG00000031474;ENSSSCG00000032235;ENSSSCG00000034216;ENSSSCG00000035304;ENSSSCG00000036835;ENSSSCG00000038617;ENSSSCG00000038631;ENSSSCG00000040118;ENSSSCG00000044892
muscle	17_62815432_A/G	17:62815432	G	ENSSSCG00000029119	ENSSSCT00000051632	Transcript	missense_variant	149	149	50	Y/C	tAt/tGt	-	IMPACT=MODERATE;STRAND=1	17	62815432	.	A	G	17_62815432_G_A	10	ENSSSCG00000002529;ENSSSCG00000031474;ENSSSCG00000032235;ENSSSCG00000034216;ENSSSCG00000035304;ENSSSCG00000036835;ENSSSCG00000038617;ENSSSCG00000038631;ENSSSCG00000040118;ENSSSCG00000044892
muscle	17_62815432_A/G	17:62815432	G	ENSSSCG00000029119	ENSSSCT00000056052	Transcript	missense_variant	149	149	50	Y/C	tAt/tGt	-	IMPACT=MODERATE;STRAND=1	17	62815432	.	A	G	17_62815432_G_A	10	ENSSSCG00000002529;ENSSSCG00000031474;ENSSSCG00000032235;ENSSSCG00000034216;ENSSSCG00000035304;ENSSSCG00000036835;ENSSSCG00000038617;ENSSSCG00000038631;ENSSSCG00000040118;ENSSSCG00000044892
muscle	17_62815432_A/G	17:62815432	G	ENSSSCG00000029119	ENSSSCT00000075098	Transcript	missense_variant	149	149	50	Y/C	tAt/tGt	-	IMPACT=MODERATE;STRAND=1	17	62815432	.	A	G	17_62815432_G_A	10	ENSSSCG00000002529;ENSSSCG00000031474;ENSSSCG00000032235;ENSSSCG00000034216;ENSSSCG00000035304;ENSSSCG00000036835;ENSSSCG00000038617;ENSSSCG00000038631;ENSSSCG00000040118;ENSSSCG00000044892
muscle	17_62815449_-/GCA	17:62815448-62815449	GCA	ENSSSCG00000029119	ENSSSCT00000051632	Transcript	inframe_insertion	165-166	165-166	55-56	-/A	-/GCA	-	IMPACT=MODERATE;STRAND=1	17	62815448	.	G	GGCA	17_62815448_GGCA_G	10	ENSSSCG00000002529;ENSSSCG00000031474;ENSSSCG00000032235;ENSSSCG00000034216;ENSSSCG00000035304;ENSSSCG00000036835;ENSSSCG00000038617;ENSSSCG00000038631;ENSSSCG00000040118;ENSSSCG00000044892
muscle	17_62815449_-/GCA	17:62815448-62815449	GCA	ENSSSCG00000029119	ENSSSCT00000056052	Transcript	inframe_insertion	165-166	165-166	55-56	-/A	-/GCA	-	IMPACT=MODERATE;STRAND=1	17	62815448	.	G	GGCA	17_62815448_GGCA_G	10	ENSSSCG00000002529;ENSSSCG00000031474;ENSSSCG00000032235;ENSSSCG00000034216;ENSSSCG00000035304;ENSSSCG00000036835;ENSSSCG00000038617;ENSSSCG00000038631;ENSSSCG00000040118;ENSSSCG00000044892
muscle	17_62815449_-/GCA	17:62815448-62815449	GCA	ENSSSCG00000029119	ENSSSCT00000075098	Transcript	inframe_insertion	165-166	165-166	55-56	-/A	-/GCA	-	IMPACT=MODERATE;STRAND=1	17	62815448	.	G	GGCA	17_62815448_GGCA_G	10	ENSSSCG00000002529;ENSSSCG00000031474;ENSSSCG00000032235;ENSSSCG00000034216;ENSSSCG00000035304;ENSSSCG00000036835;ENSSSCG00000038617;ENSSSCG00000038631;ENSSSCG00000040118;ENSSSCG00000044892
muscle	17_62851231_A/T	17:62851231	T	ENSSSCG00000029119	ENSSSCT00000051632	Transcript	missense_variant	2479	2479	827	T/S	Acg/Tcg	-	IMPACT=MODERATE;STRAND=1	17	62851231	.	A	T	17_62851231_T_A	10	ENSSSCG00000002529;ENSSSCG00000031474;ENSSSCG00000032235;ENSSSCG00000034216;ENSSSCG00000035304;ENSSSCG00000036835;ENSSSCG00000038617;ENSSSCG00000038631;ENSSSCG00000040118;ENSSSCG00000044892
muscle	17_62851231_A/T	17:62851231	T	ENSSSCG00000029119	ENSSSCT00000075098	Transcript	missense_variant	2239	2239	747	T/S	Acg/Tcg	-	IMPACT=MODERATE;STRAND=1	17	62851231	.	A	T	17_62851231_T_A	10	ENSSSCG00000002529;ENSSSCG00000031474;ENSSSCG00000032235;ENSSSCG00000034216;ENSSSCG00000035304;ENSSSCG00000036835;ENSSSCG00000038617;ENSSSCG00000038631;ENSSSCG00000040118;ENSSSCG00000044892
muscle	17_62857313_A/G	17:62857313	G	ENSSSCG00000029119	ENSSSCT00000022436	Transcript	missense_variant	2656	2656	886	T/A	Acc/Gcc	-	IMPACT=MODERATE;STRAND=1	17	62857313	.	A	G	17_62857313_G_A	10	ENSSSCG00000002529;ENSSSCG00000031474;ENSSSCG00000032235;ENSSSCG00000034216;ENSSSCG00000035304;ENSSSCG00000036835;ENSSSCG00000038617;ENSSSCG00000038631;ENSSSCG00000040118;ENSSSCG00000044892
muscle	17_62857313_A/G	17:62857313	G	ENSSSCG00000029119	ENSSSCT00000051632	Transcript	missense_variant	3385	3385	1129	T/A	Acc/Gcc	-	IMPACT=MODERATE;STRAND=1	17	62857313	.	A	G	17_62857313_G_A	10	ENSSSCG00000002529;ENSSSCG00000031474;ENSSSCG00000032235;ENSSSCG00000034216;ENSSSCG00000035304;ENSSSCG00000036835;ENSSSCG00000038617;ENSSSCG00000038631;ENSSSCG00000040118;ENSSSCG00000044892
muscle	17_62857313_A/G	17:62857313	G	ENSSSCG00000029119	ENSSSCT00000056052	Transcript	missense_variant	3148	3148	1050	T/A	Acc/Gcc	-	IMPACT=MODERATE;STRAND=1	17	62857313	.	A	G	17_62857313_G_A	10	ENSSSCG00000002529;ENSSSCG00000031474;ENSSSCG00000032235;ENSSSCG00000034216;ENSSSCG00000035304;ENSSSCG00000036835;ENSSSCG00000038617;ENSSSCG00000038631;ENSSSCG00000040118;ENSSSCG00000044892
muscle	17_62857313_A/G	17:62857313	G	ENSSSCG00000029119	ENSSSCT00000075098	Transcript	missense_variant	3145	3145	1049	T/A	Acc/Gcc	-	IMPACT=MODERATE;STRAND=1	17	62857313	.	A	G	17_62857313_G_A	10	ENSSSCG00000002529;ENSSSCG00000031474;ENSSSCG00000032235;ENSSSCG00000034216;ENSSSCG00000035304;ENSSSCG00000036835;ENSSSCG00000038617;ENSSSCG00000038631;ENSSSCG00000040118;ENSSSCG00000044892
muscle	17_62987339_G/A	17:62987339	A	ENSSSCG00000039212	ENSSSCT00000053867	Transcript	missense_variant	436	436	146	V/I	Gtc/Atc	-	IMPACT=MODERATE;STRAND=1	17	62987339	.	G	A	17_62987339_A_G	10	ENSSSCG00000002529;ENSSSCG00000031474;ENSSSCG00000032235;ENSSSCG00000034216;ENSSSCG00000035304;ENSSSCG00000036835;ENSSSCG00000038617;ENSSSCG00000038631;ENSSSCG00000040118;ENSSSCG00000044892
muscle	17_62987339_G/A	17:62987339	A	ENSSSCG00000039212	ENSSSCT00000054739	Transcript	missense_variant	436	436	146	V/I	Gtc/Atc	-	IMPACT=MODERATE;STRAND=1	17	62987339	.	G	A	17_62987339_A_G	10	ENSSSCG00000002529;ENSSSCG00000031474;ENSSSCG00000032235;ENSSSCG00000034216;ENSSSCG00000035304;ENSSSCG00000036835;ENSSSCG00000038617;ENSSSCG00000038631;ENSSSCG00000040118;ENSSSCG00000044892
muscle	17_62987339_G/A	17:62987339	A	ENSSSCG00000039212	ENSSSCT00000080294	Transcript	missense_variant	436	436	146	V/I	Gtc/Atc	-	IMPACT=MODERATE;STRAND=1	17	62987339	.	G	A	17_62987339_A_G	10	ENSSSCG00000002529;ENSSSCG00000031474;ENSSSCG00000032235;ENSSSCG00000034216;ENSSSCG00000035304;ENSSSCG00000036835;ENSSSCG00000038617;ENSSSCG00000038631;ENSSSCG00000040118;ENSSSCG00000044892
muscle	5_10006767_T/C	5:10006767	C	ENSSSCG00000000120	ENSSSCT00000071715	Transcript	missense_variant	8	8	3	M/T	aTg/aCg	rs318428329	IMPACT=MODERATE;STRAND=1	5	10006767	.	T	C	5_10006767_C_T	10	ENSSSCG00000000116;ENSSSCG00000001543;ENSSSCG00000002963;ENSSSCG00000004945;ENSSSCG00000004970;ENSSSCG00000005029;ENSSSCG00000006016;ENSSSCG00000016128;ENSSSCG00000029945;ENSSSCG00000035768
muscle	5_10033352_T/C	5:10033352	C	ENSSSCG00000029945	ENSSSCT00000000128	Transcript	missense_variant	771	745	249	T/A	Acc/Gcc	-	IMPACT=MODERATE;STRAND=-1	5	10033352	.	T	C	5_10033352_C_T	16	ENSSSCG00000000116;ENSSSCG00000001543;ENSSSCG00000002963;ENSSSCG00000003165;ENSSSCG00000004970;ENSSSCG00000005029;ENSSSCG00000006016;ENSSSCG00000006033;ENSSSCG00000006899;ENSSSCG00000010467;ENSSSCG00000016128;ENSSSCG00000020817;ENSSSCG00000029945;ENSSSCG00000033310;ENSSSCG00000035768;ENSSSCG00000036132
muscle	5_10033352_T/C	5:10033352	C	ENSSSCG00000029945	ENSSSCT00000069168	Transcript	missense_variant	630	610	204	T/A	Acc/Gcc	-	IMPACT=MODERATE;STRAND=-1	5	10033352	.	T	C	5_10033352_C_T	16	ENSSSCG00000000116;ENSSSCG00000001543;ENSSSCG00000002963;ENSSSCG00000003165;ENSSSCG00000004970;ENSSSCG00000005029;ENSSSCG00000006016;ENSSSCG00000006033;ENSSSCG00000006899;ENSSSCG00000010467;ENSSSCG00000016128;ENSSSCG00000020817;ENSSSCG00000029945;ENSSSCG00000033310;ENSSSCG00000035768;ENSSSCG00000036132
muscle	5_10033352_T/C	5:10033352	C	ENSSSCG00000029945	ENSSSCT00000079153	Transcript	missense_variant	631	610	204	T/A	Acc/Gcc	-	IMPACT=MODERATE;STRAND=-1	5	10033352	.	T	C	5_10033352_C_T	16	ENSSSCG00000000116;ENSSSCG00000001543;ENSSSCG00000002963;ENSSSCG00000003165;ENSSSCG00000004970;ENSSSCG00000005029;ENSSSCG00000006016;ENSSSCG00000006033;ENSSSCG00000006899;ENSSSCG00000010467;ENSSSCG00000016128;ENSSSCG00000020817;ENSSSCG00000029945;ENSSSCG00000033310;ENSSSCG00000035768;ENSSSCG00000036132
muscle	5_10106211_A/G	5:10106211	G	ENSSSCG00000020777	ENSSSCT00000052648	Transcript	missense_variant	3482	3482	1161	L/P	cTg/cCg	rs340072716	IMPACT=MODERATE;STRAND=-1	5	10106211	.	A	G	5_10106211_G_A	23	ENSSSCG00000000114;ENSSSCG00000000116;ENSSSCG00000001543;ENSSSCG00000002963;ENSSSCG00000004945;ENSSSCG00000004970;ENSSSCG00000005029;ENSSSCG00000006016;ENSSSCG00000006033;ENSSSCG00000006899;ENSSSCG00000009019;ENSSSCG00000010759;ENSSSCG00000013381;ENSSSCG00000014133;ENSSSCG00000016128;ENSSSCG00000020846;ENSSSCG00000023674;ENSSSCG00000028850;ENSSSCG00000029945;ENSSSCG00000033310;ENSSSCG00000035768;…
muscle	5_10826313_C/T	5:10826313	T	ENSSSCG00000000136	ENSSSCT00000000142	Transcript	missense_variant	816	565	189	G/S	Ggc/Agc	rs332710612	IMPACT=MODERATE;STRAND=-1	5	10826313	.	C	T	5_10826313_T_C	28	ENSSSCG00000000116;ENSSSCG00000001543;ENSSSCG00000002963;ENSSSCG00000003165;ENSSSCG00000004945;ENSSSCG00000004970;ENSSSCG00000006016;ENSSSCG00000006081;ENSSSCG00000010759;ENSSSCG00000012784;ENSSSCG00000012965;ENSSSCG00000013381;ENSSSCG00000013661;ENSSSCG00000016128;ENSSSCG00000024254;ENSSSCG00000028865;ENSSSCG00000029830;ENSSSCG00000029945;ENSSSCG00000032657;ENSSSCG00000033310;ENSSSCG00000033332;…
muscle	5_10826313_C/T	5:10826313	T	ENSSSCG00000000136	ENSSSCT00000085649	Transcript	missense_variant	1028	565	189	G/S	Ggc/Agc	rs332710612	IMPACT=MODERATE;STRAND=-1	5	10826313	.	C	T	5_10826313_T_C	28	ENSSSCG00000000116;ENSSSCG00000001543;ENSSSCG00000002963;ENSSSCG00000003165;ENSSSCG00000004945;ENSSSCG00000004970;ENSSSCG00000006016;ENSSSCG00000006081;ENSSSCG00000010759;ENSSSCG00000012784;ENSSSCG00000012965;ENSSSCG00000013381;ENSSSCG00000013661;ENSSSCG00000016128;ENSSSCG00000024254;ENSSSCG00000028865;ENSSSCG00000029830;ENSSSCG00000029945;ENSSSCG00000032657;ENSSSCG00000033310;ENSSSCG00000033332;…
muscle	5_10826325_T/C	5:10826325	C	ENSSSCG00000000136	ENSSSCT00000000142	Transcript	missense_variant	804	553	185	T/A	Acc/Gcc	rs346362572	IMPACT=MODERATE;STRAND=-1	5	10826325	.	T	C	5_10826325_C_T	28	ENSSSCG00000000116;ENSSSCG00000001543;ENSSSCG00000002963;ENSSSCG00000003165;ENSSSCG00000004945;ENSSSCG00000004970;ENSSSCG00000006016;ENSSSCG00000006081;ENSSSCG00000010759;ENSSSCG00000012784;ENSSSCG00000012965;ENSSSCG00000013381;ENSSSCG00000013661;ENSSSCG00000016128;ENSSSCG00000024254;ENSSSCG00000028865;ENSSSCG00000029830;ENSSSCG00000029945;ENSSSCG00000032657;ENSSSCG00000033310;ENSSSCG00000033332;…
muscle	5_10826325_T/C	5:10826325	C	ENSSSCG00000000136	ENSSSCT00000085649	Transcript	missense_variant	1016	553	185	T/A	Acc/Gcc	rs346362572	IMPACT=MODERATE;STRAND=-1	5	10826325	.	T	C	5_10826325_C_T	28	ENSSSCG00000000116;ENSSSCG00000001543;ENSSSCG00000002963;ENSSSCG00000003165;ENSSSCG00000004945;ENSSSCG00000004970;ENSSSCG00000006016;ENSSSCG00000006081;ENSSSCG00000010759;ENSSSCG00000012784;ENSSSCG00000012965;ENSSSCG00000013381;ENSSSCG00000013661;ENSSSCG00000016128;ENSSSCG00000024254;ENSSSCG00000028865;ENSSSCG00000029830;ENSSSCG00000029945;ENSSSCG00000032657;ENSSSCG00000033310;ENSSSCG00000033332;…
muscle	5_87266829_G/T	5:87266829	T	ENSSSCG00000028182	ENSSSCT00000032012	Transcript	missense_variant	1547	922	308	V/F	Gtc/Ttc	-	IMPACT=MODERATE;STRAND=1	5	87266829	.	G	T	5_87266829_T_G	12	ENSSSCG00000000095;ENSSSCG00000002763;ENSSSCG00000005620;ENSSSCG00000010029;ENSSSCG00000010759;ENSSSCG00000012787;ENSSSCG00000016855;ENSSSCG00000021410;ENSSSCG00000025260;ENSSSCG00000032554;ENSSSCG00000034722;ENSSSCG00000036074
muscle	5_87266829_G/T	5:87266829	T	ENSSSCG00000028182	ENSSSCT00000083326	Transcript	missense_variant	1561	922	308	V/F	Gtc/Ttc	-	IMPACT=MODERATE;STRAND=1	5	87266829	.	G	T	5_87266829_T_G	12	ENSSSCG00000000095;ENSSSCG00000002763;ENSSSCG00000005620;ENSSSCG00000010029;ENSSSCG00000010759;ENSSSCG00000012787;ENSSSCG00000016855;ENSSSCG00000021410;ENSSSCG00000025260;ENSSSCG00000032554;ENSSSCG00000034722;ENSSSCG00000036074
muscle	5_87266835_C/T	5:87266835	T	ENSSSCG00000028182	ENSSSCT00000032012	Transcript	missense_variant	1553	928	310	H/Y	Cat/Tat	-	IMPACT=MODERATE;STRAND=1	5	87266835	.	C	T	5_87266835_T_C	12	ENSSSCG00000000095;ENSSSCG00000002763;ENSSSCG00000005620;ENSSSCG00000010029;ENSSSCG00000010759;ENSSSCG00000012787;ENSSSCG00000016855;ENSSSCG00000021410;ENSSSCG00000025260;ENSSSCG00000032554;ENSSSCG00000034722;ENSSSCG00000036074
muscle	5_87266835_C/T	5:87266835	T	ENSSSCG00000028182	ENSSSCT00000083326	Transcript	missense_variant	1567	928	310	H/Y	Cat/Tat	-	IMPACT=MODERATE;STRAND=1	5	87266835	.	C	T	5_87266835_T_C	12	ENSSSCG00000000095;ENSSSCG00000002763;ENSSSCG00000005620;ENSSSCG00000010029;ENSSSCG00000010759;ENSSSCG00000012787;ENSSSCG00000016855;ENSSSCG00000021410;ENSSSCG00000025260;ENSSSCG00000032554;ENSSSCG00000034722;ENSSSCG00000036074
muscle	5_87266839_G/A	5:87266839	A	ENSSSCG00000028182	ENSSSCT00000032012	Transcript	missense_variant	1557	932	311	R/Q	cGa/cAa	-	IMPACT=MODERATE;STRAND=1	5	87266839	.	G	A	5_87266839_A_G	12	ENSSSCG00000000095;ENSSSCG00000002763;ENSSSCG00000005620;ENSSSCG00000010029;ENSSSCG00000010759;ENSSSCG00000012787;ENSSSCG00000016855;ENSSSCG00000021410;ENSSSCG00000025260;ENSSSCG00000032554;ENSSSCG00000034722;ENSSSCG00000036074
muscle	5_87266839_G/A	5:87266839	A	ENSSSCG00000028182	ENSSSCT00000083326	Transcript	missense_variant	1571	932	311	R/Q	cGa/cAa	-	IMPACT=MODERATE;STRAND=1	5	87266839	.	G	A	5_87266839_A_G	12	ENSSSCG00000000095;ENSSSCG00000002763;ENSSSCG00000005620;ENSSSCG00000010029;ENSSSCG00000010759;ENSSSCG00000012787;ENSSSCG00000016855;ENSSSCG00000021410;ENSSSCG00000025260;ENSSSCG00000032554;ENSSSCG00000034722;ENSSSCG00000036074
muscle	5_9798008_G/A	5:9798008	A	ENSSSCG00000000111	ENSSSCT00000000117	Transcript	missense_variant	1342	1242	414	M/I	atG/atA	rs330279782	IMPACT=MODERATE;STRAND=1	5	9798008	.	G	A	5_9798008_A_G	20	ENSSSCG00000000114;ENSSSCG00000000116;ENSSSCG00000001543;ENSSSCG00000002963;ENSSSCG00000004945;ENSSSCG00000004970;ENSSSCG00000005029;ENSSSCG00000006016;ENSSSCG00000006033;ENSSSCG00000006899;ENSSSCG00000010759;ENSSSCG00000013381;ENSSSCG00000014133;ENSSSCG00000016128;ENSSSCG00000028850;ENSSSCG00000029945;ENSSSCG00000034617;ENSSSCG00000035768;ENSSSCG00000036132;ENSSSCG00000036296
muscle	5_9798008_G/A	5:9798008	A	ENSSSCG00000000111	ENSSSCT00000087609	Transcript	missense_variant	1233	1233	411	M/I	atG/atA	rs330279782	IMPACT=MODERATE;STRAND=1	5	9798008	.	G	A	5_9798008_A_G	20	ENSSSCG00000000114;ENSSSCG00000000116;ENSSSCG00000001543;ENSSSCG00000002963;ENSSSCG00000004945;ENSSSCG00000004970;ENSSSCG00000005029;ENSSSCG00000006016;ENSSSCG00000006033;ENSSSCG00000006899;ENSSSCG00000010759;ENSSSCG00000013381;ENSSSCG00000014133;ENSSSCG00000016128;ENSSSCG00000028850;ENSSSCG00000029945;ENSSSCG00000034617;ENSSSCG00000035768;ENSSSCG00000036132;ENSSSCG00000036296
muscle	5_9923783_G/A	5:9923783	A	ENSSSCG00000000117	ENSSSCT00000000123	Transcript	missense_variant	928	655	219	V/I	Gtc/Atc	-	IMPACT=MODERATE;STRAND=1	5	9923783	.	G	A	5_9923783_A_G	10	ENSSSCG00000000116;ENSSSCG00000001543;ENSSSCG00000002963;ENSSSCG00000004945;ENSSSCG00000004970;ENSSSCG00000005029;ENSSSCG00000006016;ENSSSCG00000016128;ENSSSCG00000029945;ENSSSCG00000035768
muscle	5_9937921_C/T	5:9937921	T	ENSSSCG00000000118	ENSSSCT00000000124	Transcript	missense_variant	1820	1700	567	R/Q	cGg/cAg	-	IMPACT=MODERATE;STRAND=-1	5	9937921	.	C	T	5_9937921_T_C	10	ENSSSCG00000000116;ENSSSCG00000001543;ENSSSCG00000002963;ENSSSCG00000004945;ENSSSCG00000004970;ENSSSCG00000005029;ENSSSCG00000006016;ENSSSCG00000016128;ENSSSCG00000029945;ENSSSCG00000035768
muscle	5_9937921_C/T	5:9937921	T	ENSSSCG00000000118	ENSSSCT00000037890	Transcript	missense_variant	1838	1718	573	R/Q	cGg/cAg	-	IMPACT=MODERATE;STRAND=-1	5	9937921	.	C	T	5_9937921_T_C	10	ENSSSCG00000000116;ENSSSCG00000001543;ENSSSCG00000002963;ENSSSCG00000004945;ENSSSCG00000004970;ENSSSCG00000005029;ENSSSCG00000006016;ENSSSCG00000016128;ENSSSCG00000029945;ENSSSCG00000035768
muscle	5_9939890_A/G	5:9939890	G	ENSSSCG00000000118	ENSSSCT00000000124	Transcript	missense_variant	1379	1259	420	L/P	cTg/cCg	rs695539120	IMPACT=MODERATE;STRAND=-1	5	9939890	.	A	G	5_9939890_G_A	10	ENSSSCG00000000116;ENSSSCG00000001543;ENSSSCG00000002963;ENSSSCG00000004945;ENSSSCG00000004970;ENSSSCG00000005029;ENSSSCG00000006016;ENSSSCG00000016128;ENSSSCG00000029945;ENSSSCG00000035768
muscle	5_9939890_A/G	5:9939890	G	ENSSSCG00000000118	ENSSSCT00000037890	Transcript	missense_variant	1397	1277	426	L/P	cTg/cCg	rs695539120	IMPACT=MODERATE;STRAND=-1	5	9939890	.	A	G	5_9939890_G_A	10	ENSSSCG00000000116;ENSSSCG00000001543;ENSSSCG00000002963;ENSSSCG00000004945;ENSSSCG00000004970;ENSSSCG00000005029;ENSSSCG00000006016;ENSSSCG00000016128;ENSSSCG00000029945;ENSSSCG00000035768
muscle	6_44672125_G/T	6:44672125	T	ENSSSCG00000021374	ENSSSCT00000089105	Transcript	missense_variant	593	424	142	A/S	Gcg/Tcg	rs345264824	IMPACT=MODERATE;STRAND=1	6	44672125	.	G	T	6_44672125_T_G	10	ENSSSCG00000002879;ENSSSCG00000002905;ENSSSCG00000002906;ENSSSCG00000002916;ENSSSCG00000002953;ENSSSCG00000003144;ENSSSCG00000003338;ENSSSCG00000023556;ENSSSCG00000025355;ENSSSCG00000032059
muscle	6_45264888_A/G	6:45264888	G	ENSSSCG00000029284	ENSSSCT00000027791	Transcript	missense_variant	1924	1811	604	V/A	gTt/gCt	rs318625004	IMPACT=MODERATE;STRAND=-1	6	45264888	.	A	G	6_45264888_G_A	10	ENSSSCG00000002879;ENSSSCG00000002905;ENSSSCG00000002906;ENSSSCG00000002916;ENSSSCG00000002953;ENSSSCG00000023556;ENSSSCG00000025355;ENSSSCG00000026794;ENSSSCG00000029070;ENSSSCG00000032059
muscle	6_45264888_A/G	6:45264888	G	ENSSSCG00000029284	ENSSSCT00000044147	Transcript	missense_variant	1924	1811	604	V/A	gTt/gCt	rs318625004	IMPACT=MODERATE;STRAND=-1	6	45264888	.	A	G	6_45264888_G_A	10	ENSSSCG00000002879;ENSSSCG00000002905;ENSSSCG00000002906;ENSSSCG00000002916;ENSSSCG00000002953;ENSSSCG00000023556;ENSSSCG00000025355;ENSSSCG00000026794;ENSSSCG00000029070;ENSSSCG00000032059
muscle	6_46390835_A/C	6:46390835	C	ENSSSCG00000029420	ENSSSCT00000003257	Transcript	missense_variant	465	14	5	V/G	gTt/gGt	rs708682736	IMPACT=MODERATE;STRAND=-1	6	46390835	.	A	C	6_46390835_C_A	12	ENSSSCG00000002879;ENSSSCG00000002905;ENSSSCG00000002906;ENSSSCG00000002916;ENSSSCG00000002953;ENSSSCG00000003338;ENSSSCG00000022906;ENSSSCG00000023556;ENSSSCG00000025355;ENSSSCG00000026794;ENSSSCG00000029070;ENSSSCG00000032059
muscle	6_46565034_C/T	6:46565034	T	ENSSSCG00000029600	ENSSSCT00000061031	Transcript	missense_variant	842	722	241	C/Y	tGt/tAt	rs336172540	IMPACT=MODERATE;STRAND=-1	6	46565034	.	C	T	6_46565034_T_C	12	ENSSSCG00000002879;ENSSSCG00000002905;ENSSSCG00000002906;ENSSSCG00000002916;ENSSSCG00000002953;ENSSSCG00000003338;ENSSSCG00000022906;ENSSSCG00000023556;ENSSSCG00000025355;ENSSSCG00000026794;ENSSSCG00000029070;ENSSSCG00000032059
muscle	6_46565284_C/T	6:46565284	T	ENSSSCG00000029600	ENSSSCT00000061031	Transcript	missense_variant	592	472	158	V/I	Gta/Ata	rs322807151	IMPACT=MODERATE;STRAND=-1	6	46565284	.	C	T	6_46565284_T_C	11	ENSSSCG00000002879;ENSSSCG00000002905;ENSSSCG00000002906;ENSSSCG00000002916;ENSSSCG00000002953;ENSSSCG00000003338;ENSSSCG00000023556;ENSSSCG00000025355;ENSSSCG00000026794;ENSSSCG00000029070;ENSSSCG00000032059
muscle	6_47299837_A/C	6:47299837	C	ENSSSCG00000002957	ENSSSCT00000003280	Transcript	missense_variant	940	704	235	L/R	cTg/cGg	rs321493741	IMPACT=MODERATE;STRAND=-1	6	47299837	.	A	C	6_47299837_C_A	11	ENSSSCG00000002905;ENSSSCG00000002906;ENSSSCG00000002916;ENSSSCG00000002953;ENSSSCG00000003338;ENSSSCG00000022906;ENSSSCG00000023556;ENSSSCG00000025355;ENSSSCG00000026794;ENSSSCG00000029070;ENSSSCG00000032059
muscle	6_47299837_A/C	6:47299837	C	ENSSSCG00000002957	ENSSSCT00000050849	Transcript	missense_variant	954	704	235	L/R	cTg/cGg	rs321493741	IMPACT=MODERATE;STRAND=-1	6	47299837	.	A	C	6_47299837_C_A	11	ENSSSCG00000002905;ENSSSCG00000002906;ENSSSCG00000002916;ENSSSCG00000002953;ENSSSCG00000003338;ENSSSCG00000022906;ENSSSCG00000023556;ENSSSCG00000025355;ENSSSCG00000026794;ENSSSCG00000029070;ENSSSCG00000032059
muscle	6_47565416_T/C	6:47565416	C	ENSSSCG00000002965	ENSSSCT00000057230	Transcript	missense_variant	3427	3301	1101	C/R	Tgc/Cgc	rs345656257	IMPACT=MODERATE;STRAND=1	6	47565416	.	T	C	6_47565416_C_T	10	ENSSSCG00000002905;ENSSSCG00000002906;ENSSSCG00000002953;ENSSSCG00000003338;ENSSSCG00000022906;ENSSSCG00000023556;ENSSSCG00000026794;ENSSSCG00000029070;ENSSSCG00000032059;ENSSSCG00000040533
muscle	6_47565416_T/C	6:47565416	C	ENSSSCG00000002965	ENSSSCT00000060244	Transcript	missense_variant	3427	3301	1101	C/R	Tgc/Cgc	rs345656257	IMPACT=MODERATE;STRAND=1	6	47565416	.	T	C	6_47565416_C_T	10	ENSSSCG00000002905;ENSSSCG00000002906;ENSSSCG00000002953;ENSSSCG00000003338;ENSSSCG00000022906;ENSSSCG00000023556;ENSSSCG00000026794;ENSSSCG00000029070;ENSSSCG00000032059;ENSSSCG00000040533
muscle	6_47565416_T/C	6:47565416	C	ENSSSCG00000002965	ENSSSCT00000063427	Transcript	missense_variant	3442	3316	1106	C/R	Tgc/Cgc	rs345656257	IMPACT=MODERATE;STRAND=1	6	47565416	.	T	C	6_47565416_C_T	10	ENSSSCG00000002905;ENSSSCG00000002906;ENSSSCG00000002953;ENSSSCG00000003338;ENSSSCG00000022906;ENSSSCG00000023556;ENSSSCG00000026794;ENSSSCG00000029070;ENSSSCG00000032059;ENSSSCG00000040533
muscle	6_47565544_-/C	6:47565543-47565544	C	ENSSSCG00000002965	ENSSSCT00000057230	Transcript	frameshift_variant	3554-3555	3428-3429	1143	H/HX	cac/caCc	-	IMPACT=HIGH;STRAND=1	6	47565543	.	A	AC	6_47565543_AC_A	10	ENSSSCG00000002905;ENSSSCG00000002906;ENSSSCG00000002953;ENSSSCG00000003338;ENSSSCG00000022906;ENSSSCG00000023556;ENSSSCG00000026794;ENSSSCG00000029070;ENSSSCG00000029408;ENSSSCG00000032059
muscle	6_47565544_-/C	6:47565543-47565544	C	ENSSSCG00000002965	ENSSSCT00000060244	Transcript	frameshift_variant	3554-3555	3428-3429	1143	H/HX	cac/caCc	-	IMPACT=HIGH;STRAND=1	6	47565543	.	A	AC	6_47565543_AC_A	10	ENSSSCG00000002905;ENSSSCG00000002906;ENSSSCG00000002953;ENSSSCG00000003338;ENSSSCG00000022906;ENSSSCG00000023556;ENSSSCG00000026794;ENSSSCG00000029070;ENSSSCG00000029408;ENSSSCG00000032059
muscle	6_47565544_-/C	6:47565543-47565544	C	ENSSSCG00000002965	ENSSSCT00000063427	Transcript	frameshift_variant	3569-3570	3443-3444	1148	H/HX	cac/caCc	-	IMPACT=HIGH;STRAND=1	6	47565543	.	A	AC	6_47565543_AC_A	10	ENSSSCG00000002905;ENSSSCG00000002906;ENSSSCG00000002953;ENSSSCG00000003338;ENSSSCG00000022906;ENSSSCG00000023556;ENSSSCG00000026794;ENSSSCG00000029070;ENSSSCG00000029408;ENSSSCG00000032059
muscle	6_47617422_-/A	6:47617421-47617422	A	ENSSSCG00000022017	ENSSSCT00000027266	Transcript	frameshift_variant,splice_donor_region_variant	2642-2643	698-699	233	L/FX	ttg/ttTg	-	IMPACT=HIGH;STRAND=-1	6	47617421	.	C	CA	6_47617421_CA_C	10	ENSSSCG00000002905;ENSSSCG00000002906;ENSSSCG00000002953;ENSSSCG00000003338;ENSSSCG00000022906;ENSSSCG00000023556;ENSSSCG00000026794;ENSSSCG00000029070;ENSSSCG00000032059;ENSSSCG00000040533
muscle	6_47617422_-/A	6:47617421-47617422	A	ENSSSCG00000022017	ENSSSCT00000091084	Transcript	frameshift_variant,splice_donor_region_variant	2642-2643	698-699	233	L/FX	ttg/ttTg	-	IMPACT=HIGH;STRAND=-1	6	47617421	.	C	CA	6_47617421_CA_C	10	ENSSSCG00000002905;ENSSSCG00000002906;ENSSSCG00000002953;ENSSSCG00000003338;ENSSSCG00000022906;ENSSSCG00000023556;ENSSSCG00000026794;ENSSSCG00000029070;ENSSSCG00000032059;ENSSSCG00000040533
muscle	6_47617423_-/G	6:47617422-47617423	G	ENSSSCG00000022017	ENSSSCT00000027266	Transcript	frameshift_variant,splice_donor_region_variant	2641-2642	697-698	233	L/SX	ttg/tCtg	-	IMPACT=HIGH;STRAND=-1	6	47617422	.	A	AG	6_47617422_AG_A	10	ENSSSCG00000002905;ENSSSCG00000002906;ENSSSCG00000002953;ENSSSCG00000003338;ENSSSCG00000022906;ENSSSCG00000023556;ENSSSCG00000026794;ENSSSCG00000029070;ENSSSCG00000032059;ENSSSCG00000040533
muscle	6_47617423_-/G	6:47617422-47617423	G	ENSSSCG00000022017	ENSSSCT00000091084	Transcript	frameshift_variant,splice_donor_region_variant	2641-2642	697-698	233	L/SX	ttg/tCtg	-	IMPACT=HIGH;STRAND=-1	6	47617422	.	A	AG	6_47617422_AG_A	10	ENSSSCG00000002905;ENSSSCG00000002906;ENSSSCG00000002953;ENSSSCG00000003338;ENSSSCG00000022906;ENSSSCG00000023556;ENSSSCG00000026794;ENSSSCG00000029070;ENSSSCG00000032059;ENSSSCG00000040533
muscle	6_48076995_-/T	6:48076994-48076995	T	ENSSSCG00000030048	ENSSSCT00000031206	Transcript	frameshift_variant,splice_region_variant	2041-2042	1587-1588	529-530	-/X	-/T	-	IMPACT=HIGH;STRAND=1	6	48076994	.	C	CT	6_48076994_CT_C	10	ENSSSCG00000002905;ENSSSCG00000002906;ENSSSCG00000002916;ENSSSCG00000003338;ENSSSCG00000022906;ENSSSCG00000023556;ENSSSCG00000029070;ENSSSCG00000032059;ENSSSCG00000040533;ENSSSCG00000048091
muscle	6_48076995_-/T	6:48076994-48076995	T	ENSSSCG00000030048	ENSSSCT00000084456	Transcript	frameshift_variant,splice_region_variant	2041-2042	1587-1588	529-530	-/X	-/T	-	IMPACT=HIGH;STRAND=1	6	48076994	.	C	CT	6_48076994_CT_C	10	ENSSSCG00000002905;ENSSSCG00000002906;ENSSSCG00000002916;ENSSSCG00000003338;ENSSSCG00000022906;ENSSSCG00000023556;ENSSSCG00000029070;ENSSSCG00000032059;ENSSSCG00000040533;ENSSSCG00000048091
muscle	6_48078453_A/G	6:48078453	G	ENSSSCG00000030048	ENSSSCT00000031206	Transcript	missense_variant	3311	2857	953	K/E	Aag/Gag	rs81310631	IMPACT=MODERATE;STRAND=1	6	48078453	.	A	G	6_48078453_G_A	11	ENSSSCG00000002905;ENSSSCG00000002906;ENSSSCG00000002916;ENSSSCG00000003338;ENSSSCG00000022906;ENSSSCG00000023556;ENSSSCG00000029070;ENSSSCG00000032059;ENSSSCG00000032711;ENSSSCG00000040533;ENSSSCG00000048091
muscle	6_48078795_-/C	6:48078794-48078795	C	ENSSSCG00000030048	ENSSSCT00000031206	Transcript	frameshift_variant,splice_region_variant	3652-3653	3198-3199	1066-1067	-/X	-/C	-	IMPACT=HIGH;STRAND=1	6	48078794	.	G	GC	6_48078794_GC_G	10	ENSSSCG00000002905;ENSSSCG00000002906;ENSSSCG00000002916;ENSSSCG00000003338;ENSSSCG00000022906;ENSSSCG00000023556;ENSSSCG00000029070;ENSSSCG00000032059;ENSSSCG00000040533;ENSSSCG00000048091
muscle	6_48078796_-/T	6:48078795-48078796	T	ENSSSCG00000030048	ENSSSCT00000031206	Transcript	frameshift_variant,splice_region_variant	3653-3654	3199-3200	1067	P/LX	ccc/cTcc	-	IMPACT=HIGH;STRAND=1	6	48078795	.	C	CT	6_48078795_CT_C	10	ENSSSCG00000002905;ENSSSCG00000002906;ENSSSCG00000002916;ENSSSCG00000003338;ENSSSCG00000022906;ENSSSCG00000023556;ENSSSCG00000029070;ENSSSCG00000032059;ENSSSCG00000040533;ENSSSCG00000048091
muscle	6_48079170_A/G	6:48079170	G	ENSSSCG00000030048	ENSSSCT00000031206	Transcript	missense_variant	4026	3572	1191	Q/R	cAg/cGg	-	IMPACT=MODERATE;STRAND=1	6	48079170	.	A	G	6_48079170_G_A	10	ENSSSCG00000002905;ENSSSCG00000002906;ENSSSCG00000002916;ENSSSCG00000003338;ENSSSCG00000022906;ENSSSCG00000023556;ENSSSCG00000029070;ENSSSCG00000032059;ENSSSCG00000040533;ENSSSCG00000048091
muscle	6_48086118_T/C	6:48086118	C	ENSSSCG00000020817	ENSSSCT00000024602	Transcript	missense_variant,splice_region_variant	352	277	93	R/G	Agg/Ggg	rs1108143462	IMPACT=MODERATE;STRAND=-1	6	48086118	.	T	C	6_48086118_C_T	11	ENSSSCG00000002905;ENSSSCG00000002906;ENSSSCG00000002916;ENSSSCG00000003338;ENSSSCG00000022906;ENSSSCG00000023556;ENSSSCG00000025355;ENSSSCG00000029070;ENSSSCG00000032059;ENSSSCG00000040533;ENSSSCG00000048091
muscle	6_48116852_-/A	6:48116851-48116852	A	ENSSSCG00000023556	ENSSSCT00000030229	Transcript	splice_acceptor_variant	-	-	-	-	-	-	IMPACT=HIGH;STRAND=1	6	48116851	.	G	GA	6_48116851_GA_G	10	ENSSSCG00000002905;ENSSSCG00000002906;ENSSSCG00000002916;ENSSSCG00000003338;ENSSSCG00000022906;ENSSSCG00000023556;ENSSSCG00000029070;ENSSSCG00000032059;ENSSSCG00000040533;ENSSSCG00000048091
muscle	6_48116852_-/A	6:48116851-48116852	A	ENSSSCG00000023556	ENSSSCT00000031855	Transcript	frameshift_variant,splice_region_variant	1186-1187	1186-1187	396	E/EX	gag/gAag	-	IMPACT=HIGH;STRAND=1	6	48116851	.	G	GA	6_48116851_GA_G	10	ENSSSCG00000002905;ENSSSCG00000002906;ENSSSCG00000002916;ENSSSCG00000003338;ENSSSCG00000022906;ENSSSCG00000023556;ENSSSCG00000029070;ENSSSCG00000032059;ENSSSCG00000040533;ENSSSCG00000048091
muscle	6_48116852_-/A	6:48116851-48116852	A	ENSSSCG00000023556	ENSSSCT00000055113	Transcript	splice_acceptor_variant	-	-	-	-	-	-	IMPACT=HIGH;STRAND=1	6	48116851	.	G	GA	6_48116851_GA_G	10	ENSSSCG00000002905;ENSSSCG00000002906;ENSSSCG00000002916;ENSSSCG00000003338;ENSSSCG00000022906;ENSSSCG00000023556;ENSSSCG00000029070;ENSSSCG00000032059;ENSSSCG00000040533;ENSSSCG00000048091
muscle	6_48116852_-/A	6:48116851-48116852	A	ENSSSCG00000023556	ENSSSCT00000075924	Transcript	frameshift_variant,splice_region_variant	1397-1398	1189-1190	397	E/EX	gag/gAag	-	IMPACT=HIGH;STRAND=1	6	48116851	.	G	GA	6_48116851_GA_G	10	ENSSSCG00000002905;ENSSSCG00000002906;ENSSSCG00000002916;ENSSSCG00000003338;ENSSSCG00000022906;ENSSSCG00000023556;ENSSSCG00000029070;ENSSSCG00000032059;ENSSSCG00000040533;ENSSSCG00000048091
muscle	6_48116852_-/A	6:48116851-48116852	A	ENSSSCG00000023556	ENSSSCT00000082102	Transcript	frameshift_variant,splice_region_variant	1792-1793	1201-1202	401	E/EX	gag/gAag	-	IMPACT=HIGH;STRAND=1	6	48116851	.	G	GA	6_48116851_GA_G	10	ENSSSCG00000002905;ENSSSCG00000002906;ENSSSCG00000002916;ENSSSCG00000003338;ENSSSCG00000022906;ENSSSCG00000023556;ENSSSCG00000029070;ENSSSCG00000032059;ENSSSCG00000040533;ENSSSCG00000048091
muscle	6_48116853_-/G	6:48116852-48116853	G	ENSSSCG00000023556	ENSSSCT00000030229	Transcript	frameshift_variant,splice_region_variant	1047-1048	1047-1048	349-350	-/X	-/G	-	IMPACT=HIGH;STRAND=1	6	48116852	.	A	AG	6_48116852_AG_A	10	ENSSSCG00000002905;ENSSSCG00000002906;ENSSSCG00000002916;ENSSSCG00000003338;ENSSSCG00000022906;ENSSSCG00000023556;ENSSSCG00000029070;ENSSSCG00000032059;ENSSSCG00000040533;ENSSSCG00000048091
muscle	6_48116853_-/G	6:48116852-48116853	G	ENSSSCG00000023556	ENSSSCT00000031855	Transcript	frameshift_variant,splice_region_variant	1187-1188	1187-1188	396	E/EX	gag/gaGg	-	IMPACT=HIGH;STRAND=1	6	48116852	.	A	AG	6_48116852_AG_A	10	ENSSSCG00000002905;ENSSSCG00000002906;ENSSSCG00000002916;ENSSSCG00000003338;ENSSSCG00000022906;ENSSSCG00000023556;ENSSSCG00000029070;ENSSSCG00000032059;ENSSSCG00000040533;ENSSSCG00000048091
muscle	6_48116853_-/G	6:48116852-48116853	G	ENSSSCG00000023556	ENSSSCT00000055113	Transcript	frameshift_variant,splice_region_variant	1038-1039	1038-1039	346-347	-/X	-/G	-	IMPACT=HIGH;STRAND=1	6	48116852	.	A	AG	6_48116852_AG_A	10	ENSSSCG00000002905;ENSSSCG00000002906;ENSSSCG00000002916;ENSSSCG00000003338;ENSSSCG00000022906;ENSSSCG00000023556;ENSSSCG00000029070;ENSSSCG00000032059;ENSSSCG00000040533;ENSSSCG00000048091
muscle	6_48116853_-/G	6:48116852-48116853	G	ENSSSCG00000023556	ENSSSCT00000075924	Transcript	frameshift_variant,splice_region_variant	1398-1399	1190-1191	397	E/EX	gag/gaGg	-	IMPACT=HIGH;STRAND=1	6	48116852	.	A	AG	6_48116852_AG_A	10	ENSSSCG00000002905;ENSSSCG00000002906;ENSSSCG00000002916;ENSSSCG00000003338;ENSSSCG00000022906;ENSSSCG00000023556;ENSSSCG00000029070;ENSSSCG00000032059;ENSSSCG00000040533;ENSSSCG00000048091
muscle	6_48116853_-/G	6:48116852-48116853	G	ENSSSCG00000023556	ENSSSCT00000082102	Transcript	frameshift_variant,splice_region_variant	1793-1794	1202-1203	401	E/EX	gag/gaGg	-	IMPACT=HIGH;STRAND=1	6	48116852	.	A	AG	6_48116852_AG_A	10	ENSSSCG00000002905;ENSSSCG00000002906;ENSSSCG00000002916;ENSSSCG00000003338;ENSSSCG00000022906;ENSSSCG00000023556;ENSSSCG00000029070;ENSSSCG00000032059;ENSSSCG00000040533;ENSSSCG00000048091
muscle	6_48153904_A/C	6:48153904	C	ENSSSCG00000002987	ENSSSCT00000003318	Transcript	missense_variant	1573	1469	490	H/P	cAc/cCc	rs1113740933	IMPACT=MODERATE;STRAND=1	6	48153904	.	A	C	6_48153904_C_A	10	ENSSSCG00000002905;ENSSSCG00000002906;ENSSSCG00000002916;ENSSSCG00000003338;ENSSSCG00000022906;ENSSSCG00000023556;ENSSSCG00000029070;ENSSSCG00000032059;ENSSSCG00000040533;ENSSSCG00000048091
muscle	6_48153904_A/C	6:48153904	C	ENSSSCG00000002987	ENSSSCT00000077599	Transcript	missense_variant	1654	1550	517	H/P	cAc/cCc	rs1113740933	IMPACT=MODERATE;STRAND=1	6	48153904	.	A	C	6_48153904_C_A	10	ENSSSCG00000002905;ENSSSCG00000002906;ENSSSCG00000002916;ENSSSCG00000003338;ENSSSCG00000022906;ENSSSCG00000023556;ENSSSCG00000029070;ENSSSCG00000032059;ENSSSCG00000040533;ENSSSCG00000048091
muscle	6_48162969_A/G	6:48162969	G	ENSSSCG00000002986	ENSSSCT00000003317	Transcript	missense_variant	542	502	168	T/A	Acg/Gcg	rs327494775	IMPACT=MODERATE;STRAND=1	6	48162969	.	A	G	6_48162969_G_A	10	ENSSSCG00000002905;ENSSSCG00000002906;ENSSSCG00000002916;ENSSSCG00000003338;ENSSSCG00000022906;ENSSSCG00000023556;ENSSSCG00000029070;ENSSSCG00000032059;ENSSSCG00000040533;ENSSSCG00000048091
muscle	6_48184835_T/C	6:48184835	C	ENSSSCG00000024773	ENSSSCT00000026473	Transcript	missense_variant	268	268	90	I/V	Att/Gtt	rs320652176	IMPACT=MODERATE;STRAND=-1	6	48184835	.	T	C	6_48184835_C_T	10	ENSSSCG00000002905;ENSSSCG00000002906;ENSSSCG00000002916;ENSSSCG00000003338;ENSSSCG00000022906;ENSSSCG00000023556;ENSSSCG00000029070;ENSSSCG00000032059;ENSSSCG00000032711;ENSSSCG00000048091
muscle	6_48185199_C/G	6:48185199	G	ENSSSCG00000024773	ENSSSCT00000026473	Transcript	missense_variant	5	5	2	R/T	aGa/aCa	rs326894477	IMPACT=MODERATE;STRAND=-1	6	48185199	.	C	G	6_48185199_G_C	10	ENSSSCG00000002905;ENSSSCG00000002906;ENSSSCG00000002916;ENSSSCG00000003338;ENSSSCG00000022906;ENSSSCG00000023556;ENSSSCG00000029070;ENSSSCG00000032059;ENSSSCG00000040533;ENSSSCG00000048091
muscle	6_48335419_A/G	6:48335419	G	ENSSSCG00000027515	ENSSSCT00000027766	Transcript	missense_variant	5451	4975	1659	C/R	Tgt/Cgt	rs339981842	IMPACT=MODERATE;STRAND=-1	6	48335419	.	A	G	6_48335419_G_A	11	ENSSSCG00000002905;ENSSSCG00000002906;ENSSSCG00000002916;ENSSSCG00000003338;ENSSSCG00000022906;ENSSSCG00000023556;ENSSSCG00000025355;ENSSSCG00000029070;ENSSSCG00000032059;ENSSSCG00000040533;ENSSSCG00000048091
muscle	6_48662282_T/A	6:48662282	A	ENSSSCG00000025109	ENSSSCT00000037143	Transcript	missense_variant	1053	872	291	F/Y	tTc/tAc	rs320306486	IMPACT=MODERATE;STRAND=1	6	48662282	.	T	A	6_48662282_A_T	10	ENSSSCG00000002996;ENSSSCG00000003144;ENSSSCG00000003153;ENSSSCG00000003240;ENSSSCG00000022906;ENSSSCG00000023556;ENSSSCG00000025568;ENSSSCG00000032536;ENSSSCG00000032969;ENSSSCG00000040533
muscle	6_48662282_T/A	6:48662282	A	ENSSSCG00000025109	ENSSSCT00000045972	Transcript	missense_variant	5891	872	291	F/Y	tTc/tAc	rs320306486	IMPACT=MODERATE;STRAND=1	6	48662282	.	T	A	6_48662282_A_T	10	ENSSSCG00000002996;ENSSSCG00000003144;ENSSSCG00000003153;ENSSSCG00000003240;ENSSSCG00000022906;ENSSSCG00000023556;ENSSSCG00000025568;ENSSSCG00000032536;ENSSSCG00000032969;ENSSSCG00000040533
muscle	6_48662282_T/A	6:48662282	A	ENSSSCG00000025109	ENSSSCT00000046678	Transcript	missense_variant	5978	959	320	F/Y	tTc/tAc	rs320306486	IMPACT=MODERATE;STRAND=1	6	48662282	.	T	A	6_48662282_A_T	10	ENSSSCG00000002996;ENSSSCG00000003144;ENSSSCG00000003153;ENSSSCG00000003240;ENSSSCG00000022906;ENSSSCG00000023556;ENSSSCG00000025568;ENSSSCG00000032536;ENSSSCG00000032969;ENSSSCG00000040533
muscle	6_48662282_T/A	6:48662282	A	ENSSSCG00000025109	ENSSSCT00000054892	Transcript	missense_variant	1042	872	291	F/Y	tTc/tAc	rs320306486	IMPACT=MODERATE;STRAND=1	6	48662282	.	T	A	6_48662282_A_T	10	ENSSSCG00000002996;ENSSSCG00000003144;ENSSSCG00000003153;ENSSSCG00000003240;ENSSSCG00000022906;ENSSSCG00000023556;ENSSSCG00000025568;ENSSSCG00000032536;ENSSSCG00000032969;ENSSSCG00000040533
muscle	6_48665529_G/T	6:48665529	T	ENSSSCG00000025109	ENSSSCT00000037143	Transcript	missense_variant	1545	1364	455	R/L	cGc/cTc	rs318275838	IMPACT=MODERATE;STRAND=1	6	48665529	.	G	T	6_48665529_T_G	10	ENSSSCG00000002906;ENSSSCG00000002916;ENSSSCG00000003006;ENSSSCG00000003338;ENSSSCG00000022906;ENSSSCG00000023556;ENSSSCG00000032059;ENSSSCG00000032711;ENSSSCG00000040533;ENSSSCG00000048091
muscle	6_48675930_C/A	6:48675930	A	ENSSSCG00000038439	ENSSSCT00000036911	Transcript	missense_variant	3819	3589	1197	A/S	Gct/Tct	rs321413193	IMPACT=MODERATE;STRAND=-1	6	48675930	.	C	A	6_48675930_A_C	11	ENSSSCG00000002906;ENSSSCG00000002996;ENSSSCG00000003144;ENSSSCG00000003153;ENSSSCG00000003240;ENSSSCG00000022906;ENSSSCG00000023556;ENSSSCG00000025568;ENSSSCG00000032536;ENSSSCG00000032969;ENSSSCG00000040533
muscle	6_48676388_T/C	6:48676388	C	ENSSSCG00000038439	ENSSSCT00000036911	Transcript	missense_variant	3399	3169	1057	M/V	Atg/Gtg	rs334768280	IMPACT=MODERATE;STRAND=-1	6	48676388	.	T	C	6_48676388_C_T	10	ENSSSCG00000002996;ENSSSCG00000003144;ENSSSCG00000003153;ENSSSCG00000003240;ENSSSCG00000022906;ENSSSCG00000023556;ENSSSCG00000025568;ENSSSCG00000032536;ENSSSCG00000032969;ENSSSCG00000040533
muscle	6_48744648_G/T	6:48744648	T	ENSSSCG00000035487	ENSSSCT00000041327	Transcript	missense_variant	128	128	43	R/I	aGa/aTa	rs327973512	IMPACT=MODERATE;STRAND=1	6	48744648	.	G	T	6_48744648_T_G	10	ENSSSCG00000002996;ENSSSCG00000003144;ENSSSCG00000003153;ENSSSCG00000003240;ENSSSCG00000022906;ENSSSCG00000023556;ENSSSCG00000025568;ENSSSCG00000032536;ENSSSCG00000032969;ENSSSCG00000040533
muscle	6_48840398_-/G	6:48840397-48840398	G	ENSSSCG00000033760	ENSSSCT00000067071	Transcript	frameshift_variant,splice_region_variant,splice_polypyrimidine_tract_variant,intron_variant	1195-1196	1128-1129	376-377	-/X	-/G	-	IMPACT=HIGH;STRAND=1	6	48840397	.	T	TG	6_48840397_TG_T	11	ENSSSCG00000002906;ENSSSCG00000002996;ENSSSCG00000003144;ENSSSCG00000003153;ENSSSCG00000003240;ENSSSCG00000022906;ENSSSCG00000023556;ENSSSCG00000025568;ENSSSCG00000032536;ENSSSCG00000032969;ENSSSCG00000040533
muscle	6_48840400_-/C	6:48840399-48840400	C	ENSSSCG00000033760	ENSSSCT00000067071	Transcript	frameshift_variant,splice_region_variant,intron_variant	1195-1196	1128-1129	376-377	-/X	-/C	-	IMPACT=HIGH;STRAND=1	6	48840399	.	G	GC	6_48840399_GC_G	10	ENSSSCG00000002906;ENSSSCG00000002996;ENSSSCG00000003144;ENSSSCG00000003153;ENSSSCG00000003240;ENSSSCG00000022906;ENSSSCG00000023556;ENSSSCG00000025568;ENSSSCG00000032969;ENSSSCG00000040533
muscle	6_48859890_G/A	6:48859890	A	ENSSSCG00000033760	ENSSSCT00000051354	Transcript	missense_variant	4454	4414	1472	V/I	Gtt/Att	rs328375157	IMPACT=MODERATE;STRAND=1	6	48859890	.	G	A	6_48859890_A_G	11	ENSSSCG00000002906;ENSSSCG00000002996;ENSSSCG00000003144;ENSSSCG00000003153;ENSSSCG00000003240;ENSSSCG00000022906;ENSSSCG00000023556;ENSSSCG00000025568;ENSSSCG00000032536;ENSSSCG00000032969;ENSSSCG00000040533
muscle	6_48859890_G/A	6:48859890	A	ENSSSCG00000033760	ENSSSCT00000067071	Transcript	missense_variant	4778	4711	1571	V/I	Gtt/Att	rs328375157	IMPACT=MODERATE;STRAND=1	6	48859890	.	G	A	6_48859890_A_G	11	ENSSSCG00000002906;ENSSSCG00000002996;ENSSSCG00000003144;ENSSSCG00000003153;ENSSSCG00000003240;ENSSSCG00000022906;ENSSSCG00000023556;ENSSSCG00000025568;ENSSSCG00000032536;ENSSSCG00000032969;ENSSSCG00000040533
muscle	6_48891285_T/C	6:48891285	C	ENSSSCG00000023228	ENSSSCT00000025554	Transcript	missense_variant	1484	1396	466	T/A	Acc/Gcc	rs331165034	IMPACT=MODERATE;STRAND=-1	6	48891285	.	T	C	6_48891285_C_T	11	ENSSSCG00000002996;ENSSSCG00000003144;ENSSSCG00000003153;ENSSSCG00000003240;ENSSSCG00000022906;ENSSSCG00000023556;ENSSSCG00000025568;ENSSSCG00000032536;ENSSSCG00000032969;ENSSSCG00000034313;ENSSSCG00000040533
muscle	6_48891285_T/C	6:48891285	C	ENSSSCG00000023228	ENSSSCT00000028853	Transcript	missense_variant	2754	2653	885	T/A	Acc/Gcc	rs331165034	IMPACT=MODERATE;STRAND=-1	6	48891285	.	T	C	6_48891285_C_T	11	ENSSSCG00000002996;ENSSSCG00000003144;ENSSSCG00000003153;ENSSSCG00000003240;ENSSSCG00000022906;ENSSSCG00000023556;ENSSSCG00000025568;ENSSSCG00000032536;ENSSSCG00000032969;ENSSSCG00000034313;ENSSSCG00000040533
muscle	6_48891285_T/C	6:48891285	C	ENSSSCG00000023228	ENSSSCT00000032442	Transcript	missense_variant	2786	2620	874	T/A	Acc/Gcc	rs331165034	IMPACT=MODERATE;STRAND=-1	6	48891285	.	T	C	6_48891285_C_T	11	ENSSSCG00000002996;ENSSSCG00000003144;ENSSSCG00000003153;ENSSSCG00000003240;ENSSSCG00000022906;ENSSSCG00000023556;ENSSSCG00000025568;ENSSSCG00000032536;ENSSSCG00000032969;ENSSSCG00000034313;ENSSSCG00000040533
muscle	6_48891285_T/C	6:48891285	C	ENSSSCG00000023228	ENSSSCT00000047331	Transcript	missense_variant	1387	1387	463	T/A	Acc/Gcc	rs331165034	IMPACT=MODERATE;STRAND=-1	6	48891285	.	T	C	6_48891285_C_T	11	ENSSSCG00000002996;ENSSSCG00000003144;ENSSSCG00000003153;ENSSSCG00000003240;ENSSSCG00000022906;ENSSSCG00000023556;ENSSSCG00000025568;ENSSSCG00000032536;ENSSSCG00000032969;ENSSSCG00000034313;ENSSSCG00000040533
muscle	6_48891285_T/C	6:48891285	C	ENSSSCG00000023228	ENSSSCT00000064439	Transcript	missense_variant	1558	1549	517	T/A	Acc/Gcc	rs331165034	IMPACT=MODERATE;STRAND=-1	6	48891285	.	T	C	6_48891285_C_T	11	ENSSSCG00000002996;ENSSSCG00000003144;ENSSSCG00000003153;ENSSSCG00000003240;ENSSSCG00000022906;ENSSSCG00000023556;ENSSSCG00000025568;ENSSSCG00000032536;ENSSSCG00000032969;ENSSSCG00000034313;ENSSSCG00000040533
muscle	6_48891285_T/C	6:48891285	C	ENSSSCG00000023228	ENSSSCT00000071588	Transcript	missense_variant	2917	1684	562	T/A	Acc/Gcc	rs331165034	IMPACT=MODERATE;STRAND=-1	6	48891285	.	T	C	6_48891285_C_T	11	ENSSSCG00000002996;ENSSSCG00000003144;ENSSSCG00000003153;ENSSSCG00000003240;ENSSSCG00000022906;ENSSSCG00000023556;ENSSSCG00000025568;ENSSSCG00000032536;ENSSSCG00000032969;ENSSSCG00000034313;ENSSSCG00000040533
muscle	6_48891285_T/C	6:48891285	C	ENSSSCG00000023228	ENSSSCT00000077477	Transcript	missense_variant	2732	1438	480	T/A	Acc/Gcc	rs331165034	IMPACT=MODERATE;STRAND=-1	6	48891285	.	T	C	6_48891285_C_T	11	ENSSSCG00000002996;ENSSSCG00000003144;ENSSSCG00000003153;ENSSSCG00000003240;ENSSSCG00000022906;ENSSSCG00000023556;ENSSSCG00000025568;ENSSSCG00000032536;ENSSSCG00000032969;ENSSSCG00000034313;ENSSSCG00000040533
muscle	6_48891285_T/C	6:48891285	C	ENSSSCG00000023228	ENSSSCT00000089043	Transcript	missense_variant	2676	2575	859	T/A	Acc/Gcc	rs331165034	IMPACT=MODERATE;STRAND=-1	6	48891285	.	T	C	6_48891285_C_T	11	ENSSSCG00000002996;ENSSSCG00000003144;ENSSSCG00000003153;ENSSSCG00000003240;ENSSSCG00000022906;ENSSSCG00000023556;ENSSSCG00000025568;ENSSSCG00000032536;ENSSSCG00000032969;ENSSSCG00000034313;ENSSSCG00000040533
muscle	6_48891285_T/C	6:48891285	C	ENSSSCG00000023228	ENSSSCT00000091184	Transcript	missense_variant	2489	2095	699	T/A	Acc/Gcc	rs331165034	IMPACT=MODERATE;STRAND=-1	6	48891285	.	T	C	6_48891285_C_T	11	ENSSSCG00000002996;ENSSSCG00000003144;ENSSSCG00000003153;ENSSSCG00000003240;ENSSSCG00000022906;ENSSSCG00000023556;ENSSSCG00000025568;ENSSSCG00000032536;ENSSSCG00000032969;ENSSSCG00000034313;ENSSSCG00000040533
muscle	6_48919843_A/G	6:48919843	G	ENSSSCG00000023228	ENSSSCT00000077477	Transcript	missense_variant	1371	77	26	L/P	cTg/cCg	rs341130431	IMPACT=MODERATE;STRAND=-1	6	48919843	.	A	G	6_48919843_G_A	10	ENSSSCG00000002996;ENSSSCG00000003144;ENSSSCG00000003153;ENSSSCG00000003240;ENSSSCG00000022906;ENSSSCG00000023556;ENSSSCG00000025568;ENSSSCG00000032536;ENSSSCG00000032969;ENSSSCG00000040533
muscle	6_48937825_C/T	6:48937825	T	ENSSSCG00000023228	ENSSSCT00000032442	Transcript	missense_variant	171	5	2	G/D	gGc/gAc	rs45431914	IMPACT=MODERATE;STRAND=-1	6	48937825	.	C	T	6_48937825_T_C	12	ENSSSCG00000002906;ENSSSCG00000002996;ENSSSCG00000003144;ENSSSCG00000003153;ENSSSCG00000003240;ENSSSCG00000022906;ENSSSCG00000023556;ENSSSCG00000025568;ENSSSCG00000032536;ENSSSCG00000032969;ENSSSCG00000034313;ENSSSCG00000040533
muscle	6_48943556_T/C	6:48943556	C	ENSSSCG00000003000	ENSSSCT00000003332	Transcript	missense_variant	583	410	137	V/A	gTc/gCc	rs343448119	IMPACT=MODERATE;STRAND=1	6	48943556	.	T	C	6_48943556_C_T	10	ENSSSCG00000002996;ENSSSCG00000003144;ENSSSCG00000003153;ENSSSCG00000003240;ENSSSCG00000022906;ENSSSCG00000023556;ENSSSCG00000025568;ENSSSCG00000032536;ENSSSCG00000032969;ENSSSCG00000040533
muscle	6_48943614_C/G	6:48943614	G	ENSSSCG00000003000	ENSSSCT00000003332	Transcript	missense_variant	641	468	156	D/E	gaC/gaG	rs327860825	IMPACT=MODERATE;STRAND=1	6	48943614	.	C	G	6_48943614_G_C	12	ENSSSCG00000002906;ENSSSCG00000002996;ENSSSCG00000003144;ENSSSCG00000003153;ENSSSCG00000003240;ENSSSCG00000022906;ENSSSCG00000023556;ENSSSCG00000025568;ENSSSCG00000032536;ENSSSCG00000032969;ENSSSCG00000034313;ENSSSCG00000040533
muscle	6_48978138_-/G	6:48978137-48978138	G	ENSSSCG00000002998	ENSSSCT00000003330	Transcript	frameshift_variant,splice_region_variant,intron_variant	462-463	399-400	133-134	-/X	-/G	-	IMPACT=HIGH;STRAND=1	6	48978137	.	T	TG	6_48978137_TG_T	10	ENSSSCG00000002996;ENSSSCG00000003144;ENSSSCG00000003153;ENSSSCG00000003240;ENSSSCG00000022906;ENSSSCG00000023556;ENSSSCG00000025568;ENSSSCG00000032536;ENSSSCG00000032969;ENSSSCG00000040533
muscle	6_48978141_-/C	6:48978140-48978141	C	ENSSSCG00000002998	ENSSSCT00000003330	Transcript	frameshift_variant,splice_donor_region_variant	465-466	402-403	134-135	-/X	-/C	-	IMPACT=HIGH;STRAND=1	6	48978140	.	G	GC	6_48978140_GC_G	11	ENSSSCG00000002906;ENSSSCG00000002996;ENSSSCG00000003144;ENSSSCG00000003153;ENSSSCG00000003240;ENSSSCG00000022906;ENSSSCG00000023556;ENSSSCG00000025568;ENSSSCG00000032536;ENSSSCG00000032969;ENSSSCG00000040533
muscle	6_49019345_G/T	6:49019345	T	ENSSSCG00000002994	ENSSSCT00000003326	Transcript	missense_variant	1311	1203	401	S/R	agC/agA	rs331701962	IMPACT=MODERATE;STRAND=-1	6	49019345	.	G	T	6_49019345_T_G	12	ENSSSCG00000002906;ENSSSCG00000002996;ENSSSCG00000003144;ENSSSCG00000003153;ENSSSCG00000003240;ENSSSCG00000022906;ENSSSCG00000023556;ENSSSCG00000025568;ENSSSCG00000032536;ENSSSCG00000032969;ENSSSCG00000034313;ENSSSCG00000040533
muscle	6_49168926_A/G	6:49168926	G	ENSSSCG00000003006	ENSSSCT00000003339	Transcript	missense_variant	742	742	248	S/P	Tcc/Ccc	rs321404347	IMPACT=MODERATE;STRAND=-1	6	49168926	.	A	G	6_49168926_G_A	10	ENSSSCG00000003142;ENSSSCG00000003153;ENSSSCG00000003240;ENSSSCG00000022906;ENSSSCG00000025568;ENSSSCG00000032536;ENSSSCG00000032969;ENSSSCG00000034313;ENSSSCG00000039929;ENSSSCG00000040533
muscle	6_49168926_A/G	6:49168926	G	ENSSSCG00000003006	ENSSSCT00000045458	Transcript	missense_variant	665	409	137	S/P	Tcc/Ccc	rs321404347	IMPACT=MODERATE;STRAND=-1	6	49168926	.	A	G	6_49168926_G_A	10	ENSSSCG00000003142;ENSSSCG00000003153;ENSSSCG00000003240;ENSSSCG00000022906;ENSSSCG00000025568;ENSSSCG00000032536;ENSSSCG00000032969;ENSSSCG00000034313;ENSSSCG00000039929;ENSSSCG00000040533
muscle	6_49168926_A/G	6:49168926	G	ENSSSCG00000003006	ENSSSCT00000046008	Transcript	missense_variant	742	742	248	S/P	Tcc/Ccc	rs321404347	IMPACT=MODERATE;STRAND=-1	6	49168926	.	A	G	6_49168926_G_A	10	ENSSSCG00000003142;ENSSSCG00000003153;ENSSSCG00000003240;ENSSSCG00000022906;ENSSSCG00000025568;ENSSSCG00000032536;ENSSSCG00000032969;ENSSSCG00000034313;ENSSSCG00000039929;ENSSSCG00000040533
muscle	6_49168926_A/G	6:49168926	G	ENSSSCG00000003006	ENSSSCT00000046878	Transcript	missense_variant	742	742	248	S/P	Tcc/Ccc	rs321404347	IMPACT=MODERATE;STRAND=-1	6	49168926	.	A	G	6_49168926_G_A	10	ENSSSCG00000003142;ENSSSCG00000003153;ENSSSCG00000003240;ENSSSCG00000022906;ENSSSCG00000025568;ENSSSCG00000032536;ENSSSCG00000032969;ENSSSCG00000034313;ENSSSCG00000039929;ENSSSCG00000040533
muscle	6_49168926_A/G	6:49168926	G	ENSSSCG00000003006	ENSSSCT00000057999	Transcript	missense_variant	665	637	213	S/P	Tcc/Ccc	rs321404347	IMPACT=MODERATE;STRAND=-1	6	49168926	.	A	G	6_49168926_G_A	10	ENSSSCG00000003142;ENSSSCG00000003153;ENSSSCG00000003240;ENSSSCG00000022906;ENSSSCG00000025568;ENSSSCG00000032536;ENSSSCG00000032969;ENSSSCG00000034313;ENSSSCG00000039929;ENSSSCG00000040533
muscle	6_49168926_A/G	6:49168926	G	ENSSSCG00000003006	ENSSSCT00000062976	Transcript	missense_variant	665	637	213	S/P	Tcc/Ccc	rs321404347	IMPACT=MODERATE;STRAND=-1	6	49168926	.	A	G	6_49168926_G_A	10	ENSSSCG00000003142;ENSSSCG00000003153;ENSSSCG00000003240;ENSSSCG00000022906;ENSSSCG00000025568;ENSSSCG00000032536;ENSSSCG00000032969;ENSSSCG00000034313;ENSSSCG00000039929;ENSSSCG00000040533
muscle	6_49178323_G/C	6:49178323	C	ENSSSCG00000003006	ENSSSCT00000003339	Transcript	missense_variant	91	91	31	R/G	Cgg/Ggg	-	IMPACT=MODERATE;STRAND=-1	6	49178323	.	G	C	6_49178323_C_G	10	ENSSSCG00000002996;ENSSSCG00000003153;ENSSSCG00000003240;ENSSSCG00000022906;ENSSSCG00000023556;ENSSSCG00000025568;ENSSSCG00000032536;ENSSSCG00000032969;ENSSSCG00000034313;ENSSSCG00000040533
muscle	6_49178323_G/C	6:49178323	C	ENSSSCG00000003006	ENSSSCT00000046008	Transcript	missense_variant	91	91	31	R/G	Cgg/Ggg	-	IMPACT=MODERATE;STRAND=-1	6	49178323	.	G	C	6_49178323_C_G	10	ENSSSCG00000002996;ENSSSCG00000003153;ENSSSCG00000003240;ENSSSCG00000022906;ENSSSCG00000023556;ENSSSCG00000025568;ENSSSCG00000032536;ENSSSCG00000032969;ENSSSCG00000034313;ENSSSCG00000040533
muscle	6_49178323_G/C	6:49178323	C	ENSSSCG00000003006	ENSSSCT00000046878	Transcript	missense_variant	91	91	31	R/G	Cgg/Ggg	-	IMPACT=MODERATE;STRAND=-1	6	49178323	.	G	C	6_49178323_C_G	10	ENSSSCG00000002996;ENSSSCG00000003153;ENSSSCG00000003240;ENSSSCG00000022906;ENSSSCG00000023556;ENSSSCG00000025568;ENSSSCG00000032536;ENSSSCG00000032969;ENSSSCG00000034313;ENSSSCG00000040533
muscle	6_49178349_G/C	6:49178349	C	ENSSSCG00000003006	ENSSSCT00000003339	Transcript	missense_variant	65	65	22	A/G	gCt/gGt	-	IMPACT=MODERATE;STRAND=-1	6	49178349	.	G	C	6_49178349_C_G	10	ENSSSCG00000002996;ENSSSCG00000003153;ENSSSCG00000003240;ENSSSCG00000022906;ENSSSCG00000023556;ENSSSCG00000025568;ENSSSCG00000032536;ENSSSCG00000032969;ENSSSCG00000034313;ENSSSCG00000040533
muscle	6_49178349_G/C	6:49178349	C	ENSSSCG00000003006	ENSSSCT00000046008	Transcript	missense_variant	65	65	22	A/G	gCt/gGt	-	IMPACT=MODERATE;STRAND=-1	6	49178349	.	G	C	6_49178349_C_G	10	ENSSSCG00000002996;ENSSSCG00000003153;ENSSSCG00000003240;ENSSSCG00000022906;ENSSSCG00000023556;ENSSSCG00000025568;ENSSSCG00000032536;ENSSSCG00000032969;ENSSSCG00000034313;ENSSSCG00000040533
muscle	6_49178349_G/C	6:49178349	C	ENSSSCG00000003006	ENSSSCT00000046878	Transcript	missense_variant	65	65	22	A/G	gCt/gGt	-	IMPACT=MODERATE;STRAND=-1	6	49178349	.	G	C	6_49178349_C_G	10	ENSSSCG00000002996;ENSSSCG00000003153;ENSSSCG00000003240;ENSSSCG00000022906;ENSSSCG00000023556;ENSSSCG00000025568;ENSSSCG00000032536;ENSSSCG00000032969;ENSSSCG00000034313;ENSSSCG00000040533
muscle	6_49375977_A/G	6:49375977	G	ENSSSCG00000003015	ENSSSCT00000003348	Transcript	missense_variant	970	685	229	F/L	Ttc/Ctc	rs339183464	IMPACT=MODERATE;STRAND=-1	6	49375977	.	A	G	6_49375977_G_A	10	ENSSSCG00000003142;ENSSSCG00000003153;ENSSSCG00000003240;ENSSSCG00000022906;ENSSSCG00000025568;ENSSSCG00000032536;ENSSSCG00000032969;ENSSSCG00000034313;ENSSSCG00000039929;ENSSSCG00000040533
muscle	6_49375977_A/G	6:49375977	G	ENSSSCG00000003015	ENSSSCT00000037673	Transcript	missense_variant	379	379	127	F/L	Ttc/Ctc	rs339183464	IMPACT=MODERATE;STRAND=-1	6	49375977	.	A	G	6_49375977_G_A	10	ENSSSCG00000003142;ENSSSCG00000003153;ENSSSCG00000003240;ENSSSCG00000022906;ENSSSCG00000025568;ENSSSCG00000032536;ENSSSCG00000032969;ENSSSCG00000034313;ENSSSCG00000039929;ENSSSCG00000040533
muscle	6_49644289_T/C	6:49644289	C	ENSSSCG00000003030	ENSSSCT00000080866	Transcript	splice_acceptor_variant	-	-	-	-	-	rs1111641605	IMPACT=HIGH;STRAND=-1	6	49644289	.	T	C	6_49644289_C_T	10	ENSSSCG00000003142;ENSSSCG00000003153;ENSSSCG00000003240;ENSSSCG00000022906;ENSSSCG00000025568;ENSSSCG00000032536;ENSSSCG00000032969;ENSSSCG00000034313;ENSSSCG00000039929;ENSSSCG00000040533
muscle	6_49648259_A/G	6:49648259	G	ENSSSCG00000003030	ENSSSCT00000003361	Transcript	missense_variant	1003	464	155	L/S	tTg/tCg	rs1109095092	IMPACT=MODERATE;STRAND=-1	6	49648259	.	A	G	6_49648259_G_A	10	ENSSSCG00000003142;ENSSSCG00000003153;ENSSSCG00000003240;ENSSSCG00000022906;ENSSSCG00000025568;ENSSSCG00000032536;ENSSSCG00000032969;ENSSSCG00000034313;ENSSSCG00000039929;ENSSSCG00000040533
muscle	6_49648259_A/G	6:49648259	G	ENSSSCG00000003030	ENSSSCT00000064651	Transcript	missense_variant	3083	3083	1028	L/S	tTg/tCg	rs1109095092	IMPACT=MODERATE;STRAND=-1	6	49648259	.	A	G	6_49648259_G_A	10	ENSSSCG00000003142;ENSSSCG00000003153;ENSSSCG00000003240;ENSSSCG00000022906;ENSSSCG00000025568;ENSSSCG00000032536;ENSSSCG00000032969;ENSSSCG00000034313;ENSSSCG00000039929;ENSSSCG00000040533
muscle	6_49648259_A/G	6:49648259	G	ENSSSCG00000003030	ENSSSCT00000080866	Transcript	missense_variant	979	464	155	L/S	tTg/tCg	rs1109095092	IMPACT=MODERATE;STRAND=-1	6	49648259	.	A	G	6_49648259_G_A	10	ENSSSCG00000003142;ENSSSCG00000003153;ENSSSCG00000003240;ENSSSCG00000022906;ENSSSCG00000025568;ENSSSCG00000032536;ENSSSCG00000032969;ENSSSCG00000034313;ENSSSCG00000039929;ENSSSCG00000040533
muscle	6_49660415_G/T	6:49660415	T	ENSSSCG00000003030	ENSSSCT00000064651	Transcript	missense_variant	2531	2531	844	P/H	cCt/cAt	rs342374600	IMPACT=MODERATE;STRAND=-1	6	49660415	.	G	T	6_49660415_T_G	10	ENSSSCG00000003142;ENSSSCG00000003153;ENSSSCG00000003240;ENSSSCG00000022906;ENSSSCG00000025568;ENSSSCG00000032536;ENSSSCG00000032969;ENSSSCG00000034313;ENSSSCG00000039929;ENSSSCG00000040533
muscle	6_49661811_C/T	6:49661811	T	ENSSSCG00000003030	ENSSSCT00000064651	Transcript	missense_variant	1135	1135	379	A/T	Gcc/Acc	rs320756822	IMPACT=MODERATE;STRAND=-1	6	49661811	.	C	T	6_49661811_T_C	10	ENSSSCG00000003142;ENSSSCG00000003153;ENSSSCG00000003240;ENSSSCG00000022906;ENSSSCG00000025568;ENSSSCG00000032536;ENSSSCG00000032969;ENSSSCG00000034313;ENSSSCG00000039929;ENSSSCG00000040533
muscle	6_49662183_-/G	6:49662182-49662183	G	ENSSSCG00000003030	ENSSSCT00000064651	Transcript	frameshift_variant,splice_region_variant,splice_polypyrimidine_tract_variant,intron_variant	765-766	765-766	255-256	-/X	-/C	-	IMPACT=HIGH;STRAND=-1	6	49662182	.	C	CG	6_49662182_CG_C	10	ENSSSCG00000003142;ENSSSCG00000003153;ENSSSCG00000003240;ENSSSCG00000022906;ENSSSCG00000025568;ENSSSCG00000032536;ENSSSCG00000032969;ENSSSCG00000034313;ENSSSCG00000039929;ENSSSCG00000040533
muscle	6_49662773_GCTGCT/-	6:49662773-49662778	-	ENSSSCG00000003030	ENSSSCT00000064651	Transcript	inframe_deletion	170-175	170-175	57-59	QQP/P	cAGCAGCcg/ccg	-	IMPACT=MODERATE;STRAND=-1	6	49662772	.	GGCTGCT	G	6_49662772_G_GGCTGCT	10	ENSSSCG00000003142;ENSSSCG00000003153;ENSSSCG00000003240;ENSSSCG00000022906;ENSSSCG00000025568;ENSSSCG00000032536;ENSSSCG00000032969;ENSSSCG00000034313;ENSSSCG00000039929;ENSSSCG00000040533
muscle	6_49700114_-/C	6:49700113-49700114	C	ENSSSCG00000003035	ENSSSCT00000003371	Transcript	frameshift_variant	1454-1455	1431-1432	477-478	-/X	-/C	-	IMPACT=HIGH;STRAND=1	6	49700113	.	T	TC	6_49700113_TC_T	10	ENSSSCG00000003142;ENSSSCG00000003153;ENSSSCG00000003240;ENSSSCG00000022906;ENSSSCG00000025568;ENSSSCG00000032536;ENSSSCG00000032969;ENSSSCG00000034313;ENSSSCG00000039929;ENSSSCG00000040533
muscle	6_49700114_-/C	6:49700113-49700114	C	ENSSSCG00000003035	ENSSSCT00000060079	Transcript	frameshift_variant	1454-1455	1431-1432	477-478	-/X	-/C	-	IMPACT=HIGH;STRAND=1	6	49700113	.	T	TC	6_49700113_TC_T	10	ENSSSCG00000003142;ENSSSCG00000003153;ENSSSCG00000003240;ENSSSCG00000022906;ENSSSCG00000025568;ENSSSCG00000032536;ENSSSCG00000032969;ENSSSCG00000034313;ENSSSCG00000039929;ENSSSCG00000040533
muscle	6_49700116_-/T	6:49700115-49700116	T	ENSSSCG00000003035	ENSSSCT00000003371	Transcript	frameshift_variant	1456-1457	1433-1434	478	P/PX	ccc/ccTc	-	IMPACT=HIGH;STRAND=1	6	49700115	.	C	CT	6_49700115_CT_C	10	ENSSSCG00000003142;ENSSSCG00000003153;ENSSSCG00000003240;ENSSSCG00000022906;ENSSSCG00000025568;ENSSSCG00000032536;ENSSSCG00000032969;ENSSSCG00000034313;ENSSSCG00000039929;ENSSSCG00000040533
muscle	6_49700116_-/T	6:49700115-49700116	T	ENSSSCG00000003035	ENSSSCT00000060079	Transcript	frameshift_variant	1456-1457	1433-1434	478	P/PX	ccc/ccTc	-	IMPACT=HIGH;STRAND=1	6	49700115	.	C	CT	6_49700115_CT_C	10	ENSSSCG00000003142;ENSSSCG00000003153;ENSSSCG00000003240;ENSSSCG00000022906;ENSSSCG00000025568;ENSSSCG00000032536;ENSSSCG00000032969;ENSSSCG00000034313;ENSSSCG00000039929;ENSSSCG00000040533
muscle	6_49713610_-/G	6:49713609-49713610	G	ENSSSCG00000030182	ENSSSCT00000068137	Transcript	frameshift_variant	509-510	376-377	126	R/RX	aga/aGga	-	IMPACT=HIGH;STRAND=1	6	49713609	.	A	AG	6_49713609_AG_A	10	ENSSSCG00000003142;ENSSSCG00000003153;ENSSSCG00000003240;ENSSSCG00000022906;ENSSSCG00000025568;ENSSSCG00000032536;ENSSSCG00000032969;ENSSSCG00000034313;ENSSSCG00000039929;ENSSSCG00000040533
muscle	6_49713611_-/A	6:49713610-49713611	A	ENSSSCG00000030182	ENSSSCT00000030680	Transcript	frameshift_variant,splice_region_variant,intron_variant	709-710	375-376	125-126	-/X	-/A	-	IMPACT=HIGH;STRAND=1	6	49713610	.	G	GA	6_49713610_GA_G	10	ENSSSCG00000003142;ENSSSCG00000003153;ENSSSCG00000003240;ENSSSCG00000022906;ENSSSCG00000025568;ENSSSCG00000032536;ENSSSCG00000032969;ENSSSCG00000034313;ENSSSCG00000039929;ENSSSCG00000040533
muscle	6_49713611_-/A	6:49713610-49713611	A	ENSSSCG00000030182	ENSSSCT00000068137	Transcript	frameshift_variant	510-511	377-378	126	R/RX	aga/agAa	-	IMPACT=HIGH;STRAND=1	6	49713610	.	G	GA	6_49713610_GA_G	10	ENSSSCG00000003142;ENSSSCG00000003153;ENSSSCG00000003240;ENSSSCG00000022906;ENSSSCG00000025568;ENSSSCG00000032536;ENSSSCG00000032969;ENSSSCG00000034313;ENSSSCG00000039929;ENSSSCG00000040533
muscle	6_50757979_A/G	6:50757979	G	ENSSSCG00000003070	ENSSSCT00000003407	Transcript	missense_variant	2083	1781	594	D/G	gAt/gGt	rs327531047	IMPACT=MODERATE;STRAND=1	6	50757979	.	A	G	6_50757979_G_A	10	ENSSSCG00000003142;ENSSSCG00000003153;ENSSSCG00000003240;ENSSSCG00000022906;ENSSSCG00000025568;ENSSSCG00000032536;ENSSSCG00000032969;ENSSSCG00000034313;ENSSSCG00000039929;ENSSSCG00000040533
muscle	6_50757979_A/G	6:50757979	G	ENSSSCG00000003070	ENSSSCT00000060898	Transcript	missense_variant	2296	1781	594	D/G	gAt/gGt	rs327531047	IMPACT=MODERATE;STRAND=1	6	50757979	.	A	G	6_50757979_G_A	10	ENSSSCG00000003142;ENSSSCG00000003153;ENSSSCG00000003240;ENSSSCG00000022906;ENSSSCG00000025568;ENSSSCG00000032536;ENSSSCG00000032969;ENSSSCG00000034313;ENSSSCG00000039929;ENSSSCG00000040533
muscle	6_51292060_G/A	6:51292060	A	ENSSSCG00000003083	ENSSSCT00000060228	Transcript	missense_variant,splice_region_variant	1467	1454	485	R/H	cGc/cAc	rs320508326	IMPACT=MODERATE;STRAND=1	6	51292060	.	G	A	6_51292060_A_G	10	ENSSSCG00000003134;ENSSSCG00000003142;ENSSSCG00000003153;ENSSSCG00000003240;ENSSSCG00000022906;ENSSSCG00000025568;ENSSSCG00000032969;ENSSSCG00000034313;ENSSSCG00000039929;ENSSSCG00000040533
muscle	6_51441168_-/G	6:51441167-51441168	G	ENSSSCG00000003085	ENSSSCT00000059938	Transcript	frameshift_variant	1882-1883	1882-1883	628	R/RX	cgc/cGgc	-	IMPACT=HIGH;STRAND=1	6	51441167	.	C	CG	6_51441167_CG_C	11	ENSSSCG00000003081;ENSSSCG00000003142;ENSSSCG00000003153;ENSSSCG00000003240;ENSSSCG00000022906;ENSSSCG00000025568;ENSSSCG00000029070;ENSSSCG00000032969;ENSSSCG00000034313;ENSSSCG00000039929;ENSSSCG00000040533
muscle	6_51441168_-/G	6:51441167-51441168	G	ENSSSCG00000003085	ENSSSCT00000081721	Transcript	frameshift_variant	1840-1841	1840-1841	614	R/RX	cgc/cGgc	-	IMPACT=HIGH;STRAND=1	6	51441167	.	C	CG	6_51441167_CG_C	11	ENSSSCG00000003081;ENSSSCG00000003142;ENSSSCG00000003153;ENSSSCG00000003240;ENSSSCG00000022906;ENSSSCG00000025568;ENSSSCG00000029070;ENSSSCG00000032969;ENSSSCG00000034313;ENSSSCG00000039929;ENSSSCG00000040533
muscle	6_51441168_-/T	6:51441167-51441168	T	ENSSSCG00000003085	ENSSSCT00000059938	Transcript	frameshift_variant	1882-1883	1882-1883	628	R/LX	cgc/cTgc	-	IMPACT=HIGH;STRAND=1	6	51441167	.	C	CT	6_51441167_CT_C	11	ENSSSCG00000003081;ENSSSCG00000003142;ENSSSCG00000003153;ENSSSCG00000003240;ENSSSCG00000022906;ENSSSCG00000025568;ENSSSCG00000029070;ENSSSCG00000032969;ENSSSCG00000034313;ENSSSCG00000039929;ENSSSCG00000040533
muscle	6_51441168_-/T	6:51441167-51441168	T	ENSSSCG00000003085	ENSSSCT00000081721	Transcript	frameshift_variant	1840-1841	1840-1841	614	R/LX	cgc/cTgc	-	IMPACT=HIGH;STRAND=1	6	51441167	.	C	CT	6_51441167_CT_C	11	ENSSSCG00000003081;ENSSSCG00000003142;ENSSSCG00000003153;ENSSSCG00000003240;ENSSSCG00000022906;ENSSSCG00000025568;ENSSSCG00000029070;ENSSSCG00000032969;ENSSSCG00000034313;ENSSSCG00000039929;ENSSSCG00000040533
muscle	6_51498056_-/A	6:51498055-51498056	A	ENSSSCG00000040264	ENSSSCT00000054061	Transcript	frameshift_variant	371-372	289-290	97	P/HX	ccc/cAcc	-	IMPACT=HIGH;STRAND=1	6	51498055	.	C	CA	6_51498055_CA_C	11	ENSSSCG00000003134;ENSSSCG00000003142;ENSSSCG00000003153;ENSSSCG00000003240;ENSSSCG00000022906;ENSSSCG00000025568;ENSSSCG00000029070;ENSSSCG00000032969;ENSSSCG00000034313;ENSSSCG00000039929;ENSSSCG00000040533
muscle	6_51498056_-/A	6:51498055-51498056	A	ENSSSCG00000040264	ENSSSCT00000059638	Transcript	frameshift_variant,splice_region_variant	1353-1354	1053-1054	351-352	-/X	-/A	-	IMPACT=HIGH;STRAND=1	6	51498055	.	C	CA	6_51498055_CA_C	11	ENSSSCG00000003134;ENSSSCG00000003142;ENSSSCG00000003153;ENSSSCG00000003240;ENSSSCG00000022906;ENSSSCG00000025568;ENSSSCG00000029070;ENSSSCG00000032969;ENSSSCG00000034313;ENSSSCG00000039929;ENSSSCG00000040533
muscle	6_51498056_-/A	6:51498055-51498056	A	ENSSSCG00000040264	ENSSSCT00000073043	Transcript	frameshift_variant,splice_region_variant	1167-1168	867-868	289-290	-/X	-/A	-	IMPACT=HIGH;STRAND=1	6	51498055	.	C	CA	6_51498055_CA_C	11	ENSSSCG00000003134;ENSSSCG00000003142;ENSSSCG00000003153;ENSSSCG00000003240;ENSSSCG00000022906;ENSSSCG00000025568;ENSSSCG00000029070;ENSSSCG00000032969;ENSSSCG00000034313;ENSSSCG00000039929;ENSSSCG00000040533
muscle	6_51498056_-/A	6:51498055-51498056	A	ENSSSCG00000040264	ENSSSCT00000074232	Transcript	frameshift_variant,splice_region_variant	1353-1354	1053-1054	351-352	-/X	-/A	-	IMPACT=HIGH;STRAND=1	6	51498055	.	C	CA	6_51498055_CA_C	11	ENSSSCG00000003134;ENSSSCG00000003142;ENSSSCG00000003153;ENSSSCG00000003240;ENSSSCG00000022906;ENSSSCG00000025568;ENSSSCG00000029070;ENSSSCG00000032969;ENSSSCG00000034313;ENSSSCG00000039929;ENSSSCG00000040533
muscle	6_51498056_-/G	6:51498055-51498056	G	ENSSSCG00000040264	ENSSSCT00000054061	Transcript	frameshift_variant	371-372	289-290	97	P/RX	ccc/cGcc	-	IMPACT=HIGH;STRAND=1	6	51498055	.	C	CG	6_51498055_CG_C	11	ENSSSCG00000003134;ENSSSCG00000003142;ENSSSCG00000003153;ENSSSCG00000003240;ENSSSCG00000022906;ENSSSCG00000025568;ENSSSCG00000029070;ENSSSCG00000032969;ENSSSCG00000034313;ENSSSCG00000039929;ENSSSCG00000040533
muscle	6_51498056_-/G	6:51498055-51498056	G	ENSSSCG00000040264	ENSSSCT00000059638	Transcript	frameshift_variant,splice_region_variant	1353-1354	1053-1054	351-352	-/X	-/G	-	IMPACT=HIGH;STRAND=1	6	51498055	.	C	CG	6_51498055_CG_C	11	ENSSSCG00000003134;ENSSSCG00000003142;ENSSSCG00000003153;ENSSSCG00000003240;ENSSSCG00000022906;ENSSSCG00000025568;ENSSSCG00000029070;ENSSSCG00000032969;ENSSSCG00000034313;ENSSSCG00000039929;ENSSSCG00000040533
muscle	6_51498056_-/G	6:51498055-51498056	G	ENSSSCG00000040264	ENSSSCT00000073043	Transcript	frameshift_variant,splice_region_variant	1167-1168	867-868	289-290	-/X	-/G	-	IMPACT=HIGH;STRAND=1	6	51498055	.	C	CG	6_51498055_CG_C	11	ENSSSCG00000003134;ENSSSCG00000003142;ENSSSCG00000003153;ENSSSCG00000003240;ENSSSCG00000022906;ENSSSCG00000025568;ENSSSCG00000029070;ENSSSCG00000032969;ENSSSCG00000034313;ENSSSCG00000039929;ENSSSCG00000040533
muscle	6_51498056_-/G	6:51498055-51498056	G	ENSSSCG00000040264	ENSSSCT00000074232	Transcript	frameshift_variant,splice_region_variant	1353-1354	1053-1054	351-352	-/X	-/G	-	IMPACT=HIGH;STRAND=1	6	51498055	.	C	CG	6_51498055_CG_C	11	ENSSSCG00000003134;ENSSSCG00000003142;ENSSSCG00000003153;ENSSSCG00000003240;ENSSSCG00000022906;ENSSSCG00000025568;ENSSSCG00000029070;ENSSSCG00000032969;ENSSSCG00000034313;ENSSSCG00000039929;ENSSSCG00000040533
muscle	6_51562852_A/C	6:51562852	C	ENSSSCG00000037056	ENSSSCT00000050386	Transcript	splice_donor_variant,splice_polypyrimidine_tract_variant	-	-	-	-	-	-	IMPACT=HIGH;STRAND=1	6	51562852	.	A	C	6_51562852_C_A	10	ENSSSCG00000003081;ENSSSCG00000003142;ENSSSCG00000003153;ENSSSCG00000003240;ENSSSCG00000022906;ENSSSCG00000025568;ENSSSCG00000032969;ENSSSCG00000034313;ENSSSCG00000039929;ENSSSCG00000040533
muscle	6_51568261_A/G	6:51568261	G	ENSSSCG00000035833	ENSSSCT00000063405	Transcript	missense_variant	1655	1655	552	V/A	gTg/gCg	-	IMPACT=MODERATE;STRAND=-1	6	51568261	.	A	G	6_51568261_G_A	10	ENSSSCG00000003134;ENSSSCG00000003142;ENSSSCG00000003153;ENSSSCG00000003240;ENSSSCG00000022906;ENSSSCG00000025568;ENSSSCG00000032969;ENSSSCG00000034313;ENSSSCG00000039929;ENSSSCG00000040533
muscle	6_51735182_G/A	6:51735182	A	ENSSSCG00000039864	ENSSSCT00000083378	Transcript	missense_variant	1712	1586	529	G/E	gGg/gAg	-	IMPACT=MODERATE;STRAND=1	6	51735182	.	G	A	6_51735182_A_G	10	ENSSSCG00000003081;ENSSSCG00000003134;ENSSSCG00000003142;ENSSSCG00000003240;ENSSSCG00000022906;ENSSSCG00000025568;ENSSSCG00000029070;ENSSSCG00000034313;ENSSSCG00000036132;ENSSSCG00000039929
muscle	6_51770420_G/A	6:51770420	A	ENSSSCG00000036542	ENSSSCT00000050546	Transcript	missense_variant	1885	1597	533	P/S	Cct/Tct	rs694523876	IMPACT=MODERATE;STRAND=-1	6	51770420	.	G	A	6_51770420_A_G	10	ENSSSCG00000003134;ENSSSCG00000003142;ENSSSCG00000003153;ENSSSCG00000003240;ENSSSCG00000022906;ENSSSCG00000025568;ENSSSCG00000032969;ENSSSCG00000034313;ENSSSCG00000039929;ENSSSCG00000040533
muscle	6_51770420_G/A	6:51770420	A	ENSSSCG00000036542	ENSSSCT00000054143	Transcript	missense_variant	1774	1486	496	P/S	Cct/Tct	rs694523876	IMPACT=MODERATE;STRAND=-1	6	51770420	.	G	A	6_51770420_A_G	10	ENSSSCG00000003134;ENSSSCG00000003142;ENSSSCG00000003153;ENSSSCG00000003240;ENSSSCG00000022906;ENSSSCG00000025568;ENSSSCG00000032969;ENSSSCG00000034313;ENSSSCG00000039929;ENSSSCG00000040533
muscle	6_51770420_G/A	6:51770420	A	ENSSSCG00000036542	ENSSSCT00000066934	Transcript	missense_variant	1997	352	118	P/S	Cct/Tct	rs694523876	IMPACT=MODERATE;STRAND=-1	6	51770420	.	G	A	6_51770420_A_G	10	ENSSSCG00000003134;ENSSSCG00000003142;ENSSSCG00000003153;ENSSSCG00000003240;ENSSSCG00000022906;ENSSSCG00000025568;ENSSSCG00000032969;ENSSSCG00000034313;ENSSSCG00000039929;ENSSSCG00000040533
muscle	6_51861833_A/G	6:51861833	G	ENSSSCG00000036870	ENSSSCT00000037707	Transcript	missense_variant	951	716	239	L/S	tTg/tCg	-	IMPACT=MODERATE;STRAND=-1	6	51861833	.	A	G	6_51861833_G_A	12	ENSSSCG00000003081;ENSSSCG00000003134;ENSSSCG00000003142;ENSSSCG00000003153;ENSSSCG00000003240;ENSSSCG00000022906;ENSSSCG00000025568;ENSSSCG00000029070;ENSSSCG00000032969;ENSSSCG00000034313;ENSSSCG00000039929;ENSSSCG00000040533
muscle	6_51861833_A/G	6:51861833	G	ENSSSCG00000036870	ENSSSCT00000040603	Transcript	missense_variant	798	695	232	L/S	tTg/tCg	-	IMPACT=MODERATE;STRAND=-1	6	51861833	.	A	G	6_51861833_G_A	12	ENSSSCG00000003081;ENSSSCG00000003134;ENSSSCG00000003142;ENSSSCG00000003153;ENSSSCG00000003240;ENSSSCG00000022906;ENSSSCG00000025568;ENSSSCG00000029070;ENSSSCG00000032969;ENSSSCG00000034313;ENSSSCG00000039929;ENSSSCG00000040533
muscle	6_51861833_A/G	6:51861833	G	ENSSSCG00000036870	ENSSSCT00000042099	Transcript	missense_variant	886	623	208	L/S	tTg/tCg	-	IMPACT=MODERATE;STRAND=-1	6	51861833	.	A	G	6_51861833_G_A	12	ENSSSCG00000003081;ENSSSCG00000003134;ENSSSCG00000003142;ENSSSCG00000003153;ENSSSCG00000003240;ENSSSCG00000022906;ENSSSCG00000025568;ENSSSCG00000029070;ENSSSCG00000032969;ENSSSCG00000034313;ENSSSCG00000039929;ENSSSCG00000040533
muscle	6_51861833_A/G	6:51861833	G	ENSSSCG00000036870	ENSSSCT00000050361	Transcript	missense_variant	827	695	232	L/S	tTg/tCg	-	IMPACT=MODERATE;STRAND=-1	6	51861833	.	A	G	6_51861833_G_A	12	ENSSSCG00000003081;ENSSSCG00000003134;ENSSSCG00000003142;ENSSSCG00000003153;ENSSSCG00000003240;ENSSSCG00000022906;ENSSSCG00000025568;ENSSSCG00000029070;ENSSSCG00000032969;ENSSSCG00000034313;ENSSSCG00000039929;ENSSSCG00000040533
muscle	6_51861833_A/G	6:51861833	G	ENSSSCG00000036870	ENSSSCT00000058875	Transcript	missense_variant	1253	713	238	L/S	tTg/tCg	-	IMPACT=MODERATE;STRAND=-1	6	51861833	.	A	G	6_51861833_G_A	12	ENSSSCG00000003081;ENSSSCG00000003134;ENSSSCG00000003142;ENSSSCG00000003153;ENSSSCG00000003240;ENSSSCG00000022906;ENSSSCG00000025568;ENSSSCG00000029070;ENSSSCG00000032969;ENSSSCG00000034313;ENSSSCG00000039929;ENSSSCG00000040533
muscle	6_51861833_A/G	6:51861833	G	ENSSSCG00000036870	ENSSSCT00000066789	Transcript	missense_variant	1938	866	289	L/S	tTg/tCg	-	IMPACT=MODERATE;STRAND=-1	6	51861833	.	A	G	6_51861833_G_A	12	ENSSSCG00000003081;ENSSSCG00000003134;ENSSSCG00000003142;ENSSSCG00000003153;ENSSSCG00000003240;ENSSSCG00000022906;ENSSSCG00000025568;ENSSSCG00000029070;ENSSSCG00000032969;ENSSSCG00000034313;ENSSSCG00000039929;ENSSSCG00000040533
muscle	6_51883057_T/G	6:51883057	G	ENSSSCG00000036317	ENSSSCT00000051516	Transcript	missense_variant	1468	502	168	S/A	Tct/Gct	-	IMPACT=MODERATE;STRAND=1	6	51883057	.	T	G	6_51883057_G_T	12	ENSSSCG00000003081;ENSSSCG00000003134;ENSSSCG00000003142;ENSSSCG00000003153;ENSSSCG00000003240;ENSSSCG00000022906;ENSSSCG00000025568;ENSSSCG00000029070;ENSSSCG00000032969;ENSSSCG00000034313;ENSSSCG00000039929;ENSSSCG00000040533
muscle	6_51883057_T/G	6:51883057	G	ENSSSCG00000036317	ENSSSCT00000055100	Transcript	missense_variant	786	502	168	S/A	Tct/Gct	-	IMPACT=MODERATE;STRAND=1	6	51883057	.	T	G	6_51883057_G_T	12	ENSSSCG00000003081;ENSSSCG00000003134;ENSSSCG00000003142;ENSSSCG00000003153;ENSSSCG00000003240;ENSSSCG00000022906;ENSSSCG00000025568;ENSSSCG00000029070;ENSSSCG00000032969;ENSSSCG00000034313;ENSSSCG00000039929;ENSSSCG00000040533
muscle	6_51883057_T/G	6:51883057	G	ENSSSCG00000036317	ENSSSCT00000079295	Transcript	missense_variant	1468	502	168	S/A	Tct/Gct	-	IMPACT=MODERATE;STRAND=1	6	51883057	.	T	G	6_51883057_G_T	12	ENSSSCG00000003081;ENSSSCG00000003134;ENSSSCG00000003142;ENSSSCG00000003153;ENSSSCG00000003240;ENSSSCG00000022906;ENSSSCG00000025568;ENSSSCG00000029070;ENSSSCG00000032969;ENSSSCG00000034313;ENSSSCG00000039929;ENSSSCG00000040533
muscle	6_52117731_T/C	6:52117731	C	ENSSSCG00000038738	ENSSSCT00000045206	Transcript	missense_variant	10	10	4	S/G	Agc/Ggc	-	IMPACT=MODERATE;STRAND=-1	6	52117731	.	T	C	6_52117731_C_T	10	ENSSSCG00000003134;ENSSSCG00000003142;ENSSSCG00000003153;ENSSSCG00000003240;ENSSSCG00000022906;ENSSSCG00000025568;ENSSSCG00000032969;ENSSSCG00000034313;ENSSSCG00000039929;ENSSSCG00000040533
muscle	6_52117731_T/C	6:52117731	C	ENSSSCG00000038738	ENSSSCT00000054473	Transcript	missense_variant	10	10	4	S/G	Agc/Ggc	-	IMPACT=MODERATE;STRAND=-1	6	52117731	.	T	C	6_52117731_C_T	10	ENSSSCG00000003134;ENSSSCG00000003142;ENSSSCG00000003153;ENSSSCG00000003240;ENSSSCG00000022906;ENSSSCG00000025568;ENSSSCG00000032969;ENSSSCG00000034313;ENSSSCG00000039929;ENSSSCG00000040533
muscle	6_52198619_C/A	6:52198619	A	ENSSSCG00000003091	ENSSSCT00000003430	Transcript	missense_variant	1597	247	83	A/S	Gcc/Tcc	rs333481090	IMPACT=MODERATE;STRAND=-1	6	52198619	.	C	A	6_52198619_A_C	11	ENSSSCG00000003081;ENSSSCG00000003142;ENSSSCG00000003153;ENSSSCG00000003240;ENSSSCG00000022906;ENSSSCG00000025568;ENSSSCG00000029070;ENSSSCG00000032969;ENSSSCG00000034313;ENSSSCG00000039929;ENSSSCG00000040533
muscle	6_52262255_A/G	6:52262255	G	ENSSSCG00000035029	ENSSSCT00000072124	Transcript	missense_variant	29	29	10	L/P	cTg/cCg	rs322246450	IMPACT=MODERATE;STRAND=-1	6	52262255	.	A	G	6_52262255_G_A	10	ENSSSCG00000003134;ENSSSCG00000003142;ENSSSCG00000003153;ENSSSCG00000003240;ENSSSCG00000022906;ENSSSCG00000025568;ENSSSCG00000032969;ENSSSCG00000034313;ENSSSCG00000039929;ENSSSCG00000040533
muscle	6_52430585_C/T	6:52430585	T	ENSSSCG00000003102	ENSSSCT00000003441	Transcript	missense_variant	110	110	37	P/L	cCg/cTg	rs326842688	IMPACT=MODERATE;STRAND=1	6	52430585	.	C	T	6_52430585_T_C	10	ENSSSCG00000003081;ENSSSCG00000003142;ENSSSCG00000003153;ENSSSCG00000003240;ENSSSCG00000022906;ENSSSCG00000025568;ENSSSCG00000032969;ENSSSCG00000034313;ENSSSCG00000039929;ENSSSCG00000040533
muscle	6_52563330_-/C	6:52563329-52563330	C	ENSSSCG00000026152	ENSSSCT00000032286	Transcript	frameshift_variant	2770-2771	2345-2346	782	G/GX	ggc/ggGc	-	IMPACT=HIGH;STRAND=-1	6	52563329	.	G	GC	6_52563329_GC_G	12	ENSSSCG00000003093;ENSSSCG00000003111;ENSSSCG00000003142;ENSSSCG00000003153;ENSSSCG00000003240;ENSSSCG00000022906;ENSSSCG00000025568;ENSSSCG00000029070;ENSSSCG00000032969;ENSSSCG00000034313;ENSSSCG00000039929;ENSSSCG00000040533
muscle	6_52563601_-/G	6:52563600-52563601	G	ENSSSCG00000026152	ENSSSCT00000032286	Transcript	frameshift_variant,splice_region_variant,splice_polypyrimidine_tract_variant,intron_variant	2501-2502	2076-2077	692-693	-/X	-/C	-	IMPACT=HIGH;STRAND=-1	6	52563600	.	A	AG	6_52563600_AG_A	11	ENSSSCG00000003081;ENSSSCG00000003093;ENSSSCG00000003153;ENSSSCG00000003240;ENSSSCG00000022906;ENSSSCG00000025568;ENSSSCG00000029070;ENSSSCG00000032969;ENSSSCG00000034313;ENSSSCG00000039929;ENSSSCG00000040533
muscle	6_52898060_-/C	6:52898059-52898060	C	ENSSSCG00000003110	ENSSSCT00000003449	Transcript	frameshift_variant	3797-3798	3249-3250	1083-1084	-/X	-/G	-	IMPACT=HIGH;STRAND=-1	6	52898059	.	G	GC	6_52898059_GC_G	12	ENSSSCG00000003081;ENSSSCG00000003134;ENSSSCG00000003142;ENSSSCG00000003153;ENSSSCG00000003240;ENSSSCG00000022906;ENSSSCG00000025568;ENSSSCG00000029070;ENSSSCG00000032969;ENSSSCG00000034313;ENSSSCG00000039929;ENSSSCG00000040533
muscle	6_52898060_-/C	6:52898059-52898060	C	ENSSSCG00000003110	ENSSSCT00000081236	Transcript	frameshift_variant	3735-3736	2949-2950	983-984	-/X	-/G	-	IMPACT=HIGH;STRAND=-1	6	52898059	.	G	GC	6_52898059_GC_G	12	ENSSSCG00000003081;ENSSSCG00000003134;ENSSSCG00000003142;ENSSSCG00000003153;ENSSSCG00000003240;ENSSSCG00000022906;ENSSSCG00000025568;ENSSSCG00000029070;ENSSSCG00000032969;ENSSSCG00000034313;ENSSSCG00000039929;ENSSSCG00000040533
muscle	6_52898060_-/C	6:52898059-52898060	C	ENSSSCG00000003110	ENSSSCT00000088705	Transcript	frameshift_variant	4049-4050	3501-3502	1167-1168	-/X	-/G	-	IMPACT=HIGH;STRAND=-1	6	52898059	.	G	GC	6_52898059_GC_G	12	ENSSSCG00000003081;ENSSSCG00000003134;ENSSSCG00000003142;ENSSSCG00000003153;ENSSSCG00000003240;ENSSSCG00000022906;ENSSSCG00000025568;ENSSSCG00000029070;ENSSSCG00000032969;ENSSSCG00000034313;ENSSSCG00000039929;ENSSSCG00000040533
muscle	6_52898061_-/T	6:52898060-52898061	T	ENSSSCG00000003110	ENSSSCT00000003449	Transcript	frameshift_variant	3796-3797	3248-3249	1083	S/SX	tcg/tcAg	-	IMPACT=HIGH;STRAND=-1	6	52898060	.	C	CT	6_52898060_CT_C	11	ENSSSCG00000003134;ENSSSCG00000003142;ENSSSCG00000003153;ENSSSCG00000003240;ENSSSCG00000022906;ENSSSCG00000025568;ENSSSCG00000029070;ENSSSCG00000032969;ENSSSCG00000034313;ENSSSCG00000039929;ENSSSCG00000040533
muscle	6_52898061_-/T	6:52898060-52898061	T	ENSSSCG00000003110	ENSSSCT00000081236	Transcript	frameshift_variant	3734-3735	2948-2949	983	S/SX	tcg/tcAg	-	IMPACT=HIGH;STRAND=-1	6	52898060	.	C	CT	6_52898060_CT_C	11	ENSSSCG00000003134;ENSSSCG00000003142;ENSSSCG00000003153;ENSSSCG00000003240;ENSSSCG00000022906;ENSSSCG00000025568;ENSSSCG00000029070;ENSSSCG00000032969;ENSSSCG00000034313;ENSSSCG00000039929;ENSSSCG00000040533
muscle	6_52898061_-/T	6:52898060-52898061	T	ENSSSCG00000003110	ENSSSCT00000088705	Transcript	frameshift_variant	4048-4049	3500-3501	1167	S/SX	tcg/tcAg	-	IMPACT=HIGH;STRAND=-1	6	52898060	.	C	CT	6_52898060_CT_C	11	ENSSSCG00000003134;ENSSSCG00000003142;ENSSSCG00000003153;ENSSSCG00000003240;ENSSSCG00000022906;ENSSSCG00000025568;ENSSSCG00000029070;ENSSSCG00000032969;ENSSSCG00000034313;ENSSSCG00000039929;ENSSSCG00000040533
muscle	6_52914788_-/CCGCCG	6:52914787-52914788	CCGCCG	ENSSSCG00000003110	ENSSSCT00000003449	Transcript	inframe_insertion	1999-2000	1451-1452	484	G/GGG	gga/ggCGGCGGa	-	IMPACT=MODERATE;STRAND=-1	6	52914787	.	T	TCCGCCG	6_52914787_TCCGCCG_T	10	ENSSSCG00000003134;ENSSSCG00000003142;ENSSSCG00000003153;ENSSSCG00000003240;ENSSSCG00000022906;ENSSSCG00000025568;ENSSSCG00000032969;ENSSSCG00000034313;ENSSSCG00000039929;ENSSSCG00000040533
muscle	6_52914788_-/CCGCCG	6:52914787-52914788	CCGCCG	ENSSSCG00000003110	ENSSSCT00000081236	Transcript	inframe_insertion	1937-1938	1151-1152	384	G/GGG	gga/ggCGGCGGa	-	IMPACT=MODERATE;STRAND=-1	6	52914787	.	T	TCCGCCG	6_52914787_TCCGCCG_T	10	ENSSSCG00000003134;ENSSSCG00000003142;ENSSSCG00000003153;ENSSSCG00000003240;ENSSSCG00000022906;ENSSSCG00000025568;ENSSSCG00000032969;ENSSSCG00000034313;ENSSSCG00000039929;ENSSSCG00000040533
muscle	6_52914788_-/CCGCCG	6:52914787-52914788	CCGCCG	ENSSSCG00000003110	ENSSSCT00000088705	Transcript	inframe_insertion	1999-2000	1451-1452	484	G/GGG	gga/ggCGGCGGa	-	IMPACT=MODERATE;STRAND=-1	6	52914787	.	T	TCCGCCG	6_52914787_TCCGCCG_T	10	ENSSSCG00000003134;ENSSSCG00000003142;ENSSSCG00000003153;ENSSSCG00000003240;ENSSSCG00000022906;ENSSSCG00000025568;ENSSSCG00000032969;ENSSSCG00000034313;ENSSSCG00000039929;ENSSSCG00000040533
muscle	6_53040660_CGGCCGC/-	6:53040660-53040666	-	ENSSSCG00000003112	ENSSSCT00000069587	Transcript	frameshift_variant	1017-1023	1017-1023	339-341	RRP/X	cgGCGGCCG/cg	-	IMPACT=HIGH;STRAND=-1	6	53040659	.	GCGGCCGC	G	6_53040659_G_GCGGCCGC	10	ENSSSCG00000003134;ENSSSCG00000003142;ENSSSCG00000003153;ENSSSCG00000003240;ENSSSCG00000022906;ENSSSCG00000025568;ENSSSCG00000032969;ENSSSCG00000034313;ENSSSCG00000039929;ENSSSCG00000040533
muscle	6_53040700_A/G	6:53040700	G	ENSSSCG00000003112	ENSSSCT00000069587	Transcript	missense_variant	983	983	328	V/A	gTt/gCt	rs324358409	IMPACT=MODERATE;STRAND=-1	6	53040700	.	A	G	6_53040700_G_A	11	ENSSSCG00000003093;ENSSSCG00000003142;ENSSSCG00000003153;ENSSSCG00000003240;ENSSSCG00000022906;ENSSSCG00000025568;ENSSSCG00000029070;ENSSSCG00000032969;ENSSSCG00000034313;ENSSSCG00000039929;ENSSSCG00000040533
muscle	6_53075461_T/C	6:53075461	C	ENSSSCG00000024240	ENSSSCT00000026006	Transcript	missense_variant	1233	932	311	L/P	cTa/cCa	rs341020533	IMPACT=MODERATE;STRAND=1	6	53075461	.	T	C	6_53075461_C_T	13	ENSSSCG00000003081;ENSSSCG00000003093;ENSSSCG00000003134;ENSSSCG00000003142;ENSSSCG00000003153;ENSSSCG00000003240;ENSSSCG00000022906;ENSSSCG00000025568;ENSSSCG00000029070;ENSSSCG00000032969;ENSSSCG00000034313;ENSSSCG00000039929;ENSSSCG00000040533
muscle	6_53075461_T/C	6:53075461	C	ENSSSCG00000024240	ENSSSCT00000049575	Transcript	missense_variant	1051	932	311	L/P	cTa/cCa	rs341020533	IMPACT=MODERATE;STRAND=1	6	53075461	.	T	C	6_53075461_C_T	13	ENSSSCG00000003081;ENSSSCG00000003093;ENSSSCG00000003134;ENSSSCG00000003142;ENSSSCG00000003153;ENSSSCG00000003240;ENSSSCG00000022906;ENSSSCG00000025568;ENSSSCG00000029070;ENSSSCG00000032969;ENSSSCG00000034313;ENSSSCG00000039929;ENSSSCG00000040533
muscle	6_53075677_A/G	6:53075677	G	ENSSSCG00000024240	ENSSSCT00000026006	Transcript	missense_variant	1343	1042	348	S/G	Agt/Ggt	rs329963502	IMPACT=MODERATE;STRAND=1	6	53075677	.	A	G	6_53075677_G_A	12	ENSSSCG00000003081;ENSSSCG00000003093;ENSSSCG00000003142;ENSSSCG00000003153;ENSSSCG00000003240;ENSSSCG00000022906;ENSSSCG00000025568;ENSSSCG00000029070;ENSSSCG00000032969;ENSSSCG00000034313;ENSSSCG00000039929;ENSSSCG00000040533
muscle	6_53075677_A/G	6:53075677	G	ENSSSCG00000024240	ENSSSCT00000049575	Transcript	missense_variant	1161	1042	348	S/G	Agt/Ggt	rs329963502	IMPACT=MODERATE;STRAND=1	6	53075677	.	A	G	6_53075677_G_A	12	ENSSSCG00000003081;ENSSSCG00000003093;ENSSSCG00000003142;ENSSSCG00000003153;ENSSSCG00000003240;ENSSSCG00000022906;ENSSSCG00000025568;ENSSSCG00000029070;ENSSSCG00000032969;ENSSSCG00000034313;ENSSSCG00000039929;ENSSSCG00000040533
muscle	6_53076388_GGAGGA/-	6:53076388-53076393	-	ENSSSCG00000024240	ENSSSCT00000026006	Transcript	inframe_deletion	1606-1611	1305-1310	435-437	AEE/A	gcGGAGGAg/gcg	-	IMPACT=MODERATE;STRAND=1	6	53076387	.	CGGAGGA	C	6_53076387_C_CGGAGGA	12	ENSSSCG00000003081;ENSSSCG00000003093;ENSSSCG00000003142;ENSSSCG00000003153;ENSSSCG00000003240;ENSSSCG00000022906;ENSSSCG00000025568;ENSSSCG00000029070;ENSSSCG00000032969;ENSSSCG00000034313;ENSSSCG00000039929;ENSSSCG00000040533
muscle	6_53076388_GGAGGA/-	6:53076388-53076393	-	ENSSSCG00000024240	ENSSSCT00000049575	Transcript	inframe_deletion	1424-1429	1305-1310	435-437	AEE/A	gcGGAGGAg/gcg	-	IMPACT=MODERATE;STRAND=1	6	53076387	.	CGGAGGA	C	6_53076387_C_CGGAGGA	12	ENSSSCG00000003081;ENSSSCG00000003093;ENSSSCG00000003142;ENSSSCG00000003153;ENSSSCG00000003240;ENSSSCG00000022906;ENSSSCG00000025568;ENSSSCG00000029070;ENSSSCG00000032969;ENSSSCG00000034313;ENSSSCG00000039929;ENSSSCG00000040533
muscle	6_53153187_A/G	6:53153187	G	ENSSSCG00000003114	ENSSSCT00000039609	Transcript	missense_variant	3144	2266	756	T/A	Acc/Gcc	rs339239843	IMPACT=MODERATE;STRAND=1	6	53153187	.	A	G	6_53153187_G_A	11	ENSSSCG00000003093;ENSSSCG00000003142;ENSSSCG00000003153;ENSSSCG00000003240;ENSSSCG00000022906;ENSSSCG00000025568;ENSSSCG00000029070;ENSSSCG00000032969;ENSSSCG00000034313;ENSSSCG00000039929;ENSSSCG00000040533
muscle	6_53153187_A/G	6:53153187	G	ENSSSCG00000003114	ENSSSCT00000040737	Transcript	missense_variant	3144	2266	756	T/A	Acc/Gcc	rs339239843	IMPACT=MODERATE;STRAND=1	6	53153187	.	A	G	6_53153187_G_A	11	ENSSSCG00000003093;ENSSSCG00000003142;ENSSSCG00000003153;ENSSSCG00000003240;ENSSSCG00000022906;ENSSSCG00000025568;ENSSSCG00000029070;ENSSSCG00000032969;ENSSSCG00000034313;ENSSSCG00000039929;ENSSSCG00000040533
muscle	6_53158268_CGG/-	6:53158268-53158270	-	ENSSSCG00000003114	ENSSSCT00000039609	Transcript	inframe_deletion	3753-3755	2875-2877	959	R/-	CGG/-	-	IMPACT=MODERATE;STRAND=1	6	53158267	.	CCGG	C	6_53158267_C_CCGG	11	ENSSSCG00000003093;ENSSSCG00000003142;ENSSSCG00000003153;ENSSSCG00000003240;ENSSSCG00000022906;ENSSSCG00000025568;ENSSSCG00000029070;ENSSSCG00000032969;ENSSSCG00000034313;ENSSSCG00000039929;ENSSSCG00000040533
muscle	6_53158268_CGG/-	6:53158268-53158270	-	ENSSSCG00000003114	ENSSSCT00000040737	Transcript	inframe_deletion	3753-3755	2875-2877	959	R/-	CGG/-	-	IMPACT=MODERATE;STRAND=1	6	53158267	.	CCGG	C	6_53158267_C_CCGG	11	ENSSSCG00000003093;ENSSSCG00000003142;ENSSSCG00000003153;ENSSSCG00000003240;ENSSSCG00000022906;ENSSSCG00000025568;ENSSSCG00000029070;ENSSSCG00000032969;ENSSSCG00000034313;ENSSSCG00000039929;ENSSSCG00000040533
muscle	6_53158333_-/C	6:53158332-53158333	C	ENSSSCG00000003114	ENSSSCT00000039609	Transcript	frameshift_variant	3773-3774	2895-2896	965-966	-/X	-/C	-	IMPACT=HIGH;STRAND=1	6	53158332	.	G	GC	6_53158332_GC_G	10	ENSSSCG00000003142;ENSSSCG00000003153;ENSSSCG00000003240;ENSSSCG00000022906;ENSSSCG00000025568;ENSSSCG00000029070;ENSSSCG00000030544;ENSSSCG00000032969;ENSSSCG00000034313;ENSSSCG00000040533
muscle	6_53158333_-/C	6:53158332-53158333	C	ENSSSCG00000003114	ENSSSCT00000040737	Transcript	frameshift_variant	3817-3818	2939-2940	980	R/RX	cgg/cgCg	-	IMPACT=HIGH;STRAND=1	6	53158332	.	G	GC	6_53158332_GC_G	10	ENSSSCG00000003142;ENSSSCG00000003153;ENSSSCG00000003240;ENSSSCG00000022906;ENSSSCG00000025568;ENSSSCG00000029070;ENSSSCG00000030544;ENSSSCG00000032969;ENSSSCG00000034313;ENSSSCG00000040533
muscle	6_53158333_-/T	6:53158332-53158333	T	ENSSSCG00000003114	ENSSSCT00000039609	Transcript	frameshift_variant	3773-3774	2895-2896	965-966	-/X	-/T	-	IMPACT=HIGH;STRAND=1	6	53158332	.	G	GT	6_53158332_GT_G	10	ENSSSCG00000003142;ENSSSCG00000003153;ENSSSCG00000003240;ENSSSCG00000022906;ENSSSCG00000025568;ENSSSCG00000029070;ENSSSCG00000030544;ENSSSCG00000032969;ENSSSCG00000034313;ENSSSCG00000040533
muscle	6_53158333_-/T	6:53158332-53158333	T	ENSSSCG00000003114	ENSSSCT00000040737	Transcript	frameshift_variant	3817-3818	2939-2940	980	R/RX	cgg/cgTg	-	IMPACT=HIGH;STRAND=1	6	53158332	.	G	GT	6_53158332_GT_G	10	ENSSSCG00000003142;ENSSSCG00000003153;ENSSSCG00000003240;ENSSSCG00000022906;ENSSSCG00000025568;ENSSSCG00000029070;ENSSSCG00000030544;ENSSSCG00000032969;ENSSSCG00000034313;ENSSSCG00000040533
muscle	6_53158338_-/GGT	6:53158337-53158338	GGT	ENSSSCG00000003114	ENSSSCT00000039609	Transcript	inframe_insertion	3778-3779	2900-2901	967	E/EV	gag/gaGGTg	-	IMPACT=MODERATE;STRAND=1	6	53158337	.	A	AGGT	6_53158337_AGGT_A	10	ENSSSCG00000003142;ENSSSCG00000003153;ENSSSCG00000003240;ENSSSCG00000022906;ENSSSCG00000025568;ENSSSCG00000029070;ENSSSCG00000030544;ENSSSCG00000032969;ENSSSCG00000034313;ENSSSCG00000040533
muscle	6_53158338_-/GGT	6:53158337-53158338	GGT	ENSSSCG00000003114	ENSSSCT00000040737	Transcript	inframe_insertion	3822-3823	2944-2945	982	R/RW	agg/aGGTgg	-	IMPACT=MODERATE;STRAND=1	6	53158337	.	A	AGGT	6_53158337_AGGT_A	10	ENSSSCG00000003142;ENSSSCG00000003153;ENSSSCG00000003240;ENSSSCG00000022906;ENSSSCG00000025568;ENSSSCG00000029070;ENSSSCG00000030544;ENSSSCG00000032969;ENSSSCG00000034313;ENSSSCG00000040533
muscle	6_53159453_G/C	6:53159453	C	ENSSSCG00000003114	ENSSSCT00000039609	Transcript	missense_variant	3937	3059	1020	S/T	aGc/aCc	rs81218295	IMPACT=MODERATE;STRAND=1	6	53159453	.	G	C	6_53159453_C_G	11	ENSSSCG00000003093;ENSSSCG00000003142;ENSSSCG00000003153;ENSSSCG00000003240;ENSSSCG00000022906;ENSSSCG00000025568;ENSSSCG00000029070;ENSSSCG00000032969;ENSSSCG00000034313;ENSSSCG00000039929;ENSSSCG00000040533
muscle	6_53179602_-/G	6:53179601-53179602	G	ENSSSCG00000003115	ENSSSCT00000003455	Transcript	frameshift_variant,splice_region_variant,intron_variant	1078-1079	1011-1012	337-338	-/X	-/C	-	IMPACT=HIGH;STRAND=-1	6	53179601	.	A	AG	6_53179601_AG_A	11	ENSSSCG00000003093;ENSSSCG00000003142;ENSSSCG00000003153;ENSSSCG00000003240;ENSSSCG00000022906;ENSSSCG00000025568;ENSSSCG00000029070;ENSSSCG00000032969;ENSSSCG00000034313;ENSSSCG00000039929;ENSSSCG00000040533
muscle	6_53231687_C/A	6:53231687	A	ENSSSCG00000029567	ENSSSCT00000024548	Transcript	missense_variant	116	116	39	R/L	cGa/cTa	rs330496935	IMPACT=MODERATE;STRAND=-1	6	53231687	.	C	A	6_53231687_A_C	11	ENSSSCG00000003093;ENSSSCG00000003142;ENSSSCG00000003153;ENSSSCG00000003240;ENSSSCG00000022906;ENSSSCG00000025568;ENSSSCG00000029070;ENSSSCG00000032969;ENSSSCG00000034313;ENSSSCG00000039929;ENSSSCG00000040533
muscle	6_53231687_C/A	6:53231687	A	ENSSSCG00000029567	ENSSSCT00000057555	Transcript	missense_variant	116	116	39	R/L	cGa/cTa	rs330496935	IMPACT=MODERATE;STRAND=-1	6	53231687	.	C	A	6_53231687_A_C	11	ENSSSCG00000003093;ENSSSCG00000003142;ENSSSCG00000003153;ENSSSCG00000003240;ENSSSCG00000022906;ENSSSCG00000025568;ENSSSCG00000029070;ENSSSCG00000032969;ENSSSCG00000034313;ENSSSCG00000039929;ENSSSCG00000040533
muscle	6_53231699_-/A	6:53231698-53231699	A	ENSSSCG00000029567	ENSSSCT00000024548	Transcript	frameshift_variant	104-105	104-105	35	L/LX	ctc/ctTc	-	IMPACT=HIGH;STRAND=-1	6	53231698	.	G	GA	6_53231698_GA_G	11	ENSSSCG00000003093;ENSSSCG00000003142;ENSSSCG00000003153;ENSSSCG00000003240;ENSSSCG00000022906;ENSSSCG00000025568;ENSSSCG00000029070;ENSSSCG00000032969;ENSSSCG00000034313;ENSSSCG00000039929;ENSSSCG00000040533
muscle	6_53231699_-/A	6:53231698-53231699	A	ENSSSCG00000029567	ENSSSCT00000057555	Transcript	frameshift_variant	104-105	104-105	35	L/LX	ctc/ctTc	-	IMPACT=HIGH;STRAND=-1	6	53231698	.	G	GA	6_53231698_GA_G	11	ENSSSCG00000003093;ENSSSCG00000003142;ENSSSCG00000003153;ENSSSCG00000003240;ENSSSCG00000022906;ENSSSCG00000025568;ENSSSCG00000029070;ENSSSCG00000032969;ENSSSCG00000034313;ENSSSCG00000039929;ENSSSCG00000040533
muscle	6_53231700_-/G	6:53231699-53231700	G	ENSSSCG00000029567	ENSSSCT00000024548	Transcript	frameshift_variant	103-104	103-104	35	L/PX	ctc/cCtc	-	IMPACT=HIGH;STRAND=-1	6	53231699	.	A	AG	6_53231699_AG_A	11	ENSSSCG00000003093;ENSSSCG00000003142;ENSSSCG00000003153;ENSSSCG00000003240;ENSSSCG00000022906;ENSSSCG00000025568;ENSSSCG00000029070;ENSSSCG00000032969;ENSSSCG00000034313;ENSSSCG00000039929;ENSSSCG00000040533
muscle	6_53231700_-/G	6:53231699-53231700	G	ENSSSCG00000029567	ENSSSCT00000057555	Transcript	frameshift_variant	103-104	103-104	35	L/PX	ctc/cCtc	-	IMPACT=HIGH;STRAND=-1	6	53231699	.	A	AG	6_53231699_AG_A	11	ENSSSCG00000003093;ENSSSCG00000003142;ENSSSCG00000003153;ENSSSCG00000003240;ENSSSCG00000022906;ENSSSCG00000025568;ENSSSCG00000029070;ENSSSCG00000032969;ENSSSCG00000034313;ENSSSCG00000039929;ENSSSCG00000040533
muscle	6_53280586_T/C	6:53280586	C	ENSSSCG00000003119	ENSSSCT00000027913	Transcript	missense_variant	4882	4024	1342	T/A	Act/Gct	rs343723796	IMPACT=MODERATE;STRAND=-1	6	53280586	.	T	C	6_53280586_C_T	10	ENSSSCG00000003134;ENSSSCG00000003142;ENSSSCG00000003153;ENSSSCG00000003240;ENSSSCG00000022906;ENSSSCG00000025568;ENSSSCG00000030544;ENSSSCG00000032969;ENSSSCG00000034313;ENSSSCG00000040533
muscle	6_53449858_T/C	6:53449858	C	ENSSSCG00000022774	ENSSSCT00000025029	Transcript	missense_variant	903	893	298	L/P	cTg/cCg	rs327859674	IMPACT=MODERATE;STRAND=1	6	53449858	.	T	C	6_53449858_C_T	11	ENSSSCG00000003093;ENSSSCG00000003142;ENSSSCG00000003153;ENSSSCG00000003240;ENSSSCG00000022906;ENSSSCG00000025568;ENSSSCG00000029070;ENSSSCG00000032969;ENSSSCG00000034313;ENSSSCG00000039929;ENSSSCG00000040533
muscle	6_53509777_-/C	6:53509776-53509777	C	ENSSSCG00000003124	ENSSSCT00000003465	Transcript	frameshift_variant,splice_region_variant	817-818	817-818	273	T/TX	acg/aCcg	-	IMPACT=HIGH;STRAND=1	6	53509776	.	A	AC	6_53509776_AC_A	10	ENSSSCG00000003142;ENSSSCG00000003153;ENSSSCG00000003240;ENSSSCG00000022906;ENSSSCG00000025568;ENSSSCG00000029070;ENSSSCG00000032969;ENSSSCG00000034313;ENSSSCG00000039929;ENSSSCG00000040533
muscle	6_53509777_-/C	6:53509776-53509777	C	ENSSSCG00000003124	ENSSSCT00000068174	Transcript	frameshift_variant	775-776	742-743	248	T/TX	acg/aCcg	-	IMPACT=HIGH;STRAND=1	6	53509776	.	A	AC	6_53509776_AC_A	10	ENSSSCG00000003142;ENSSSCG00000003153;ENSSSCG00000003240;ENSSSCG00000022906;ENSSSCG00000025568;ENSSSCG00000029070;ENSSSCG00000032969;ENSSSCG00000034313;ENSSSCG00000039929;ENSSSCG00000040533
muscle	6_53509778_-/T	6:53509777-53509778	T	ENSSSCG00000003124	ENSSSCT00000003465	Transcript	frameshift_variant,splice_region_variant	818-819	818-819	273	T/TX	acg/acTg	-	IMPACT=HIGH;STRAND=1	6	53509777	.	C	CT	6_53509777_CT_C	10	ENSSSCG00000003142;ENSSSCG00000003153;ENSSSCG00000003240;ENSSSCG00000022906;ENSSSCG00000025568;ENSSSCG00000029070;ENSSSCG00000032969;ENSSSCG00000034313;ENSSSCG00000039929;ENSSSCG00000040533
muscle	6_53509778_-/T	6:53509777-53509778	T	ENSSSCG00000003124	ENSSSCT00000068174	Transcript	frameshift_variant	776-777	743-744	248	T/TX	acg/acTg	-	IMPACT=HIGH;STRAND=1	6	53509777	.	C	CT	6_53509777_CT_C	10	ENSSSCG00000003142;ENSSSCG00000003153;ENSSSCG00000003240;ENSSSCG00000022906;ENSSSCG00000025568;ENSSSCG00000029070;ENSSSCG00000032969;ENSSSCG00000034313;ENSSSCG00000039929;ENSSSCG00000040533
muscle	6_53632689_-/C	6:53632688-53632689	C	ENSSSCG00000003128	ENSSSCT00000003469	Transcript	frameshift_variant,splice_region_variant	1508-1509	1333-1334	445	A/GX	gcc/gGcc	-	IMPACT=HIGH;STRAND=-1	6	53632688	.	G	GC	6_53632688_GC_G	10	ENSSSCG00000003093;ENSSSCG00000003142;ENSSSCG00000003153;ENSSSCG00000003240;ENSSSCG00000022906;ENSSSCG00000025568;ENSSSCG00000032969;ENSSSCG00000034313;ENSSSCG00000039929;ENSSSCG00000040533
muscle	6_53632689_-/C	6:53632688-53632689	C	ENSSSCG00000003128	ENSSSCT00000068819	Transcript	frameshift_variant,splice_region_variant	1870-1871	1426-1427	476	A/GX	gcc/gGcc	-	IMPACT=HIGH;STRAND=-1	6	53632688	.	G	GC	6_53632688_GC_G	10	ENSSSCG00000003093;ENSSSCG00000003142;ENSSSCG00000003153;ENSSSCG00000003240;ENSSSCG00000022906;ENSSSCG00000025568;ENSSSCG00000032969;ENSSSCG00000034313;ENSSSCG00000039929;ENSSSCG00000040533
muscle	6_53632689_-/C	6:53632688-53632689	C	ENSSSCG00000003128	ENSSSCT00000087653	Transcript	frameshift_variant,splice_region_variant	1603-1604	1222-1223	408	A/GX	gcc/gGcc	-	IMPACT=HIGH;STRAND=-1	6	53632688	.	G	GC	6_53632688_GC_G	10	ENSSSCG00000003093;ENSSSCG00000003142;ENSSSCG00000003153;ENSSSCG00000003240;ENSSSCG00000022906;ENSSSCG00000025568;ENSSSCG00000032969;ENSSSCG00000034313;ENSSSCG00000039929;ENSSSCG00000040533
muscle	6_53632689_-/C	6:53632688-53632689	C	ENSSSCG00000003128	ENSSSCT00000088405	Transcript	frameshift_variant,splice_region_variant	1482-1483	1426-1427	476	A/GX	gcc/gGcc	-	IMPACT=HIGH;STRAND=-1	6	53632688	.	G	GC	6_53632688_GC_G	10	ENSSSCG00000003093;ENSSSCG00000003142;ENSSSCG00000003153;ENSSSCG00000003240;ENSSSCG00000022906;ENSSSCG00000025568;ENSSSCG00000032969;ENSSSCG00000034313;ENSSSCG00000039929;ENSSSCG00000040533
muscle	6_53714735_G/A	6:53714735	A	ENSSSCG00000037243	ENSSSCT00000057666	Transcript	missense_variant	19	19	7	V/I	Gtt/Att	rs81288873	IMPACT=MODERATE;STRAND=1	6	53714735	.	G	A	6_53714735_A_G	16	ENSSSCG00000003134;ENSSSCG00000003142;ENSSSCG00000003153;ENSSSCG00000003169;ENSSSCG00000003196;ENSSSCG00000003240;ENSSSCG00000022324;ENSSSCG00000022906;ENSSSCG00000025568;ENSSSCG00000029785;ENSSSCG00000032536;ENSSSCG00000032969;ENSSSCG00000034313;ENSSSCG00000040333;ENSSSCG00000040533;ENSSSCG00000050878
muscle	6_53725088_G/A	6:53725088	A	ENSSSCG00000020988	ENSSSCT00000028953	Transcript	missense_variant	916	202	68	E/K	Gag/Aag	rs330781790	IMPACT=MODERATE;STRAND=1	6	53725088	.	G	A	6_53725088_A_G	14	ENSSSCG00000003134;ENSSSCG00000003142;ENSSSCG00000003153;ENSSSCG00000003169;ENSSSCG00000003196;ENSSSCG00000003240;ENSSSCG00000022324;ENSSSCG00000022906;ENSSSCG00000025568;ENSSSCG00000032969;ENSSSCG00000034313;ENSSSCG00000038712;ENSSSCG00000040333;ENSSSCG00000040533
muscle	6_53764891_C/T	6:53764891	T	ENSSSCG00000030544	ENSSSCT00000026009	Transcript	missense_variant	1306	1288	430	A/T	Gct/Act	rs707342434	IMPACT=MODERATE;STRAND=-1	6	53764891	.	C	T	6_53764891_T_C	10	ENSSSCG00000003081;ENSSSCG00000003134;ENSSSCG00000003142;ENSSSCG00000003153;ENSSSCG00000003240;ENSSSCG00000022906;ENSSSCG00000025568;ENSSSCG00000030544;ENSSSCG00000032969;ENSSSCG00000034313
muscle	6_53764891_C/T	6:53764891	T	ENSSSCG00000030544	ENSSSCT00000050080	Transcript	missense_variant	1369	1273	425	A/T	Gct/Act	rs707342434	IMPACT=MODERATE;STRAND=-1	6	53764891	.	C	T	6_53764891_T_C	10	ENSSSCG00000003081;ENSSSCG00000003134;ENSSSCG00000003142;ENSSSCG00000003153;ENSSSCG00000003240;ENSSSCG00000022906;ENSSSCG00000025568;ENSSSCG00000030544;ENSSSCG00000032969;ENSSSCG00000034313
muscle	6_53764891_C/T	6:53764891	T	ENSSSCG00000030544	ENSSSCT00000070552	Transcript	missense_variant	734	716	239	G/D	gGc/gAc	rs707342434	IMPACT=MODERATE;STRAND=-1	6	53764891	.	C	T	6_53764891_T_C	10	ENSSSCG00000003081;ENSSSCG00000003134;ENSSSCG00000003142;ENSSSCG00000003153;ENSSSCG00000003240;ENSSSCG00000022906;ENSSSCG00000025568;ENSSSCG00000030544;ENSSSCG00000032969;ENSSSCG00000034313
muscle	6_53846255_-/C	6:53846254-53846255	C	ENSSSCG00000003133	ENSSSCT00000003474	Transcript	frameshift_variant,splice_region_variant,splice_polypyrimidine_tract_variant,intron_variant	2932-2933	2634-2635	878-879	-/X	-/C	-	IMPACT=HIGH;STRAND=1	6	53846254	.	G	GC	6_53846254_GC_G	10	ENSSSCG00000003134;ENSSSCG00000003142;ENSSSCG00000003153;ENSSSCG00000003204;ENSSSCG00000003240;ENSSSCG00000022906;ENSSSCG00000025568;ENSSSCG00000032969;ENSSSCG00000034313;ENSSSCG00000040533
muscle	6_53846257_-/T	6:53846256-53846257	T	ENSSSCG00000003133	ENSSSCT00000003474	Transcript	frameshift_variant,splice_region_variant,intron_variant	2932-2933	2634-2635	878-879	-/X	-/T	-	IMPACT=HIGH;STRAND=1	6	53846256	.	C	CT	6_53846256_CT_C	10	ENSSSCG00000003134;ENSSSCG00000003142;ENSSSCG00000003153;ENSSSCG00000003204;ENSSSCG00000003240;ENSSSCG00000022906;ENSSSCG00000025568;ENSSSCG00000032969;ENSSSCG00000034313;ENSSSCG00000040533
muscle	6_53894168_C/A	6:53894168	A	ENSSSCG00000030561	ENSSSCT00000027742	Transcript	missense_variant	1705	1705	569	A/S	Gcg/Tcg	rs334076309	IMPACT=MODERATE;STRAND=-1	6	53894168	.	C	A	6_53894168_A_C	10	ENSSSCG00000003134;ENSSSCG00000003142;ENSSSCG00000003153;ENSSSCG00000003240;ENSSSCG00000022906;ENSSSCG00000025568;ENSSSCG00000030544;ENSSSCG00000032969;ENSSSCG00000034313;ENSSSCG00000040533
muscle	6_54070679_-/C	6:54070678-54070679	C	ENSSSCG00000029151	ENSSSCT00000023329	Transcript	frameshift_variant	2471-2472	798-799	266-267	-/X	-/G	-	IMPACT=HIGH;STRAND=-1	6	54070678	.	G	GC	6_54070678_GC_G	13	ENSSSCG00000003134;ENSSSCG00000003142;ENSSSCG00000003153;ENSSSCG00000003169;ENSSSCG00000003196;ENSSSCG00000003240;ENSSSCG00000022324;ENSSSCG00000022906;ENSSSCG00000025568;ENSSSCG00000032969;ENSSSCG00000034313;ENSSSCG00000040333;ENSSSCG00000040533
muscle	6_54070680_-/T	6:54070679-54070680	T	ENSSSCG00000029151	ENSSSCT00000023329	Transcript	frameshift_variant	2470-2471	797-798	266	E/EX	gag/gaAg	-	IMPACT=HIGH;STRAND=-1	6	54070679	.	C	CT	6_54070679_CT_C	11	ENSSSCG00000003134;ENSSSCG00000003142;ENSSSCG00000003153;ENSSSCG00000003169;ENSSSCG00000003196;ENSSSCG00000003240;ENSSSCG00000022906;ENSSSCG00000025568;ENSSSCG00000032969;ENSSSCG00000034313;ENSSSCG00000040533
muscle	6_54210596_-/G	6:54210595-54210596	G	ENSSSCG00000003144	ENSSSCT00000070129	Transcript	frameshift_variant	3326-3327	23-24	8	M/MX	atg/atGg	-	IMPACT=HIGH;STRAND=1	6	54210595	.	T	TG	6_54210595_TG_T	14	ENSSSCG00000003134;ENSSSCG00000003142;ENSSSCG00000003153;ENSSSCG00000003169;ENSSSCG00000003240;ENSSSCG00000022324;ENSSSCG00000022906;ENSSSCG00000025568;ENSSSCG00000030544;ENSSSCG00000032969;ENSSSCG00000034313;ENSSSCG00000038712;ENSSSCG00000040333;ENSSSCG00000040533
muscle	6_54210598_-/A	6:54210597-54210598	A	ENSSSCG00000003144	ENSSSCT00000070129	Transcript	frameshift_variant	3328-3329	25-26	9	G/EX	ggg/gAgg	-	IMPACT=HIGH;STRAND=1	6	54210597	.	G	GA	6_54210597_GA_G	14	ENSSSCG00000003134;ENSSSCG00000003142;ENSSSCG00000003153;ENSSSCG00000003169;ENSSSCG00000003240;ENSSSCG00000022324;ENSSSCG00000022906;ENSSSCG00000025568;ENSSSCG00000030544;ENSSSCG00000032969;ENSSSCG00000034313;ENSSSCG00000038712;ENSSSCG00000040333;ENSSSCG00000040533
muscle	6_54232543_-/C	6:54232542-54232543	C	ENSSSCG00000003153	ENSSSCT00000003500	Transcript	frameshift_variant	1284-1285	471-472	157-158	-/X	-/C	-	IMPACT=HIGH;STRAND=1	6	54232542	.	T	TC	6_54232542_TC_T	13	ENSSSCG00000003134;ENSSSCG00000003142;ENSSSCG00000003153;ENSSSCG00000003169;ENSSSCG00000003240;ENSSSCG00000022906;ENSSSCG00000025568;ENSSSCG00000029070;ENSSSCG00000030544;ENSSSCG00000032969;ENSSSCG00000034313;ENSSSCG00000038712;ENSSSCG00000040533
muscle	6_54232545_-/G	6:54232544-54232545	G	ENSSSCG00000003153	ENSSSCT00000003500	Transcript	frameshift_variant	1286-1287	473-474	158	P/PX	ccc/ccGc	-	IMPACT=HIGH;STRAND=1	6	54232544	.	C	CG	6_54232544_CG_C	13	ENSSSCG00000003134;ENSSSCG00000003142;ENSSSCG00000003153;ENSSSCG00000003169;ENSSSCG00000003240;ENSSSCG00000022906;ENSSSCG00000025568;ENSSSCG00000029070;ENSSSCG00000030544;ENSSSCG00000032969;ENSSSCG00000034313;ENSSSCG00000038712;ENSSSCG00000040533
muscle	6_54263408_C/T	6:54263408	T	ENSSSCG00000003152	ENSSSCT00000003499	Transcript	missense_variant	1813	1522	508	P/S	Ccc/Tcc	rs342039524	IMPACT=MODERATE;STRAND=1	6	54263408	.	C	T	6_54263408_T_C	14	ENSSSCG00000003134;ENSSSCG00000003142;ENSSSCG00000003153;ENSSSCG00000003169;ENSSSCG00000003240;ENSSSCG00000022324;ENSSSCG00000022906;ENSSSCG00000025568;ENSSSCG00000032536;ENSSSCG00000032969;ENSSSCG00000034313;ENSSSCG00000038712;ENSSSCG00000040333;ENSSSCG00000040533
muscle	6_54264420_G/C	6:54264420	C	ENSSSCG00000031086	ENSSSCT00000053394	Transcript	missense_variant	2191	35	12	T/R	aCa/aGa	rs344473509	IMPACT=MODERATE;STRAND=-1	6	54264420	.	G	C	6_54264420_C_G	16	ENSSSCG00000003134;ENSSSCG00000003142;ENSSSCG00000003153;ENSSSCG00000003157;ENSSSCG00000003169;ENSSSCG00000003240;ENSSSCG00000022324;ENSSSCG00000022906;ENSSSCG00000025568;ENSSSCG00000029070;ENSSSCG00000030544;ENSSSCG00000032536;ENSSSCG00000032969;ENSSSCG00000034313;ENSSSCG00000040333;ENSSSCG00000040533
muscle	6_54279659_-/G	6:54279658-54279659	G	ENSSSCG00000003159	ENSSSCT00000003509	Transcript	frameshift_variant,splice_donor_region_variant	678-679	584-585	195	P/PX	cca/ccCa	-	IMPACT=HIGH;STRAND=-1	6	54279658	.	T	TG	6_54279658_TG_T	13	ENSSSCG00000003142;ENSSSCG00000003153;ENSSSCG00000003169;ENSSSCG00000003204;ENSSSCG00000003240;ENSSSCG00000022906;ENSSSCG00000025568;ENSSSCG00000030544;ENSSSCG00000032969;ENSSSCG00000034313;ENSSSCG00000040333;ENSSSCG00000040533;ENSSSCG00000050878
muscle	6_54279661_-/A	6:54279660-54279661	A	ENSSSCG00000003159	ENSSSCT00000003509	Transcript	frameshift_variant,splice_region_variant,intron_variant	676-677	582-583	194-195	-/X	-/T	-	IMPACT=HIGH;STRAND=-1	6	54279660	.	G	GA	6_54279660_GA_G	13	ENSSSCG00000003142;ENSSSCG00000003153;ENSSSCG00000003169;ENSSSCG00000003204;ENSSSCG00000003240;ENSSSCG00000022906;ENSSSCG00000025568;ENSSSCG00000030544;ENSSSCG00000032969;ENSSSCG00000034313;ENSSSCG00000040333;ENSSSCG00000040533;ENSSSCG00000050878
muscle	6_54309918_C/G	6:54309918	G	ENSSSCG00000003157	ENSSSCT00000086131	Transcript	splice_donor_variant	-	-	-	-	-	rs337764397	IMPACT=HIGH;STRAND=1	6	54309918	.	C	G	6_54309918_G_C	17	ENSSSCG00000003134;ENSSSCG00000003142;ENSSSCG00000003153;ENSSSCG00000003169;ENSSSCG00000003196;ENSSSCG00000003240;ENSSSCG00000022324;ENSSSCG00000022906;ENSSSCG00000023556;ENSSSCG00000025568;ENSSSCG00000029070;ENSSSCG00000032536;ENSSSCG00000032969;ENSSSCG00000034313;ENSSSCG00000038712;ENSSSCG00000040333;ENSSSCG00000040533
muscle	6_54327138_C/G	6:54327138	G	ENSSSCG00000022324	ENSSSCT00000032531	Transcript	missense_variant	2019	1622	541	T/S	aCc/aGc	rs319356167	IMPACT=MODERATE;STRAND=1	6	54327138	.	C	G	6_54327138_G_C	19	ENSSSCG00000003134;ENSSSCG00000003142;ENSSSCG00000003153;ENSSSCG00000003169;ENSSSCG00000003196;ENSSSCG00000003204;ENSSSCG00000003240;ENSSSCG00000022324;ENSSSCG00000022906;ENSSSCG00000025568;ENSSSCG00000029070;ENSSSCG00000029785;ENSSSCG00000030544;ENSSSCG00000032536;ENSSSCG00000032969;ENSSSCG00000034313;ENSSSCG00000038712;ENSSSCG00000040333;ENSSSCG00000040533
muscle	6_54327138_C/G	6:54327138	G	ENSSSCG00000022324	ENSSSCT00000046597	Transcript	missense_variant	2019	1622	541	T/S	aCc/aGc	rs319356167	IMPACT=MODERATE;STRAND=1	6	54327138	.	C	G	6_54327138_G_C	19	ENSSSCG00000003134;ENSSSCG00000003142;ENSSSCG00000003153;ENSSSCG00000003169;ENSSSCG00000003196;ENSSSCG00000003204;ENSSSCG00000003240;ENSSSCG00000022324;ENSSSCG00000022906;ENSSSCG00000025568;ENSSSCG00000029070;ENSSSCG00000029785;ENSSSCG00000030544;ENSSSCG00000032536;ENSSSCG00000032969;ENSSSCG00000034313;ENSSSCG00000038712;ENSSSCG00000040333;ENSSSCG00000040533
muscle	6_54327138_C/G	6:54327138	G	ENSSSCG00000022324	ENSSSCT00000065869	Transcript	missense_variant	1933	1622	541	T/S	aCc/aGc	rs319356167	IMPACT=MODERATE;STRAND=1	6	54327138	.	C	G	6_54327138_G_C	19	ENSSSCG00000003134;ENSSSCG00000003142;ENSSSCG00000003153;ENSSSCG00000003169;ENSSSCG00000003196;ENSSSCG00000003204;ENSSSCG00000003240;ENSSSCG00000022324;ENSSSCG00000022906;ENSSSCG00000025568;ENSSSCG00000029070;ENSSSCG00000029785;ENSSSCG00000030544;ENSSSCG00000032536;ENSSSCG00000032969;ENSSSCG00000034313;ENSSSCG00000038712;ENSSSCG00000040333;ENSSSCG00000040533
muscle	6_54327651_C/T	6:54327651	T	ENSSSCG00000022324	ENSSSCT00000032531	Transcript	missense_variant	2090	1693	565	P/S	Ccc/Tcc	rs318315579	IMPACT=MODERATE;STRAND=1	6	54327651	.	C	T	6_54327651_T_C	16	ENSSSCG00000003134;ENSSSCG00000003142;ENSSSCG00000003153;ENSSSCG00000003157;ENSSSCG00000003169;ENSSSCG00000003240;ENSSSCG00000022324;ENSSSCG00000022906;ENSSSCG00000025568;ENSSSCG00000029070;ENSSSCG00000030544;ENSSSCG00000032969;ENSSSCG00000034313;ENSSSCG00000038712;ENSSSCG00000040333;ENSSSCG00000040533
muscle	6_54327651_C/T	6:54327651	T	ENSSSCG00000022324	ENSSSCT00000046597	Transcript	missense_variant	2090	1693	565	P/S	Ccc/Tcc	rs318315579	IMPACT=MODERATE;STRAND=1	6	54327651	.	C	T	6_54327651_T_C	16	ENSSSCG00000003134;ENSSSCG00000003142;ENSSSCG00000003153;ENSSSCG00000003157;ENSSSCG00000003169;ENSSSCG00000003240;ENSSSCG00000022324;ENSSSCG00000022906;ENSSSCG00000025568;ENSSSCG00000029070;ENSSSCG00000030544;ENSSSCG00000032969;ENSSSCG00000034313;ENSSSCG00000038712;ENSSSCG00000040333;ENSSSCG00000040533
muscle	6_54327651_C/T	6:54327651	T	ENSSSCG00000022324	ENSSSCT00000065869	Transcript	missense_variant	2004	1693	565	P/S	Ccc/Tcc	rs318315579	IMPACT=MODERATE;STRAND=1	6	54327651	.	C	T	6_54327651_T_C	16	ENSSSCG00000003134;ENSSSCG00000003142;ENSSSCG00000003153;ENSSSCG00000003157;ENSSSCG00000003169;ENSSSCG00000003240;ENSSSCG00000022324;ENSSSCG00000022906;ENSSSCG00000025568;ENSSSCG00000029070;ENSSSCG00000030544;ENSSSCG00000032969;ENSSSCG00000034313;ENSSSCG00000038712;ENSSSCG00000040333;ENSSSCG00000040533
muscle	6_54329369_G/A	6:54329369	A	ENSSSCG00000022324	ENSSSCT00000032531	Transcript	missense_variant	2462	2065	689	A/T	Gct/Act	rs339823131	IMPACT=MODERATE;STRAND=1	6	54329369	.	G	A	6_54329369_A_G	16	ENSSSCG00000003134;ENSSSCG00000003142;ENSSSCG00000003153;ENSSSCG00000003157;ENSSSCG00000003169;ENSSSCG00000003240;ENSSSCG00000022324;ENSSSCG00000022906;ENSSSCG00000025568;ENSSSCG00000029070;ENSSSCG00000030544;ENSSSCG00000032536;ENSSSCG00000032969;ENSSSCG00000034313;ENSSSCG00000040333;ENSSSCG00000040533
muscle	6_54329369_G/A	6:54329369	A	ENSSSCG00000022324	ENSSSCT00000046597	Transcript	missense_variant	2462	2065	689	A/T	Gct/Act	rs339823131	IMPACT=MODERATE;STRAND=1	6	54329369	.	G	A	6_54329369_A_G	16	ENSSSCG00000003134;ENSSSCG00000003142;ENSSSCG00000003153;ENSSSCG00000003157;ENSSSCG00000003169;ENSSSCG00000003240;ENSSSCG00000022324;ENSSSCG00000022906;ENSSSCG00000025568;ENSSSCG00000029070;ENSSSCG00000030544;ENSSSCG00000032536;ENSSSCG00000032969;ENSSSCG00000034313;ENSSSCG00000040333;ENSSSCG00000040533
muscle	6_54329369_G/A	6:54329369	A	ENSSSCG00000022324	ENSSSCT00000065869	Transcript	missense_variant	2376	2065	689	A/T	Gct/Act	rs339823131	IMPACT=MODERATE;STRAND=1	6	54329369	.	G	A	6_54329369_A_G	16	ENSSSCG00000003134;ENSSSCG00000003142;ENSSSCG00000003153;ENSSSCG00000003157;ENSSSCG00000003169;ENSSSCG00000003240;ENSSSCG00000022324;ENSSSCG00000022906;ENSSSCG00000025568;ENSSSCG00000029070;ENSSSCG00000030544;ENSSSCG00000032536;ENSSSCG00000032969;ENSSSCG00000034313;ENSSSCG00000040333;ENSSSCG00000040533
muscle	6_54335354_A/T	6:54335354	T	ENSSSCG00000022324	ENSSSCT00000032531	Transcript	missense_variant	3635	3238	1080	T/S	Acc/Tcc	rs342744438	IMPACT=MODERATE;STRAND=1	6	54335354	.	A	T	6_54335354_T_A	13	ENSSSCG00000003134;ENSSSCG00000003142;ENSSSCG00000003153;ENSSSCG00000003169;ENSSSCG00000003204;ENSSSCG00000003240;ENSSSCG00000022906;ENSSSCG00000025568;ENSSSCG00000032969;ENSSSCG00000034313;ENSSSCG00000040333;ENSSSCG00000040533;ENSSSCG00000050878
muscle	6_54335354_A/T	6:54335354	T	ENSSSCG00000022324	ENSSSCT00000046597	Transcript	missense_variant	3614	3217	1073	T/S	Acc/Tcc	rs342744438	IMPACT=MODERATE;STRAND=1	6	54335354	.	A	T	6_54335354_T_A	13	ENSSSCG00000003134;ENSSSCG00000003142;ENSSSCG00000003153;ENSSSCG00000003169;ENSSSCG00000003204;ENSSSCG00000003240;ENSSSCG00000022906;ENSSSCG00000025568;ENSSSCG00000032969;ENSSSCG00000034313;ENSSSCG00000040333;ENSSSCG00000040533;ENSSSCG00000050878
muscle	6_54335354_A/T	6:54335354	T	ENSSSCG00000022324	ENSSSCT00000065869	Transcript	missense_variant	3549	3238	1080	T/S	Acc/Tcc	rs342744438	IMPACT=MODERATE;STRAND=1	6	54335354	.	A	T	6_54335354_T_A	13	ENSSSCG00000003134;ENSSSCG00000003142;ENSSSCG00000003153;ENSSSCG00000003169;ENSSSCG00000003204;ENSSSCG00000003240;ENSSSCG00000022906;ENSSSCG00000025568;ENSSSCG00000032969;ENSSSCG00000034313;ENSSSCG00000040333;ENSSSCG00000040533;ENSSSCG00000050878
muscle	6_54336096_-/C	6:54336095-54336096	C	ENSSSCG00000022324	ENSSSCT00000065869	Transcript	frameshift_variant	3998-3999	3687-3688	1229-1230	-/X	-/C	-	IMPACT=HIGH;STRAND=1	6	54336095	.	T	TC	6_54336095_TC_T	15	ENSSSCG00000003134;ENSSSCG00000003142;ENSSSCG00000003153;ENSSSCG00000003157;ENSSSCG00000003169;ENSSSCG00000003240;ENSSSCG00000022324;ENSSSCG00000022906;ENSSSCG00000025568;ENSSSCG00000032969;ENSSSCG00000034313;ENSSSCG00000039929;ENSSSCG00000040333;ENSSSCG00000040533;ENSSSCG00000050878
muscle	6_54336098_-/T	6:54336097-54336098	T	ENSSSCG00000022324	ENSSSCT00000065869	Transcript	frameshift_variant	4000-4001	3689-3690	1230	P/PX	ccc/ccTc	-	IMPACT=HIGH;STRAND=1	6	54336097	.	C	CT	6_54336097_CT_C	13	ENSSSCG00000003134;ENSSSCG00000003142;ENSSSCG00000003153;ENSSSCG00000003169;ENSSSCG00000003240;ENSSSCG00000022324;ENSSSCG00000022906;ENSSSCG00000025568;ENSSSCG00000032969;ENSSSCG00000034313;ENSSSCG00000040333;ENSSSCG00000040533;ENSSSCG00000050878
muscle	6_54339837_C/T	6:54339837	T	ENSSSCG00000003156	ENSSSCT00000003506	Transcript	missense_variant	1757	1591	531	V/M	Gtg/Atg	rs322047241	IMPACT=MODERATE;STRAND=-1	6	54339837	.	C	T	6_54339837_T_C	14	ENSSSCG00000003134;ENSSSCG00000003142;ENSSSCG00000003153;ENSSSCG00000003169;ENSSSCG00000003196;ENSSSCG00000003240;ENSSSCG00000022906;ENSSSCG00000025568;ENSSSCG00000030544;ENSSSCG00000032969;ENSSSCG00000034313;ENSSSCG00000038712;ENSSSCG00000040333;ENSSSCG00000040533
muscle	6_54339837_C/T	6:54339837	T	ENSSSCG00000003156	ENSSSCT00000084940	Transcript	missense_variant	1790	1591	531	V/M	Gtg/Atg	rs322047241	IMPACT=MODERATE;STRAND=-1	6	54339837	.	C	T	6_54339837_T_C	14	ENSSSCG00000003134;ENSSSCG00000003142;ENSSSCG00000003153;ENSSSCG00000003169;ENSSSCG00000003196;ENSSSCG00000003240;ENSSSCG00000022906;ENSSSCG00000025568;ENSSSCG00000030544;ENSSSCG00000032969;ENSSSCG00000034313;ENSSSCG00000038712;ENSSSCG00000040333;ENSSSCG00000040533
muscle	6_54339924_-/CCTCCTCCAGCC	6:54339923-54339924	CCTCCTCCAGCC	ENSSSCG00000003156	ENSSSCT00000003506	Transcript	inframe_insertion	1670-1671	1504-1505	502	E/GLEEE	gag/gGGCTGGAGGAGGag	rs786603324	IMPACT=MODERATE;STRAND=-1	6	54339923	.	T	TCCTCCTCCAGCC	6_54339923_TCCTCCTCCAGCC_T	13	ENSSSCG00000003134;ENSSSCG00000003142;ENSSSCG00000003153;ENSSSCG00000003169;ENSSSCG00000003204;ENSSSCG00000003240;ENSSSCG00000022324;ENSSSCG00000022906;ENSSSCG00000025568;ENSSSCG00000032969;ENSSSCG00000034313;ENSSSCG00000040333;ENSSSCG00000040533
muscle	6_54339924_-/CCTCCTCCAGCC	6:54339923-54339924	CCTCCTCCAGCC	ENSSSCG00000003156	ENSSSCT00000084940	Transcript	inframe_insertion	1703-1704	1504-1505	502	E/GLEEE	gag/gGGCTGGAGGAGGag	rs786603324	IMPACT=MODERATE;STRAND=-1	6	54339923	.	T	TCCTCCTCCAGCC	6_54339923_TCCTCCTCCAGCC_T	13	ENSSSCG00000003134;ENSSSCG00000003142;ENSSSCG00000003153;ENSSSCG00000003169;ENSSSCG00000003204;ENSSSCG00000003240;ENSSSCG00000022324;ENSSSCG00000022906;ENSSSCG00000025568;ENSSSCG00000032969;ENSSSCG00000034313;ENSSSCG00000040333;ENSSSCG00000040533
muscle	6_54339944_T/A	6:54339944	A	ENSSSCG00000003156	ENSSSCT00000003506	Transcript	missense_variant	1650	1484	495	E/V	gAg/gTg	rs342803322	IMPACT=MODERATE;STRAND=-1	6	54339944	.	T	A	6_54339944_A_T	13	ENSSSCG00000003134;ENSSSCG00000003142;ENSSSCG00000003153;ENSSSCG00000003169;ENSSSCG00000003204;ENSSSCG00000003240;ENSSSCG00000022324;ENSSSCG00000022906;ENSSSCG00000025568;ENSSSCG00000032969;ENSSSCG00000034313;ENSSSCG00000040333;ENSSSCG00000040533
muscle	6_54339944_T/A	6:54339944	A	ENSSSCG00000003156	ENSSSCT00000084940	Transcript	missense_variant	1683	1484	495	E/V	gAg/gTg	rs342803322	IMPACT=MODERATE;STRAND=-1	6	54339944	.	T	A	6_54339944_A_T	13	ENSSSCG00000003134;ENSSSCG00000003142;ENSSSCG00000003153;ENSSSCG00000003169;ENSSSCG00000003204;ENSSSCG00000003240;ENSSSCG00000022324;ENSSSCG00000022906;ENSSSCG00000025568;ENSSSCG00000032969;ENSSSCG00000034313;ENSSSCG00000040333;ENSSSCG00000040533
muscle	6_54340139_C/T	6:54340139	T	ENSSSCG00000003156	ENSSSCT00000003506	Transcript	missense_variant	1455	1289	430	G/D	gGt/gAt	rs81317925	IMPACT=MODERATE;STRAND=-1	6	54340139	.	C	T	6_54340139_T_C	15	ENSSSCG00000003134;ENSSSCG00000003142;ENSSSCG00000003153;ENSSSCG00000003157;ENSSSCG00000003169;ENSSSCG00000003204;ENSSSCG00000003240;ENSSSCG00000022324;ENSSSCG00000022906;ENSSSCG00000025568;ENSSSCG00000032969;ENSSSCG00000034313;ENSSSCG00000038712;ENSSSCG00000040333;ENSSSCG00000040533
muscle	6_54340139_C/T	6:54340139	T	ENSSSCG00000003156	ENSSSCT00000084940	Transcript	missense_variant	1488	1289	430	G/D	gGt/gAt	rs81317925	IMPACT=MODERATE;STRAND=-1	6	54340139	.	C	T	6_54340139_T_C	15	ENSSSCG00000003134;ENSSSCG00000003142;ENSSSCG00000003153;ENSSSCG00000003157;ENSSSCG00000003169;ENSSSCG00000003204;ENSSSCG00000003240;ENSSSCG00000022324;ENSSSCG00000022906;ENSSSCG00000025568;ENSSSCG00000032969;ENSSSCG00000034313;ENSSSCG00000038712;ENSSSCG00000040333;ENSSSCG00000040533
muscle	6_54340397_T/A	6:54340397	A	ENSSSCG00000003156	ENSSSCT00000003506	Transcript	missense_variant	1197	1031	344	E/V	gAg/gTg	rs329597073	IMPACT=MODERATE;STRAND=-1	6	54340397	.	T	A	6_54340397_A_T	12	ENSSSCG00000003134;ENSSSCG00000003142;ENSSSCG00000003153;ENSSSCG00000003169;ENSSSCG00000003204;ENSSSCG00000003240;ENSSSCG00000022906;ENSSSCG00000025568;ENSSSCG00000032969;ENSSSCG00000034313;ENSSSCG00000040333;ENSSSCG00000040533
muscle	6_54340397_T/A	6:54340397	A	ENSSSCG00000003156	ENSSSCT00000084940	Transcript	missense_variant	1230	1031	344	E/V	gAg/gTg	rs329597073	IMPACT=MODERATE;STRAND=-1	6	54340397	.	T	A	6_54340397_A_T	12	ENSSSCG00000003134;ENSSSCG00000003142;ENSSSCG00000003153;ENSSSCG00000003169;ENSSSCG00000003204;ENSSSCG00000003240;ENSSSCG00000022906;ENSSSCG00000025568;ENSSSCG00000032969;ENSSSCG00000034313;ENSSSCG00000040333;ENSSSCG00000040533
muscle	6_54340572_T/C	6:54340572	C	ENSSSCG00000003156	ENSSSCT00000003506	Transcript	missense_variant	1022	856	286	N/D	Aat/Gat	rs319980084	IMPACT=MODERATE;STRAND=-1	6	54340572	.	T	C	6_54340572_C_T	14	ENSSSCG00000003134;ENSSSCG00000003142;ENSSSCG00000003153;ENSSSCG00000003169;ENSSSCG00000003204;ENSSSCG00000003240;ENSSSCG00000022324;ENSSSCG00000022906;ENSSSCG00000025568;ENSSSCG00000030544;ENSSSCG00000032969;ENSSSCG00000034313;ENSSSCG00000040333;ENSSSCG00000040533
muscle	6_54340572_T/C	6:54340572	C	ENSSSCG00000003156	ENSSSCT00000084940	Transcript	missense_variant	1055	856	286	N/D	Aat/Gat	rs319980084	IMPACT=MODERATE;STRAND=-1	6	54340572	.	T	C	6_54340572_C_T	14	ENSSSCG00000003134;ENSSSCG00000003142;ENSSSCG00000003153;ENSSSCG00000003169;ENSSSCG00000003204;ENSSSCG00000003240;ENSSSCG00000022324;ENSSSCG00000022906;ENSSSCG00000025568;ENSSSCG00000030544;ENSSSCG00000032969;ENSSSCG00000034313;ENSSSCG00000040333;ENSSSCG00000040533
muscle	6_54340662_C/T	6:54340662	T	ENSSSCG00000003156	ENSSSCT00000003506	Transcript	missense_variant	932	766	256	G/R	Ggg/Agg	rs341291556	IMPACT=MODERATE;STRAND=-1	6	54340662	.	C	T	6_54340662_T_C	13	ENSSSCG00000003142;ENSSSCG00000003153;ENSSSCG00000003169;ENSSSCG00000003240;ENSSSCG00000022324;ENSSSCG00000022906;ENSSSCG00000025568;ENSSSCG00000030544;ENSSSCG00000032969;ENSSSCG00000034313;ENSSSCG00000038712;ENSSSCG00000040333;ENSSSCG00000040533
muscle	6_54340662_C/T	6:54340662	T	ENSSSCG00000003156	ENSSSCT00000084940	Transcript	missense_variant	965	766	256	G/R	Ggg/Agg	rs341291556	IMPACT=MODERATE;STRAND=-1	6	54340662	.	C	T	6_54340662_T_C	13	ENSSSCG00000003142;ENSSSCG00000003153;ENSSSCG00000003169;ENSSSCG00000003240;ENSSSCG00000022324;ENSSSCG00000022906;ENSSSCG00000025568;ENSSSCG00000030544;ENSSSCG00000032969;ENSSSCG00000034313;ENSSSCG00000038712;ENSSSCG00000040333;ENSSSCG00000040533
muscle	6_54366123_T/G	6:54366123	G	ENSSSCG00000022672	ENSSSCT00000022953	Transcript	missense_variant	2828	2164	722	W/G	Tgg/Ggg	-	IMPACT=MODERATE;STRAND=1	6	54366123	.	T	G	6_54366123_G_T	12	ENSSSCG00000003134;ENSSSCG00000003142;ENSSSCG00000003153;ENSSSCG00000003169;ENSSSCG00000003204;ENSSSCG00000003240;ENSSSCG00000022906;ENSSSCG00000025568;ENSSSCG00000032969;ENSSSCG00000034313;ENSSSCG00000040333;ENSSSCG00000040533
muscle	6_54366123_T/G	6:54366123	G	ENSSSCG00000022672	ENSSSCT00000065905	Transcript	missense_variant	2828	2164	722	W/G	Tgg/Ggg	-	IMPACT=MODERATE;STRAND=1	6	54366123	.	T	G	6_54366123_G_T	12	ENSSSCG00000003134;ENSSSCG00000003142;ENSSSCG00000003153;ENSSSCG00000003169;ENSSSCG00000003204;ENSSSCG00000003240;ENSSSCG00000022906;ENSSSCG00000025568;ENSSSCG00000032969;ENSSSCG00000034313;ENSSSCG00000040333;ENSSSCG00000040533
muscle	6_54387997_G/A	6:54387997	A	ENSSSCG00000038264	ENSSSCT00000043624	Transcript	missense_variant	2029	1634	545	T/I	aCa/aTa	-	IMPACT=MODERATE;STRAND=-1	6	54387997	.	G	A	6_54387997_A_G	12	ENSSSCG00000003134;ENSSSCG00000003142;ENSSSCG00000003153;ENSSSCG00000003169;ENSSSCG00000003204;ENSSSCG00000003240;ENSSSCG00000022906;ENSSSCG00000025568;ENSSSCG00000032969;ENSSSCG00000034313;ENSSSCG00000040333;ENSSSCG00000040533
muscle	6_54387997_G/A	6:54387997	A	ENSSSCG00000038264	ENSSSCT00000084280	Transcript	missense_variant	2029	1634	545	T/I	aCa/aTa	-	IMPACT=MODERATE;STRAND=-1	6	54387997	.	G	A	6_54387997_A_G	12	ENSSSCG00000003134;ENSSSCG00000003142;ENSSSCG00000003153;ENSSSCG00000003169;ENSSSCG00000003204;ENSSSCG00000003240;ENSSSCG00000022906;ENSSSCG00000025568;ENSSSCG00000032969;ENSSSCG00000034313;ENSSSCG00000040333;ENSSSCG00000040533
muscle	6_54486229_A/G	6:54486229	G	ENSSSCG00000003172	ENSSSCT00000003522	Transcript	missense_variant	982	947	316	H/R	cAc/cGc	rs340159490	IMPACT=MODERATE;STRAND=1	6	54486229	.	A	G	6_54486229_G_A	16	ENSSSCG00000003153;ENSSSCG00000003169;ENSSSCG00000003196;ENSSSCG00000003204;ENSSSCG00000003240;ENSSSCG00000022672;ENSSSCG00000022906;ENSSSCG00000025568;ENSSSCG00000029785;ENSSSCG00000030544;ENSSSCG00000032231;ENSSSCG00000032969;ENSSSCG00000034313;ENSSSCG00000038712;ENSSSCG00000040533;ENSSSCG00000050878
muscle	6_54486229_A/G	6:54486229	G	ENSSSCG00000003172	ENSSSCT00000070492	Transcript	missense_variant	982	947	316	H/R	cAc/cGc	rs340159490	IMPACT=MODERATE;STRAND=1	6	54486229	.	A	G	6_54486229_G_A	16	ENSSSCG00000003153;ENSSSCG00000003169;ENSSSCG00000003196;ENSSSCG00000003204;ENSSSCG00000003240;ENSSSCG00000022672;ENSSSCG00000022906;ENSSSCG00000025568;ENSSSCG00000029785;ENSSSCG00000030544;ENSSSCG00000032231;ENSSSCG00000032969;ENSSSCG00000034313;ENSSSCG00000038712;ENSSSCG00000040533;ENSSSCG00000050878
muscle	6_54539392_G/T	6:54539392	T	ENSSSCG00000003168	ENSSSCT00000003518	Transcript	missense_variant	1192	1036	346	A/S	Gcg/Tcg	rs318443761	IMPACT=MODERATE;STRAND=1	6	54539392	.	G	T	6_54539392_T_G	17	ENSSSCG00000003153;ENSSSCG00000003169;ENSSSCG00000003196;ENSSSCG00000003204;ENSSSCG00000003240;ENSSSCG00000003987;ENSSSCG00000022672;ENSSSCG00000022906;ENSSSCG00000025568;ENSSSCG00000029785;ENSSSCG00000032969;ENSSSCG00000034313;ENSSSCG00000037710;ENSSSCG00000038712;ENSSSCG00000040333;ENSSSCG00000040533;ENSSSCG00000050878
muscle	6_54539392_G/T	6:54539392	T	ENSSSCG00000003168	ENSSSCT00000047007	Transcript	missense_variant	1345	1339	447	A/S	Gcg/Tcg	rs318443761	IMPACT=MODERATE;STRAND=1	6	54539392	.	G	T	6_54539392_T_G	17	ENSSSCG00000003153;ENSSSCG00000003169;ENSSSCG00000003196;ENSSSCG00000003204;ENSSSCG00000003240;ENSSSCG00000003987;ENSSSCG00000022672;ENSSSCG00000022906;ENSSSCG00000025568;ENSSSCG00000029785;ENSSSCG00000032969;ENSSSCG00000034313;ENSSSCG00000037710;ENSSSCG00000038712;ENSSSCG00000040333;ENSSSCG00000040533;ENSSSCG00000050878
muscle	6_54539392_G/T	6:54539392	T	ENSSSCG00000003168	ENSSSCT00000089812	Transcript	missense_variant	700	700	234	A/S	Gcg/Tcg	rs318443761	IMPACT=MODERATE;STRAND=1	6	54539392	.	G	T	6_54539392_T_G	17	ENSSSCG00000003153;ENSSSCG00000003169;ENSSSCG00000003196;ENSSSCG00000003204;ENSSSCG00000003240;ENSSSCG00000003987;ENSSSCG00000022672;ENSSSCG00000022906;ENSSSCG00000025568;ENSSSCG00000029785;ENSSSCG00000032969;ENSSSCG00000034313;ENSSSCG00000037710;ENSSSCG00000038712;ENSSSCG00000040333;ENSSSCG00000040533;ENSSSCG00000050878
muscle	6_54643356_-/C	6:54643355-54643356	C	ENSSSCG00000003161	ENSSSCT00000003511	Transcript	frameshift_variant	1526-1527	516-517	172-173	-/X	-/C	-	IMPACT=HIGH;STRAND=1	6	54643355	.	A	AC	6_54643355_AC_A	15	ENSSSCG00000003153;ENSSSCG00000003169;ENSSSCG00000003204;ENSSSCG00000003240;ENSSSCG00000022672;ENSSSCG00000022906;ENSSSCG00000025568;ENSSSCG00000029785;ENSSSCG00000032969;ENSSSCG00000034313;ENSSSCG00000037710;ENSSSCG00000038712;ENSSSCG00000040333;ENSSSCG00000040533;ENSSSCG00000050878
muscle	6_54643360_-/T	6:54643359-54643360	T	ENSSSCG00000003161	ENSSSCT00000003511	Transcript	frameshift_variant	1530-1531	520-521	174	R/LX	cgg/cTgg	-	IMPACT=HIGH;STRAND=1	6	54643359	.	C	CT	6_54643359_CT_C	15	ENSSSCG00000003153;ENSSSCG00000003169;ENSSSCG00000003204;ENSSSCG00000003240;ENSSSCG00000022672;ENSSSCG00000022906;ENSSSCG00000025568;ENSSSCG00000029785;ENSSSCG00000032969;ENSSSCG00000034313;ENSSSCG00000037710;ENSSSCG00000038712;ENSSSCG00000040333;ENSSSCG00000040533;ENSSSCG00000050878
muscle	6_54664194_C/T	6:54664194	T	ENSSSCG00000032668	ENSSSCT00000046403	Transcript	missense_variant	5084	4202	1401	T/M	aCg/aTg	rs323567296	IMPACT=MODERATE;STRAND=1	6	54664194	.	C	T	6_54664194_T_C	11	ENSSSCG00000003142;ENSSSCG00000003153;ENSSSCG00000003169;ENSSSCG00000003204;ENSSSCG00000003240;ENSSSCG00000022906;ENSSSCG00000025568;ENSSSCG00000030544;ENSSSCG00000032969;ENSSSCG00000034313;ENSSSCG00000040533
muscle	6_54664282_GGAGAA/-	6:54664282-54664287	-	ENSSSCG00000032668	ENSSSCT00000046403	Transcript	inframe_deletion	5172-5177	4290-4295	1430-1432	VEK/V	gtGGAGAAg/gtg	-	IMPACT=MODERATE;STRAND=1	6	54664281	.	TGGAGAA	T	6_54664281_T_TGGAGAA	10	ENSSSCG00000003153;ENSSSCG00000003169;ENSSSCG00000003204;ENSSSCG00000003240;ENSSSCG00000022906;ENSSSCG00000025568;ENSSSCG00000032969;ENSSSCG00000034313;ENSSSCG00000040333;ENSSSCG00000040533
muscle	6_54681103_C/T	6:54681103	T	ENSSSCG00000003183	ENSSSCT00000003535	Transcript	missense_variant	503	475	159	A/T	Gcc/Acc	rs322984909	IMPACT=MODERATE;STRAND=-1	6	54681103	.	C	T	6_54681103_T_C	12	ENSSSCG00000003134;ENSSSCG00000003142;ENSSSCG00000003153;ENSSSCG00000003169;ENSSSCG00000003204;ENSSSCG00000003240;ENSSSCG00000022906;ENSSSCG00000025568;ENSSSCG00000032969;ENSSSCG00000034313;ENSSSCG00000040333;ENSSSCG00000040533
muscle	6_54694431_A/C	6:54694431	C	ENSSSCG00000038807	ENSSSCT00000047904	Transcript	missense_variant	1308	1268	423	Q/P	cAg/cCg	rs711487679	IMPACT=MODERATE;STRAND=1	6	54694431	.	A	C	6_54694431_C_A	12	ENSSSCG00000003134;ENSSSCG00000003142;ENSSSCG00000003153;ENSSSCG00000003169;ENSSSCG00000003204;ENSSSCG00000003240;ENSSSCG00000022906;ENSSSCG00000025568;ENSSSCG00000032969;ENSSSCG00000034313;ENSSSCG00000040333;ENSSSCG00000040533
muscle	6_54695162_C/T	6:54695162	T	ENSSSCG00000038807	ENSSSCT00000047904	Transcript	missense_variant	2039	1999	667	P/S	Ccg/Tcg	rs342848518	IMPACT=MODERATE;STRAND=1	6	54695162	.	C	T	6_54695162_T_C	12	ENSSSCG00000003134;ENSSSCG00000003142;ENSSSCG00000003153;ENSSSCG00000003169;ENSSSCG00000003204;ENSSSCG00000003240;ENSSSCG00000022906;ENSSSCG00000025568;ENSSSCG00000032969;ENSSSCG00000034313;ENSSSCG00000040333;ENSSSCG00000040533
muscle	6_54695738_A/G	6:54695738	G	ENSSSCG00000038807	ENSSSCT00000047904	Transcript	missense_variant	2615	2575	859	S/G	Agc/Ggc	rs342382579	IMPACT=MODERATE;STRAND=1	6	54695738	.	A	G	6_54695738_G_A	12	ENSSSCG00000003134;ENSSSCG00000003142;ENSSSCG00000003153;ENSSSCG00000003169;ENSSSCG00000003204;ENSSSCG00000003240;ENSSSCG00000022906;ENSSSCG00000025568;ENSSSCG00000032969;ENSSSCG00000034313;ENSSSCG00000040333;ENSSSCG00000040533
muscle	6_54695966_-/G	6:54695965-54695966	G	ENSSSCG00000038807	ENSSSCT00000047904	Transcript	frameshift_variant,splice_region_variant,splice_polypyrimidine_tract_variant,intron_variant	2842-2843	2802-2803	934-935	-/X	-/G	-	IMPACT=HIGH;STRAND=1	6	54695965	.	C	CG	6_54695965_CG_C	12	ENSSSCG00000003134;ENSSSCG00000003142;ENSSSCG00000003153;ENSSSCG00000003169;ENSSSCG00000003204;ENSSSCG00000003240;ENSSSCG00000022906;ENSSSCG00000025568;ENSSSCG00000029070;ENSSSCG00000032969;ENSSSCG00000034313;ENSSSCG00000040533
muscle	6_54695968_-/C	6:54695967-54695968	C	ENSSSCG00000038807	ENSSSCT00000047904	Transcript	frameshift_variant,splice_region_variant,intron_variant	2842-2843	2802-2803	934-935	-/X	-/C	-	IMPACT=HIGH;STRAND=1	6	54695967	.	G	GC	6_54695967_GC_G	12	ENSSSCG00000003134;ENSSSCG00000003142;ENSSSCG00000003153;ENSSSCG00000003169;ENSSSCG00000003204;ENSSSCG00000003240;ENSSSCG00000022906;ENSSSCG00000025568;ENSSSCG00000029070;ENSSSCG00000032969;ENSSSCG00000034313;ENSSSCG00000040533
muscle	6_54696022_G/A	6:54696022	A	ENSSSCG00000038807	ENSSSCT00000047904	Transcript	missense_variant	2897	2857	953	A/T	Gca/Aca	rs320363008	IMPACT=MODERATE;STRAND=1	6	54696022	.	G	A	6_54696022_A_G	14	ENSSSCG00000003134;ENSSSCG00000003142;ENSSSCG00000003153;ENSSSCG00000003169;ENSSSCG00000003204;ENSSSCG00000003240;ENSSSCG00000022906;ENSSSCG00000025568;ENSSSCG00000029070;ENSSSCG00000030544;ENSSSCG00000032969;ENSSSCG00000034313;ENSSSCG00000040333;ENSSSCG00000040533
muscle	6_54696247_-/GAGGAG	6:54696246-54696247	GAGGAG	ENSSSCG00000038807	ENSSSCT00000047904	Transcript	inframe_insertion	3121-3122	3081-3082	1027-1028	-/EE	-/GAGGAG	-	IMPACT=MODERATE;STRAND=1	6	54696246	.	A	AGAGGAG	6_54696246_AGAGGAG_A	12	ENSSSCG00000003081;ENSSSCG00000003142;ENSSSCG00000003153;ENSSSCG00000003204;ENSSSCG00000003240;ENSSSCG00000022906;ENSSSCG00000025568;ENSSSCG00000029785;ENSSSCG00000032969;ENSSSCG00000034313;ENSSSCG00000040333;ENSSSCG00000050878
muscle	6_54703881_-/C	6:54703880-54703881	C	ENSSSCG00000003178	ENSSSCT00000033478	Transcript	frameshift_variant	1070-1071	767-768	256	G/GX	ggc/ggGc	-	IMPACT=HIGH;STRAND=-1	6	54703880	.	G	GC	6_54703880_GC_G	12	ENSSSCG00000003134;ENSSSCG00000003142;ENSSSCG00000003153;ENSSSCG00000003169;ENSSSCG00000003204;ENSSSCG00000003240;ENSSSCG00000022906;ENSSSCG00000025568;ENSSSCG00000032969;ENSSSCG00000034313;ENSSSCG00000040333;ENSSSCG00000040533
muscle	6_54703886_-/G	6:54703885-54703886	G	ENSSSCG00000003178	ENSSSCT00000033478	Transcript	frameshift_variant	1065-1066	762-763	254-255	-/X	-/C	-	IMPACT=HIGH;STRAND=-1	6	54703885	.	C	CG	6_54703885_CG_C	12	ENSSSCG00000003134;ENSSSCG00000003142;ENSSSCG00000003153;ENSSSCG00000003169;ENSSSCG00000003204;ENSSSCG00000003240;ENSSSCG00000022906;ENSSSCG00000025568;ENSSSCG00000032969;ENSSSCG00000034313;ENSSSCG00000040333;ENSSSCG00000040533
muscle	6_54737474_-/T	6:54737473-54737474	T	ENSSSCG00000024872	ENSSSCT00000030507	Transcript	frameshift_variant	566-567	23-24	8	T/TX	act/acTt	-	IMPACT=HIGH;STRAND=1	6	54737473	.	C	CT	6_54737473_CT_C	11	ENSSSCG00000003142;ENSSSCG00000003153;ENSSSCG00000003169;ENSSSCG00000003240;ENSSSCG00000022906;ENSSSCG00000025568;ENSSSCG00000032969;ENSSSCG00000034313;ENSSSCG00000040333;ENSSSCG00000040533;ENSSSCG00000050878
muscle	6_54737474_-/T	6:54737473-54737474	T	ENSSSCG00000024872	ENSSSCT00000044381	Transcript	frameshift_variant	1435-1436	224-225	75	T/TX	act/acTt	-	IMPACT=HIGH;STRAND=1	6	54737473	.	C	CT	6_54737473_CT_C	11	ENSSSCG00000003142;ENSSSCG00000003153;ENSSSCG00000003169;ENSSSCG00000003240;ENSSSCG00000022906;ENSSSCG00000025568;ENSSSCG00000032969;ENSSSCG00000034313;ENSSSCG00000040333;ENSSSCG00000040533;ENSSSCG00000050878
muscle	6_54737474_-/T	6:54737473-54737474	T	ENSSSCG00000024872	ENSSSCT00000054968	Transcript	frameshift_variant	477-478	23-24	8	T/TX	act/acTt	-	IMPACT=HIGH;STRAND=1	6	54737473	.	C	CT	6_54737473_CT_C	11	ENSSSCG00000003142;ENSSSCG00000003153;ENSSSCG00000003169;ENSSSCG00000003240;ENSSSCG00000022906;ENSSSCG00000025568;ENSSSCG00000032969;ENSSSCG00000034313;ENSSSCG00000040333;ENSSSCG00000040533;ENSSSCG00000050878
muscle	6_54737474_-/T	6:54737473-54737474	T	ENSSSCG00000024872	ENSSSCT00000063296	Transcript	frameshift_variant	581-582	224-225	75	T/TX	act/acTt	-	IMPACT=HIGH;STRAND=1	6	54737473	.	C	CT	6_54737473_CT_C	11	ENSSSCG00000003142;ENSSSCG00000003153;ENSSSCG00000003169;ENSSSCG00000003240;ENSSSCG00000022906;ENSSSCG00000025568;ENSSSCG00000032969;ENSSSCG00000034313;ENSSSCG00000040333;ENSSSCG00000040533;ENSSSCG00000050878
muscle	6_54737475_-/C	6:54737474-54737475	C	ENSSSCG00000024872	ENSSSCT00000030507	Transcript	frameshift_variant	567-568	24-25	08-sep	-/X	-/C	-	IMPACT=HIGH;STRAND=1	6	54737474	.	T	TC	6_54737474_TC_T	11	ENSSSCG00000003142;ENSSSCG00000003153;ENSSSCG00000003169;ENSSSCG00000003240;ENSSSCG00000022906;ENSSSCG00000025568;ENSSSCG00000032969;ENSSSCG00000034313;ENSSSCG00000040333;ENSSSCG00000040533;ENSSSCG00000050878
muscle	6_54737475_-/C	6:54737474-54737475	C	ENSSSCG00000024872	ENSSSCT00000044381	Transcript	frameshift_variant	1436-1437	225-226	75-76	-/X	-/C	-	IMPACT=HIGH;STRAND=1	6	54737474	.	T	TC	6_54737474_TC_T	11	ENSSSCG00000003142;ENSSSCG00000003153;ENSSSCG00000003169;ENSSSCG00000003240;ENSSSCG00000022906;ENSSSCG00000025568;ENSSSCG00000032969;ENSSSCG00000034313;ENSSSCG00000040333;ENSSSCG00000040533;ENSSSCG00000050878
muscle	6_54737475_-/C	6:54737474-54737475	C	ENSSSCG00000024872	ENSSSCT00000054968	Transcript	frameshift_variant	478-479	24-25	08-sep	-/X	-/C	-	IMPACT=HIGH;STRAND=1	6	54737474	.	T	TC	6_54737474_TC_T	11	ENSSSCG00000003142;ENSSSCG00000003153;ENSSSCG00000003169;ENSSSCG00000003240;ENSSSCG00000022906;ENSSSCG00000025568;ENSSSCG00000032969;ENSSSCG00000034313;ENSSSCG00000040333;ENSSSCG00000040533;ENSSSCG00000050878
muscle	6_54737475_-/C	6:54737474-54737475	C	ENSSSCG00000024872	ENSSSCT00000063296	Transcript	frameshift_variant	582-583	225-226	75-76	-/X	-/C	-	IMPACT=HIGH;STRAND=1	6	54737474	.	T	TC	6_54737474_TC_T	11	ENSSSCG00000003142;ENSSSCG00000003153;ENSSSCG00000003169;ENSSSCG00000003240;ENSSSCG00000022906;ENSSSCG00000025568;ENSSSCG00000032969;ENSSSCG00000034313;ENSSSCG00000040333;ENSSSCG00000040533;ENSSSCG00000050878
muscle	6_54737523_A/C	6:54737523	C	ENSSSCG00000024872	ENSSSCT00000030507	Transcript	missense_variant	616	73	25	T/P	Acc/Ccc	rs336486005	IMPACT=MODERATE;STRAND=1	6	54737523	.	A	C	6_54737523_C_A	14	ENSSSCG00000003142;ENSSSCG00000003144;ENSSSCG00000003153;ENSSSCG00000003169;ENSSSCG00000003204;ENSSSCG00000003240;ENSSSCG00000022324;ENSSSCG00000022906;ENSSSCG00000025568;ENSSSCG00000032969;ENSSSCG00000034313;ENSSSCG00000040333;ENSSSCG00000040533;ENSSSCG00000050878
muscle	6_54737523_A/C	6:54737523	C	ENSSSCG00000024872	ENSSSCT00000044381	Transcript	missense_variant	1485	274	92	T/P	Acc/Ccc	rs336486005	IMPACT=MODERATE;STRAND=1	6	54737523	.	A	C	6_54737523_C_A	14	ENSSSCG00000003142;ENSSSCG00000003144;ENSSSCG00000003153;ENSSSCG00000003169;ENSSSCG00000003204;ENSSSCG00000003240;ENSSSCG00000022324;ENSSSCG00000022906;ENSSSCG00000025568;ENSSSCG00000032969;ENSSSCG00000034313;ENSSSCG00000040333;ENSSSCG00000040533;ENSSSCG00000050878
muscle	6_54737523_A/C	6:54737523	C	ENSSSCG00000024872	ENSSSCT00000054968	Transcript	missense_variant	527	73	25	T/P	Acc/Ccc	rs336486005	IMPACT=MODERATE;STRAND=1	6	54737523	.	A	C	6_54737523_C_A	14	ENSSSCG00000003142;ENSSSCG00000003144;ENSSSCG00000003153;ENSSSCG00000003169;ENSSSCG00000003204;ENSSSCG00000003240;ENSSSCG00000022324;ENSSSCG00000022906;ENSSSCG00000025568;ENSSSCG00000032969;ENSSSCG00000034313;ENSSSCG00000040333;ENSSSCG00000040533;ENSSSCG00000050878
muscle	6_54737523_A/C	6:54737523	C	ENSSSCG00000024872	ENSSSCT00000063296	Transcript	missense_variant	631	274	92	T/P	Acc/Ccc	rs336486005	IMPACT=MODERATE;STRAND=1	6	54737523	.	A	C	6_54737523_C_A	14	ENSSSCG00000003142;ENSSSCG00000003144;ENSSSCG00000003153;ENSSSCG00000003169;ENSSSCG00000003204;ENSSSCG00000003240;ENSSSCG00000022324;ENSSSCG00000022906;ENSSSCG00000025568;ENSSSCG00000032969;ENSSSCG00000034313;ENSSSCG00000040333;ENSSSCG00000040533;ENSSSCG00000050878
muscle	6_54817444_-/C	6:54817443-54817444	C	ENSSSCG00000003199	ENSSSCT00000003554	Transcript	frameshift_variant,splice_region_variant	1466-1467	1278-1279	426-427	-/X	-/C	-	IMPACT=HIGH;STRAND=1	6	54817443	.	T	TC	6_54817443_TC_T	14	ENSSSCG00000003142;ENSSSCG00000003144;ENSSSCG00000003153;ENSSSCG00000003169;ENSSSCG00000003204;ENSSSCG00000003240;ENSSSCG00000022324;ENSSSCG00000022906;ENSSSCG00000025568;ENSSSCG00000032969;ENSSSCG00000034313;ENSSSCG00000040333;ENSSSCG00000040533;ENSSSCG00000050878
muscle	6_54817444_-/C	6:54817443-54817444	C	ENSSSCG00000003199	ENSSSCT00000026861	Transcript	frameshift_variant,splice_region_variant	1466-1467	1278-1279	426-427	-/X	-/C	-	IMPACT=HIGH;STRAND=1	6	54817443	.	T	TC	6_54817443_TC_T	14	ENSSSCG00000003142;ENSSSCG00000003144;ENSSSCG00000003153;ENSSSCG00000003169;ENSSSCG00000003204;ENSSSCG00000003240;ENSSSCG00000022324;ENSSSCG00000022906;ENSSSCG00000025568;ENSSSCG00000032969;ENSSSCG00000034313;ENSSSCG00000040333;ENSSSCG00000040533;ENSSSCG00000050878
muscle	6_54817445_-/T	6:54817444-54817445	T	ENSSSCG00000003199	ENSSSCT00000003554	Transcript	frameshift_variant	1467-1468	1279-1280	427	L/LX	ctg/cTtg	-	IMPACT=HIGH;STRAND=1	6	54817444	.	C	CT	6_54817444_CT_C	14	ENSSSCG00000003142;ENSSSCG00000003144;ENSSSCG00000003153;ENSSSCG00000003169;ENSSSCG00000003204;ENSSSCG00000003240;ENSSSCG00000022324;ENSSSCG00000022906;ENSSSCG00000025568;ENSSSCG00000032969;ENSSSCG00000034313;ENSSSCG00000040333;ENSSSCG00000040533;ENSSSCG00000050878
muscle	6_54817445_-/T	6:54817444-54817445	T	ENSSSCG00000003199	ENSSSCT00000026861	Transcript	frameshift_variant	1467-1468	1279-1280	427	L/LX	ctg/cTtg	-	IMPACT=HIGH;STRAND=1	6	54817444	.	C	CT	6_54817444_CT_C	14	ENSSSCG00000003142;ENSSSCG00000003144;ENSSSCG00000003153;ENSSSCG00000003169;ENSSSCG00000003204;ENSSSCG00000003240;ENSSSCG00000022324;ENSSSCG00000022906;ENSSSCG00000025568;ENSSSCG00000032969;ENSSSCG00000034313;ENSSSCG00000040333;ENSSSCG00000040533;ENSSSCG00000050878
muscle	6_54843131_-/A	6:54843130-54843131	A	ENSSSCG00000003197	ENSSSCT00000067380	Transcript	splice_donor_variant	-	-	-	-	-	-	IMPACT=HIGH;STRAND=1	6	54843130	.	C	CA	6_54843130_CA_C	12	ENSSSCG00000003134;ENSSSCG00000003142;ENSSSCG00000003153;ENSSSCG00000003169;ENSSSCG00000003204;ENSSSCG00000003240;ENSSSCG00000022906;ENSSSCG00000025568;ENSSSCG00000032969;ENSSSCG00000034313;ENSSSCG00000040333;ENSSSCG00000040533
muscle	6_54843132_-/G	6:54843131-54843132	G	ENSSSCG00000003197	ENSSSCT00000003552	Transcript	frameshift_variant,splice_region_variant,intron_variant	996-997	969-970	323-324	-/X	-/G	-	IMPACT=HIGH;STRAND=1	6	54843131	.	A	AG	6_54843131_AG_A	12	ENSSSCG00000003134;ENSSSCG00000003142;ENSSSCG00000003153;ENSSSCG00000003169;ENSSSCG00000003204;ENSSSCG00000003240;ENSSSCG00000022906;ENSSSCG00000025568;ENSSSCG00000032969;ENSSSCG00000034313;ENSSSCG00000040333;ENSSSCG00000040533
muscle	6_54843132_-/G	6:54843131-54843132	G	ENSSSCG00000003197	ENSSSCT00000074134	Transcript	frameshift_variant,splice_region_variant,intron_variant	395-396	330-331	110-111	-/X	-/G	-	IMPACT=HIGH;STRAND=1	6	54843131	.	A	AG	6_54843131_AG_A	12	ENSSSCG00000003134;ENSSSCG00000003142;ENSSSCG00000003153;ENSSSCG00000003169;ENSSSCG00000003204;ENSSSCG00000003240;ENSSSCG00000022906;ENSSSCG00000025568;ENSSSCG00000032969;ENSSSCG00000034313;ENSSSCG00000040333;ENSSSCG00000040533
muscle	6_54843132_-/G	6:54843131-54843132	G	ENSSSCG00000003197	ENSSSCT00000080394	Transcript	frameshift_variant,splice_region_variant,intron_variant	239-240	174-175	58-59	-/X	-/G	-	IMPACT=HIGH;STRAND=1	6	54843131	.	A	AG	6_54843131_AG_A	12	ENSSSCG00000003134;ENSSSCG00000003142;ENSSSCG00000003153;ENSSSCG00000003169;ENSSSCG00000003204;ENSSSCG00000003240;ENSSSCG00000022906;ENSSSCG00000025568;ENSSSCG00000032969;ENSSSCG00000034313;ENSSSCG00000040333;ENSSSCG00000040533
muscle	6_54843132_-/G	6:54843131-54843132	G	ENSSSCG00000003197	ENSSSCT00000088354	Transcript	frameshift_variant,splice_region_variant,intron_variant	1034-1035	969-970	323-324	-/X	-/G	-	IMPACT=HIGH;STRAND=1	6	54843131	.	A	AG	6_54843131_AG_A	12	ENSSSCG00000003134;ENSSSCG00000003142;ENSSSCG00000003153;ENSSSCG00000003169;ENSSSCG00000003204;ENSSSCG00000003240;ENSSSCG00000022906;ENSSSCG00000025568;ENSSSCG00000032969;ENSSSCG00000034313;ENSSSCG00000040333;ENSSSCG00000040533
muscle	6_54891714_G/-	6:54891714	-	ENSSSCG00000003193	ENSSSCT00000047683	Transcript	frameshift_variant	85	85	29	G/X	Ggg/gg	-	IMPACT=HIGH;STRAND=1	6	54891713	.	AG	A	6_54891713_A_AG	12	ENSSSCG00000003134;ENSSSCG00000003142;ENSSSCG00000003153;ENSSSCG00000003169;ENSSSCG00000003204;ENSSSCG00000003240;ENSSSCG00000022906;ENSSSCG00000025568;ENSSSCG00000032969;ENSSSCG00000034313;ENSSSCG00000040333;ENSSSCG00000040533
muscle	6_54902625_C/G	6:54902625	G	ENSSSCG00000003193	ENSSSCT00000003548	Transcript	missense_variant	1669	1348	450	R/G	Cgg/Ggg	rs328490202	IMPACT=MODERATE;STRAND=1	6	54902625	.	C	G	6_54902625_G_C	16	ENSSSCG00000003142;ENSSSCG00000003153;ENSSSCG00000003157;ENSSSCG00000003169;ENSSSCG00000003204;ENSSSCG00000003240;ENSSSCG00000022324;ENSSSCG00000022906;ENSSSCG00000025568;ENSSSCG00000029070;ENSSSCG00000030544;ENSSSCG00000032969;ENSSSCG00000034313;ENSSSCG00000040333;ENSSSCG00000040533;ENSSSCG00000050878
muscle	6_54902625_C/G	6:54902625	G	ENSSSCG00000003193	ENSSSCT00000047683	Transcript	missense_variant	1465	1465	489	R/G	Cgg/Ggg	rs328490202	IMPACT=MODERATE;STRAND=1	6	54902625	.	C	G	6_54902625_G_C	16	ENSSSCG00000003142;ENSSSCG00000003153;ENSSSCG00000003157;ENSSSCG00000003169;ENSSSCG00000003204;ENSSSCG00000003240;ENSSSCG00000022324;ENSSSCG00000022906;ENSSSCG00000025568;ENSSSCG00000029070;ENSSSCG00000030544;ENSSSCG00000032969;ENSSSCG00000034313;ENSSSCG00000040333;ENSSSCG00000040533;ENSSSCG00000050878
muscle	6_54902625_C/G	6:54902625	G	ENSSSCG00000003193	ENSSSCT00000076026	Transcript	missense_variant	1496	1486	496	R/G	Cgg/Ggg	rs328490202	IMPACT=MODERATE;STRAND=1	6	54902625	.	C	G	6_54902625_G_C	16	ENSSSCG00000003142;ENSSSCG00000003153;ENSSSCG00000003157;ENSSSCG00000003169;ENSSSCG00000003204;ENSSSCG00000003240;ENSSSCG00000022324;ENSSSCG00000022906;ENSSSCG00000025568;ENSSSCG00000029070;ENSSSCG00000030544;ENSSSCG00000032969;ENSSSCG00000034313;ENSSSCG00000040333;ENSSSCG00000040533;ENSSSCG00000050878
muscle	6_54902625_C/G	6:54902625	G	ENSSSCG00000003193	ENSSSCT00000084350	Transcript	missense_variant	1669	1348	450	R/G	Cgg/Ggg	rs328490202	IMPACT=MODERATE;STRAND=1	6	54902625	.	C	G	6_54902625_G_C	16	ENSSSCG00000003142;ENSSSCG00000003153;ENSSSCG00000003157;ENSSSCG00000003169;ENSSSCG00000003204;ENSSSCG00000003240;ENSSSCG00000022324;ENSSSCG00000022906;ENSSSCG00000025568;ENSSSCG00000029070;ENSSSCG00000030544;ENSSSCG00000032969;ENSSSCG00000034313;ENSSSCG00000040333;ENSSSCG00000040533;ENSSSCG00000050878
muscle	6_54922346_T/C	6:54922346	C	ENSSSCG00000040333	ENSSSCT00000060327	Transcript	missense_variant	718	718	240	T/A	Acc/Gcc	rs328452900	IMPACT=MODERATE;STRAND=-1	6	54922346	.	T	C	6_54922346_C_T	15	ENSSSCG00000003134;ENSSSCG00000003142;ENSSSCG00000003153;ENSSSCG00000003169;ENSSSCG00000003204;ENSSSCG00000003240;ENSSSCG00000022324;ENSSSCG00000022906;ENSSSCG00000025568;ENSSSCG00000030544;ENSSSCG00000032969;ENSSSCG00000034313;ENSSSCG00000040333;ENSSSCG00000040533;ENSSSCG00000050878
muscle	6_54923023_C/T	6:54923023	T	ENSSSCG00000040333	ENSSSCT00000060327	Transcript	missense_variant	205	205	69	A/T	Gcg/Acg	rs325823506	IMPACT=MODERATE;STRAND=-1	6	54923023	.	C	T	6_54923023_T_C	16	ENSSSCG00000003142;ENSSSCG00000003153;ENSSSCG00000003157;ENSSSCG00000003169;ENSSSCG00000003204;ENSSSCG00000003240;ENSSSCG00000022324;ENSSSCG00000022906;ENSSSCG00000025568;ENSSSCG00000029070;ENSSSCG00000030544;ENSSSCG00000032969;ENSSSCG00000034313;ENSSSCG00000040333;ENSSSCG00000040533;ENSSSCG00000050878
muscle	6_54948939_T/C	6:54948939	C	ENSSSCG00000003201	ENSSSCT00000003556	Transcript	missense_variant	583	265	89	S/P	Tcc/Ccc	rs81246867	IMPACT=MODERATE;STRAND=1	6	54948939	.	T	C	6_54948939_C_T	13	ENSSSCG00000003142;ENSSSCG00000003153;ENSSSCG00000003169;ENSSSCG00000003240;ENSSSCG00000022324;ENSSSCG00000022906;ENSSSCG00000025568;ENSSSCG00000030544;ENSSSCG00000032969;ENSSSCG00000034313;ENSSSCG00000040333;ENSSSCG00000040533;ENSSSCG00000050878
muscle	6_55006544_T/G	6:55006544	G	ENSSSCG00000003204	ENSSSCT00000003559	Transcript	missense_variant	3147	92	31	E/A	gAg/gCg	rs343764668	IMPACT=MODERATE;STRAND=-1	6	55006544	.	T	G	6_55006544_G_T	12	ENSSSCG00000003142;ENSSSCG00000003153;ENSSSCG00000003169;ENSSSCG00000003204;ENSSSCG00000003240;ENSSSCG00000022906;ENSSSCG00000025568;ENSSSCG00000032969;ENSSSCG00000034313;ENSSSCG00000038712;ENSSSCG00000040333;ENSSSCG00000040533
[truncated: 424 more rows]
