# Supplementary material for: Identification of transcriptional regulatory variants in pig duodenum, liver, and muscle tissues
Source: Gigascience. 2023 Jun 24;12:giad042. doi: 10.1093/gigascience/giad042 (PMC10290502; doi:10.1093/gigascience/giad042)
Supplement: giad042_Supplemental_Files [file giad042_supplemental_files.zip › Supplementary_Table_S2.tsv]

Tissue	Associated gene in cis (regulator)	Gene name	Top cis-regulatory hotspot	No. of associated genes	Associated genes
duodenum	ENSSSCG00000006561	SLC39A1	4_96172709_CT_C	39	ENSSSCG00000001024;ENSSSCG00000001504;ENSSSCG00000001814;ENSSSCG00000002434;ENSSSCG00000002865;ENSSSCG00000003791;ENSSSCG00000004639;ENSSSCG00000004935;ENSSSCG00000006346;ENSSSCG00000006561;ENSSSCG00000007709;ENSSSCG00000009119;ENSSSCG00000009536;ENSSSCG00000009570;ENSSSCG00000011085;ENSSSCG00000011870;ENSSSCG00000012639;ENSSSCG00000013176;ENSSSCG00000013392;ENSSSCG00000015480;ENSSSCG00000015882;…
liver	ENSSSCG00000002127	CHD8	7_77040285_*_A	92	ENSSSCG00000031733;ENSSSCG00000032778;ENSSSCG00000004101;ENSSSCG00000032053;ENSSSCG00000044105;ENSSSCG00000004726;ENSSSCG00000030560;ENSSSCG00000004854;ENSSSCG00000034516;ENSSSCG00000005096;ENSSSCG00000005122;ENSSSCG00000005203;ENSSSCG00000005249;ENSSSCG00000005284;ENSSSCG00000005530;ENSSSCG00000011226;ENSSSCG00000024024;ENSSSCG00000011598;ENSSSCG00000011776;ENSSSCG00000026224;ENSSSCG00000002646;…
liver	ENSSSCG00000002819	ARL2BP	6_19263370_G_A	31	ENSSSCG00000031733;ENSSSCG00000005122;ENSSSCG00000011729;ENSSSCG00000011859;ENSSSCG00000026224;ENSSSCG00000003762;ENSSSCG00000003950;ENSSSCG00000039007;ENSSSCG00000014007;ENSSSCG00000014224;ENSSSCG00000009966;ENSSSCG00000041667;ENSSSCG00000024048;ENSSSCG00000010746;ENSSSCG00000026618;ENSSSCG00000015116;ENSSSCG00000008873;ENSSSCG00000007864;ENSSSCG00000008509;ENSSSCG00000006737;ENSSSCG00000012238;…
liver	ENSSSCG00000003680	RALBP1	6_98862179_G_A	86	ENSSSCG00000004303;ENSSSCG00000004684;ENSSSCG00000004705;ENSSSCG00000004709;ENSSSCG00000005373;ENSSSCG00000005399;ENSSSCG00000005478;ENSSSCG00000005672;ENSSSCG00000021207;ENSSSCG00000011504;ENSSSCG00000027556;ENSSSCG00000011775;ENSSSCG00000011776;ENSSSCG00000033842;ENSSSCG00000038053;ENSSSCG00000021644;ENSSSCG00000039460;ENSSSCG00000003352;ENSSSCG00000032947;ENSSSCG00000038907;ENSSSCG00000003680;…
liver	ENSSSCG00000003680	RALBP1	6_98862186_G_A	86	ENSSSCG00000004303;ENSSSCG00000004684;ENSSSCG00000004705;ENSSSCG00000004709;ENSSSCG00000005373;ENSSSCG00000005399;ENSSSCG00000005478;ENSSSCG00000005672;ENSSSCG00000021207;ENSSSCG00000011504;ENSSSCG00000027556;ENSSSCG00000011775;ENSSSCG00000011776;ENSSSCG00000033842;ENSSSCG00000038053;ENSSSCG00000021644;ENSSSCG00000039460;ENSSSCG00000003352;ENSSSCG00000032947;ENSSSCG00000038907;ENSSSCG00000003680;…
liver	ENSSSCG00000003680	RALBP1	6_98862192_A_T	86	ENSSSCG00000004303;ENSSSCG00000004684;ENSSSCG00000004705;ENSSSCG00000004709;ENSSSCG00000005373;ENSSSCG00000005399;ENSSSCG00000005478;ENSSSCG00000005672;ENSSSCG00000021207;ENSSSCG00000011504;ENSSSCG00000027556;ENSSSCG00000011775;ENSSSCG00000011776;ENSSSCG00000033842;ENSSSCG00000038053;ENSSSCG00000021644;ENSSSCG00000039460;ENSSSCG00000003352;ENSSSCG00000032947;ENSSSCG00000038907;ENSSSCG00000003680;…
liver	ENSSSCG00000003680	RALBP1	6_98862193_G_T	86	ENSSSCG00000004303;ENSSSCG00000004684;ENSSSCG00000004705;ENSSSCG00000004709;ENSSSCG00000005373;ENSSSCG00000005399;ENSSSCG00000005478;ENSSSCG00000005672;ENSSSCG00000021207;ENSSSCG00000011504;ENSSSCG00000027556;ENSSSCG00000011775;ENSSSCG00000011776;ENSSSCG00000033842;ENSSSCG00000038053;ENSSSCG00000021644;ENSSSCG00000039460;ENSSSCG00000003352;ENSSSCG00000032947;ENSSSCG00000038907;ENSSSCG00000003680;…
liver	ENSSSCG00000003680	RALBP1	6_98862199_C_CT	86	ENSSSCG00000004303;ENSSSCG00000004684;ENSSSCG00000004705;ENSSSCG00000004709;ENSSSCG00000005373;ENSSSCG00000005399;ENSSSCG00000005478;ENSSSCG00000005672;ENSSSCG00000021207;ENSSSCG00000011504;ENSSSCG00000027556;ENSSSCG00000011775;ENSSSCG00000011776;ENSSSCG00000033842;ENSSSCG00000038053;ENSSSCG00000021644;ENSSSCG00000039460;ENSSSCG00000003352;ENSSSCG00000032947;ENSSSCG00000038907;ENSSSCG00000003680;…
liver	ENSSSCG00000003680	RALBP1	6_98862206_A_G	86	ENSSSCG00000004303;ENSSSCG00000004684;ENSSSCG00000004705;ENSSSCG00000004709;ENSSSCG00000005373;ENSSSCG00000005399;ENSSSCG00000005478;ENSSSCG00000005672;ENSSSCG00000021207;ENSSSCG00000011504;ENSSSCG00000027556;ENSSSCG00000011775;ENSSSCG00000011776;ENSSSCG00000033842;ENSSSCG00000038053;ENSSSCG00000021644;ENSSSCG00000039460;ENSSSCG00000003352;ENSSSCG00000032947;ENSSSCG00000038907;ENSSSCG00000003680;…
liver	ENSSSCG00000003680	RALBP1	6_98862214_T_C	86	ENSSSCG00000004303;ENSSSCG00000004684;ENSSSCG00000004705;ENSSSCG00000004709;ENSSSCG00000005373;ENSSSCG00000005399;ENSSSCG00000005478;ENSSSCG00000005672;ENSSSCG00000021207;ENSSSCG00000011504;ENSSSCG00000027556;ENSSSCG00000011775;ENSSSCG00000011776;ENSSSCG00000033842;ENSSSCG00000038053;ENSSSCG00000021644;ENSSSCG00000039460;ENSSSCG00000003352;ENSSSCG00000032947;ENSSSCG00000038907;ENSSSCG00000003680;…
liver	ENSSSCG00000003680	RALBP1	6_98862215_T_C	86	ENSSSCG00000004303;ENSSSCG00000004684;ENSSSCG00000004705;ENSSSCG00000004709;ENSSSCG00000005373;ENSSSCG00000005399;ENSSSCG00000005478;ENSSSCG00000005672;ENSSSCG00000021207;ENSSSCG00000011504;ENSSSCG00000027556;ENSSSCG00000011775;ENSSSCG00000011776;ENSSSCG00000033842;ENSSSCG00000038053;ENSSSCG00000021644;ENSSSCG00000039460;ENSSSCG00000003352;ENSSSCG00000032947;ENSSSCG00000038907;ENSSSCG00000003680;…
liver	ENSSSCG00000005530	LHX6	1_262892119_C_T	20	ENSSSCG00000031733;ENSSSCG00000005249;ENSSSCG00000005530;ENSSSCG00000022318;ENSSSCG00000035847;ENSSSCG00000010746;ENSSSCG00000015116;ENSSSCG00000008144;ENSSSCG00000008509;ENSSSCG00000006256;ENSSSCG00000012309;ENSSSCG00000034821;ENSSSCG00000001440;ENSSSCG00000031925;ENSSSCG00000032693;ENSSSCG00000016810;ENSSSCG00000009535;ENSSSCG00000011020;ENSSSCG00000028004;ENSSSCG00000028048
liver	ENSSSCG00000006231	CHD7	4_72782568_CTTT_C	35	ENSSSCG00000004020;ENSSSCG00000004516;ENSSSCG00000004753;ENSSSCG00000022828;ENSSSCG00000005725;ENSSSCG00000011394;ENSSSCG00000037381;ENSSSCG00000033527;ENSSSCG00000002923;ENSSSCG00000022442;ENSSSCG00000026276;ENSSSCG00000003806;ENSSSCG00000013522;ENSSSCG00000040157;ENSSSCG00000014184;ENSSSCG00000009744;ENSSSCG00000010340;ENSSSCG00000014924;ENSSSCG00000024789;ENSSSCG00000008602;ENSSSCG00000006231;…
liver	ENSSSCG00000006888	SLC44A3	4_122617954_A_G	11	ENSSSCG00000004747;ENSSSCG00000027556;ENSSSCG00000032908;ENSSSCG00000013155;ENSSSCG00000013588;ENSSSCG00000015044;ENSSSCG00000045005;ENSSSCG00000032739;ENSSSCG00000036924;ENSSSCG00000030608;ENSSSCG00000017955
liver	ENSSSCG00000006888	SLC44A3	4_122828393_A_ACCC	16	ENSSSCG00000004908;ENSSSCG00000029774;ENSSSCG00000029608;ENSSSCG00000003798;ENSSSCG00000013862;ENSSSCG00000006084;ENSSSCG00000037314;ENSSSCG00000030154;ENSSSCG00000040439;ENSSSCG00000030577;ENSSSCG00000034753;ENSSSCG00000002332;ENSSSCG00000035856;ENSSSCG00000033524;ENSSSCG00000011028;ENSSSCG00000007356
liver	ENSSSCG00000006888	SLC44A3	4_122828404_A_ACT	16	ENSSSCG00000005078;ENSSSCG00000024257;ENSSSCG00000011330;ENSSSCG00000002774;ENSSSCG00000003021;ENSSSCG00000039885;ENSSSCG00000021688;ENSSSCG00000013648;ENSSSCG00000009788;ENSSSCG00000009885;ENSSSCG00000006544;ENSSSCG00000012329;ENSSSCG00000021587;ENSSSCG00000020796;ENSSSCG00000026706;ENSSSCG00000026818
liver	ENSSSCG00000009926	novel gene	14_41673964_C_G	13	ENSSSCG00000027556;ENSSSCG00000032947;ENSSSCG00000037481;ENSSSCG00000026449;ENSSSCG00000024972;ENSSSCG00000035410;ENSSSCG00000015938;ENSSSCG00000048653;ENSSSCG00000030154;ENSSSCG00000012525;ENSSSCG00000017033;ENSSSCG00000036812;ENSSSCG00000034709
liver	ENSSSCG00000009926	novel gene	14_41886423_C_CT	24	ENSSSCG00000004166;ENSSSCG00000004639;ENSSSCG00000005399;ENSSSCG00000022618;ENSSSCG00000030567;ENSSSCG00000002865;ENSSSCG00000013295;ENSSSCG00000034191;ENSSSCG00000009714;ENSSSCG00000010316;ENSSSCG00000016261;ENSSSCG00000015077;ENSSSCG00000030122;ENSSSCG00000025010;ENSSSCG00000006202;ENSSSCG00000006682;ENSSSCG00000002266;ENSSSCG00000045003;ENSSSCG00000009536;ENSSSCG00000027846;ENSSSCG00000010834;…
liver	ENSSSCG00000010056	GGT1-2;GGTLC1-3	14_49545875_T_C	16	ENSSSCG00000004912;ENSSSCG00000030567;ENSSSCG00000024756;ENSSSCG00000003505;ENSSSCG00000013181;ENSSSCG00000015860;ENSSSCG00000008998;ENSSSCG00000035928;ENSSSCG00000007919;ENSSSCG00000037975;ENSSSCG00000012171;ENSSSCG00000029425;ENSSSCG00000039550;ENSSSCG00000033528;ENSSSCG00000028465;ENSSSCG00000027526
liver	ENSSSCG00000014924	CTSC	9_21862627_A_AGG	49	ENSSSCG00000032053;ENSSSCG00000005122;ENSSSCG00000005249;ENSSSCG00000011443;ENSSSCG00000011701;ENSSSCG00000022672;ENSSSCG00000003950;ENSSSCG00000014007;ENSSSCG00000035355;ENSSSCG00000009753;ENSSSCG00000010011;ENSSSCG00000010046;ENSSSCG00000010293;ENSSSCG00000016131;ENSSSCG00000014581;ENSSSCG00000029189;ENSSSCG00000029388;ENSSSCG00000015116;ENSSSCG00000015379;ENSSSCG00000008844;ENSSSCG00000008873;…
liver	ENSSSCG00000015011	novel gene	9_36369199_T_C	12	ENSSSCG00000032481;ENSSSCG00000011782;ENSSSCG00000013906;ENSSSCG00000024242;ENSSSCG00000013475;ENSSSCG00000037143;ENSSSCG00000031432;ENSSSCG00000021587;ENSSSCG00000002243;ENSSSCG00000000290;ENSSSCG00000007188;ENSSSCG00000030167
liver	ENSSSCG00000015011	novel gene	9_36448689_CA_C	10	ENSSSCG00000021038;ENSSSCG00000030295;ENSSSCG00000013873;ENSSSCG00000015959;ENSSSCG00000027723;ENSSSCG00000023269;ENSSSCG00000028202;ENSSSCG00000000691;ENSSSCG00000000706;ENSSSCG00000035120
liver	ENSSSCG00000015231	DCPS	9_53343962_TGCGCGCGCGTGC_T	14	ENSSSCG00000004065;ENSSSCG00000012022;ENSSSCG00000003229;ENSSSCG00000029096;ENSSSCG00000009705;ENSSSCG00000026383;ENSSSCG00000015283;ENSSSCG00000036418;ENSSSCG00000006463;ENSSSCG00000026414;ENSSSCG00000011022;ENSSSCG00000011102;ENSSSCG00000007155;ENSSSCG00000017534
liver	ENSSSCG00000023140	EIF2B4	3_112449895_CT_C	27	ENSSSCG00000004592;ENSSSCG00000004639;ENSSSCG00000027556;ENSSSCG00000003791;ENSSSCG00000013855;ENSSSCG00000024972;ENSSSCG00000010692;ENSSSCG00000031123;ENSSSCG00000015938;ENSSSCG00000015013;ENSSSCG00000015077;ENSSSCG00000026722;ENSSSCG00000032556;ENSSSCG00000006084;ENSSSCG00000030577;ENSSSCG00000012617;ENSSSCG00000012613;ENSSSCG00000012639;ENSSSCG00000028663;ENSSSCG00000002434;ENSSSCG00000029464;…
liver	ENSSSCG00000031538	RNASE4	7_78212187_GTGTGTGTA_G	36	ENSSSCG00000028558;ENSSSCG00000005212;ENSSSCG00000005725;ENSSSCG00000002844;ENSSSCG00000046890;ENSSSCG00000003589;ENSSSCG00000003806;ENSSSCG00000003965;ENSSSCG00000022227;ENSSSCG00000014139;ENSSSCG00000031951;ENSSSCG00000015808;ENSSSCG00000042402;ENSSSCG00000020879;ENSSSCG00000042324;ENSSSCG00000008602;ENSSSCG00000006231;ENSSSCG00000006308;ENSSSCG00000001918;ENSSSCG00000031538;ENSSSCG00000002266;…
liver	ENSSSCG00000031793	ZNF331	6_56388054_C_T	21	ENSSSCG00000038900;ENSSSCG00000033842;ENSSSCG00000034414;ENSSSCG00000024413;ENSSSCG00000013889;ENSSSCG00000013883;ENSSSCG00000013855;ENSSSCG00000038308;ENSSSCG00000022301;ENSSSCG00000016330;ENSSSCG00000008868;ENSSSCG00000031348;ENSSSCG00000033450;ENSSSCG00000012586;ENSSSCG00000012659;ENSSSCG00000001346;ENSSSCG00000022915;ENSSSCG00000034058;ENSSSCG00000017339;ENSSSCG00000017955;ENSSSCG00000016750
liver	ENSSSCG00000035772	CDH5	6_26224686_C_CT	15	ENSSSCG00000005249;ENSSSCG00000032019;ENSSSCG00000011729;ENSSSCG00000026224;ENSSSCG00000035772;ENSSSCG00000013100;ENSSSCG00000015085;ENSSSCG00000015200;ENSSSCG00000008509;ENSSSCG00000016976;ENSSSCG00000040388;ENSSSCG00000017277;ENSSSCG00000017328;ENSSSCG00000017920;ENSSSCG00000028048
liver	ENSSSCG00000038622	HS3ST3A1	12_56976226_CCAAAAAAAAA_C	50	ENSSSCG00000004101;ENSSSCG00000030560;ENSSSCG00000005122;ENSSSCG00000029687;ENSSSCG00000011226;ENSSSCG00000011701;ENSSSCG00000011859;ENSSSCG00000022895;ENSSSCG00000022442;ENSSSCG00000003762;ENSSSCG00000035355;ENSSSCG00000014224;ENSSSCG00000009732;ENSSSCG00000009753;ENSSSCG00000010293;ENSSSCG00000024048;ENSSSCG00000010654;ENSSSCG00000015866;ENSSSCG00000016031;ENSSSCG00000015413;ENSSSCG00000022168;…
liver	ENSSSCG00000051612	lncRNA	4_122617954_A_G	11	ENSSSCG00000004747;ENSSSCG00000027556;ENSSSCG00000032908;ENSSSCG00000013155;ENSSSCG00000013588;ENSSSCG00000015044;ENSSSCG00000045005;ENSSSCG00000032739;ENSSSCG00000036924;ENSSSCG00000030608;ENSSSCG00000017955
liver	ENSSSCG00000051612	lncRNA	4_123343575_G_C	18	ENSSSCG00000004610;ENSSSCG00000004771;ENSSSCG00000024119;ENSSSCG00000009966;ENSSSCG00000010281;ENSSSCG00000010401;ENSSSCG00000010647;ENSSSCG00000027324;ENSSSCG00000007874;ENSSSCG00000032473;ENSSSCG00000040835;ENSSSCG00000016976;ENSSSCG00000026414;ENSSSCG00000017169;ENSSSCG00000024813;ENSSSCG00000017617;ENSSSCG00000017920;ENSSSCG00000040519
liver	ENSSSCG00000051612	lncRNA	4_123343577_C_T	18	ENSSSCG00000004610;ENSSSCG00000004771;ENSSSCG00000024119;ENSSSCG00000009966;ENSSSCG00000010281;ENSSSCG00000010401;ENSSSCG00000010647;ENSSSCG00000027324;ENSSSCG00000007874;ENSSSCG00000032473;ENSSSCG00000040835;ENSSSCG00000016976;ENSSSCG00000026414;ENSSSCG00000017169;ENSSSCG00000024813;ENSSSCG00000017617;ENSSSCG00000017920;ENSSSCG00000040519
liver	ENSSSCG00000051612	lncRNA	4_123343579_C_T	18	ENSSSCG00000004610;ENSSSCG00000004771;ENSSSCG00000024119;ENSSSCG00000009966;ENSSSCG00000010281;ENSSSCG00000010401;ENSSSCG00000010647;ENSSSCG00000027324;ENSSSCG00000007874;ENSSSCG00000032473;ENSSSCG00000040835;ENSSSCG00000016976;ENSSSCG00000026414;ENSSSCG00000017169;ENSSSCG00000024813;ENSSSCG00000017617;ENSSSCG00000017920;ENSSSCG00000040519
liver	ENSSSCG00000051612	lncRNA	4_123534235_*_G	19	ENSSSCG00000003514;ENSSSCG00000035847;ENSSSCG00000013618;ENSSSCG00000014391;ENSSSCG00000036446;ENSSSCG00000014581;ENSSSCG00000029388;ENSSSCG00000015203;ENSSSCG00000012309;ENSSSCG00000001440;ENSSSCG00000001725;ENSSSCG00000040166;ENSSSCG00000031925;ENSSSCG00000029815;ENSSSCG00000046588;ENSSSCG00000040100;ENSSSCG00000007146;ENSSSCG00000040388;ENSSSCG00000028048
muscle	ENSSSCG00000000116	POLR2F	5_10812351_C_G	38	ENSSSCG00000001543;ENSSSCG00000002963;ENSSSCG00000003042;ENSSSCG00000003165;ENSSSCG00000003930;ENSSSCG00000004945;ENSSSCG00000004970;ENSSSCG00000005169;ENSSSCG00000006081;ENSSSCG00000008170;ENSSSCG00000009019;ENSSSCG00000009146;ENSSSCG00000011952;ENSSSCG00000012427;ENSSSCG00000013381;ENSSSCG00000016128;ENSSSCG00000020725;ENSSSCG00000020817;ENSSSCG00000025507;ENSSSCG00000028850;ENSSSCG00000031088;…
muscle	ENSSSCG00000000116	POLR2F	5_10812386_C_T	38	ENSSSCG00000001543;ENSSSCG00000002963;ENSSSCG00000003042;ENSSSCG00000003165;ENSSSCG00000003930;ENSSSCG00000004945;ENSSSCG00000004970;ENSSSCG00000005169;ENSSSCG00000006081;ENSSSCG00000008170;ENSSSCG00000009019;ENSSSCG00000009146;ENSSSCG00000011952;ENSSSCG00000012427;ENSSSCG00000013381;ENSSSCG00000016128;ENSSSCG00000020725;ENSSSCG00000020817;ENSSSCG00000025507;ENSSSCG00000028850;ENSSSCG00000031088;…
muscle	ENSSSCG00000000116	POLR2F	5_10812394_G_A	38	ENSSSCG00000001543;ENSSSCG00000002963;ENSSSCG00000003042;ENSSSCG00000003165;ENSSSCG00000003930;ENSSSCG00000004945;ENSSSCG00000004970;ENSSSCG00000005169;ENSSSCG00000006081;ENSSSCG00000008170;ENSSSCG00000009019;ENSSSCG00000009146;ENSSSCG00000011952;ENSSSCG00000012427;ENSSSCG00000013381;ENSSSCG00000016128;ENSSSCG00000020725;ENSSSCG00000020817;ENSSSCG00000025507;ENSSSCG00000028850;ENSSSCG00000031088;…
muscle	ENSSSCG00000000116	POLR2F	5_9306315_*_T	18	ENSSSCG00000004002;ENSSSCG00000006016;ENSSSCG00000009140;ENSSSCG00000009303;ENSSSCG00000013661;ENSSSCG00000013906;ENSSSCG00000024780;ENSSSCG00000028865;ENSSSCG00000029830;ENSSSCG00000030849;ENSSSCG00000032657;ENSSSCG00000033310;ENSSSCG00000033332;ENSSSCG00000036716;ENSSSCG00000038507;ENSSSCG00000038776;ENSSSCG00000040012;ENSSSCG00000040401
muscle	ENSSSCG00000003976	NFYC	6_170819365_C_T	10	ENSSSCG00000000095;ENSSSCG00000002963;ENSSSCG00000006016;ENSSSCG00000011158;ENSSSCG00000015473;ENSSSCG00000021361;ENSSSCG00000029724;ENSSSCG00000030849;ENSSSCG00000037236;ENSSSCG00000038880
muscle	ENSSSCG00000029945	GCAT	5_10812351_C_G	38	ENSSSCG00000001543;ENSSSCG00000002963;ENSSSCG00000003042;ENSSSCG00000003165;ENSSSCG00000003930;ENSSSCG00000004945;ENSSSCG00000004970;ENSSSCG00000005169;ENSSSCG00000006081;ENSSSCG00000008170;ENSSSCG00000009019;ENSSSCG00000009146;ENSSSCG00000011952;ENSSSCG00000012427;ENSSSCG00000013381;ENSSSCG00000016128;ENSSSCG00000020725;ENSSSCG00000020817;ENSSSCG00000025507;ENSSSCG00000028850;ENSSSCG00000031088;…
muscle	ENSSSCG00000029945	GCAT	5_10812386_C_T	38	ENSSSCG00000001543;ENSSSCG00000002963;ENSSSCG00000003042;ENSSSCG00000003165;ENSSSCG00000003930;ENSSSCG00000004945;ENSSSCG00000004970;ENSSSCG00000005169;ENSSSCG00000006081;ENSSSCG00000008170;ENSSSCG00000009019;ENSSSCG00000009146;ENSSSCG00000011952;ENSSSCG00000012427;ENSSSCG00000013381;ENSSSCG00000016128;ENSSSCG00000020725;ENSSSCG00000020817;ENSSSCG00000025507;ENSSSCG00000028850;ENSSSCG00000031088;…
muscle	ENSSSCG00000029945	GCAT	5_10812394_G_A	38	ENSSSCG00000001543;ENSSSCG00000002963;ENSSSCG00000003042;ENSSSCG00000003165;ENSSSCG00000003930;ENSSSCG00000004945;ENSSSCG00000004970;ENSSSCG00000005169;ENSSSCG00000006081;ENSSSCG00000008170;ENSSSCG00000009019;ENSSSCG00000009146;ENSSSCG00000011952;ENSSSCG00000012427;ENSSSCG00000013381;ENSSSCG00000016128;ENSSSCG00000020725;ENSSSCG00000020817;ENSSSCG00000025507;ENSSSCG00000028850;ENSSSCG00000031088;…
muscle	ENSSSCG00000029945	GCAT	5_9306315_*_T	18	ENSSSCG00000004002;ENSSSCG00000006016;ENSSSCG00000009140;ENSSSCG00000009303;ENSSSCG00000013661;ENSSSCG00000013906;ENSSSCG00000024780;ENSSSCG00000028865;ENSSSCG00000029830;ENSSSCG00000030849;ENSSSCG00000032657;ENSSSCG00000033310;ENSSSCG00000033332;ENSSSCG00000036716;ENSSSCG00000038507;ENSSSCG00000038776;ENSSSCG00000040012;ENSSSCG00000040401
muscle	ENSSSCG00000039550	EMC4	7_79561343_C_T	324	ENSSSCG00000000066;ENSSSCG00000000095;ENSSSCG00000000142;ENSSSCG00000000234;ENSSSCG00000000444;ENSSSCG00000000600;ENSSSCG00000000734;ENSSSCG00000000737;ENSSSCG00000000746;ENSSSCG00000000972;ENSSSCG00000000974;ENSSSCG00000001062;ENSSSCG00000001502;ENSSSCG00000001543;ENSSSCG00000001655;ENSSSCG00000002355;ENSSSCG00000002424;ENSSSCG00000002530;ENSSSCG00000002656;ENSSSCG00000002689;ENSSSCG00000002704;…
muscle	ENSSSCG00000039550	EMC4	7_79816434_G_T	324	ENSSSCG00000000066;ENSSSCG00000000095;ENSSSCG00000000142;ENSSSCG00000000234;ENSSSCG00000000444;ENSSSCG00000000600;ENSSSCG00000000734;ENSSSCG00000000737;ENSSSCG00000000746;ENSSSCG00000000972;ENSSSCG00000000974;ENSSSCG00000001062;ENSSSCG00000001502;ENSSSCG00000001543;ENSSSCG00000001655;ENSSSCG00000002355;ENSSSCG00000002424;ENSSSCG00000002530;ENSSSCG00000002656;ENSSSCG00000002689;ENSSSCG00000002704;…
muscle	ENSSSCG00000039550	EMC4	7_79816437_GT_G	324	ENSSSCG00000000066;ENSSSCG00000000095;ENSSSCG00000000142;ENSSSCG00000000234;ENSSSCG00000000444;ENSSSCG00000000600;ENSSSCG00000000734;ENSSSCG00000000737;ENSSSCG00000000746;ENSSSCG00000000972;ENSSSCG00000000974;ENSSSCG00000001062;ENSSSCG00000001502;ENSSSCG00000001543;ENSSSCG00000001655;ENSSSCG00000002355;ENSSSCG00000002424;ENSSSCG00000002530;ENSSSCG00000002656;ENSSSCG00000002689;ENSSSCG00000002704;…
