# Supplementary material for: Identification of transcriptional regulatory variants in pig duodenum, liver, and muscle tissues
Source: Gigascience. 2023 Jun 24;12:giad042. doi: 10.1093/gigascience/giad042 (PMC10290502; doi:10.1093/gigascience/giad042)
Supplement: giad042_Supplemental_Files [file giad042_supplemental_files.zip › Supplementary_Table_S3.tsv]

tissue.RegulatorID.AssociatedGenes	Regulator Name	Regulator ID	Term ID	Term	GOLevels	Nr. Genes	Associated Genes Found
duodenum.ENSSSCG00000006561.39	SLC39A1	ENSSSCG00000006561	GO:0006810	transport	[3]	7	[COPB1, KDM5A, NRDE2, RHBDD1, SLC39A1, THOC2, YTHDC1]
duodenum.ENSSSCG00000006561.39	SLC39A1	ENSSSCG00000006561	GO:0007275	multicellular organism development	[2, 3]	9	[ATF6, DGCR2, IQGAP1, PHF14, PRRC2C, SLC39A1, THOC2, TMX2, YTHDC1]
liver.ENSSSCG00000002127.92	CHD8	ENSSSCG00000002127	GO:0001701	in utero embryonic development	[6, 7]	9	[BMP2, CHD8, HIF1A, ITGB1, KIDINS220, PCDH12, TGFBR2, TJP1, WNT2]
liver.ENSSSCG00000002127.92	CHD8	ENSSSCG00000002127	GO:0003676	nucleic acid binding	[3]	6	[CHD8, HID1, HIF1A, LHX6, SPTBN1, ZNF521]
liver.ENSSSCG00000002127.92	CHD8	ENSSSCG00000002127	GO:0006351	transcription, DNA-templated	[6, 7, 8, 9]	17	[BMP2, CHD8, CX3CR1, F2R, HIF1A, IL33, LHX6, MAML1, PAM, PDE2A, PDZD2, PFKM, TENM2, WNT2, YEATS2, ZNF503, ZNF521]
liver.ENSSSCG00000002127.92	CHD8	ENSSSCG00000002127	GO:0006355	regulation of transcription, DNA-templated	[5, 6, 7, 8, 9, 10]	17	[BMP2, CHD8, CX3CR1, F2R, HIF1A, IL33, LHX6, MAML1, PAM, PDE2A, PDZD2, PFKM, TENM2, WNT2, YEATS2, ZNF503, ZNF521]
liver.ENSSSCG00000002127.92	CHD8	ENSSSCG00000002127	GO:0006357	regulation of transcription by RNA polymerase II	[6, 7, 8, 9, 10, 11]	14	[BMP2, CHD8, HIF1A, IL33, LHX6, MAML1, PAM, PDE2A, PDZD2, PFKM, TENM2, WNT2, YEATS2, ZNF521]
liver.ENSSSCG00000002127.92	CHD8	ENSSSCG00000002127	GO:0006366	transcription by RNA polymerase II	[7, 8, 9, 10]	14	[BMP2, CHD8, HIF1A, IL33, LHX6, MAML1, PAM, PDE2A, PDZD2, PFKM, TENM2, WNT2, YEATS2, ZNF521]
liver.ENSSSCG00000002127.92	CHD8	ENSSSCG00000002127	GO:0006915	apoptotic process	[4]	18	[AKAP12, BMP2, CHD8, CX3CR1, DLC1, F2R, FLT4, HIF1A, IGF1R, ITGB1, KDR, NRP1, P2RX7, SEMA6A, TEK, TGFBR2, TJP1, TNFRSF21]
liver.ENSSSCG00000002127.92	CHD8	ENSSSCG00000002127	GO:0006996	organelle organization	[4]	26	[CDKL1, CHD8, DLC1, EML1, ESAM, F2R, FGD5, HID1, HIF1A, ITGB1, KDR, LIMA1, NRP1, P2RX7, PAM, PDE2A, PDZD2, SEMA6A, SPTBN1, TEK, TJP1, TRAPPC2L, WASHC2A, WASHC2C, WDR11, YEATS2]
liver.ENSSSCG00000002127.92	CHD8	ENSSSCG00000002127	GO:0007165	signal transduction	[2, 3, 4]	44	[ADAM12, ADGRF5, ADGRL4, AKAP12, ARHGAP31, BMP2, BMPER, CHD8, CLEC14A, CR1, CX3CR1, CYSLTR2, DLC1, EFNB2, F2R, FGD5, FLT4, GNA14, GPRC5B, HIF1A, IGF1R, IL33, ITGB1, KDR, KIDINS220, LAMTOR2, MAML1, MYO10, NRP1, P2RX7, PDE2A, PDZD2, PECAM1, PLEKHG1, PTPRM, SEMA6A, SPTBN1, TEK, TENM2, TGFBR2, TNFRSF21, TRPM4, WDR11, WNT2]
liver.ENSSSCG00000002127.92	CHD8	ENSSSCG00000002127	GO:0007166	cell surface receptor signaling pathway	[3, 4, 5]	32	[ADAM12, ADGRF5, ADGRL4, BMP2, BMPER, CHD8, CLEC14A, CR1, CX3CR1, EFNB2, F2R, FLT4, GPRC5B, HIF1A, IGF1R, IL33, ITGB1, KDR, KIDINS220, MAML1, NRP1, P2RX7, PDZD2, PECAM1, SEMA6A, SPTBN1, TEK, TGFBR2, TNFRSF21, TRPM4, WDR11, WNT2]
liver.ENSSSCG00000002127.92	CHD8	ENSSSCG00000002127	GO:0007267	cell-cell signaling	[2, 3]	16	[AKAP12, BMP2, CHD8, CX3CR1, EFNB2, F2R, GPRC5B, HIF1A, ITGB1, NRP1, P2RX7, PDZD2, PFKM, TEK, TRPM4, WNT2]
liver.ENSSSCG00000002127.92	CHD8	ENSSSCG00000002127	GO:0007275	multicellular organism development	[2, 3]	44	[ADAM12, ADGRF5, B4GALT6, BMP2, BMPER, CHD8, CLEC14A, CR1, CX3CR1, DLC1, EFNB2, EML1, FLT4, GPRC5B, HID1, HIF1A, IGF1R, ITGB1, KDR, KIDINS220, LHX6, MAML1, NRP1, P2RX7, PAM, PCDH12, PDE2A, PDZD2, PECAM1, PTPRB, PTPRM, SEMA6A, STAB2, TEK, TENM2, TGFBR2, TJP1, TNFRSF21, TRPM4, UBA6, WDR11, WNT2, YEATS2, ZNF521]
liver.ENSSSCG00000002127.92	CHD8	ENSSSCG00000002127	GO:0007399	nervous system development	[4, 5]	25	[B4GALT6, BMP2, CHD8, CX3CR1, DLC1, EFNB2, EML1, GPRC5B, HIF1A, IGF1R, ITGB1, KIDINS220, LHX6, NRP1, PAM, PCDH12, PDZD2, PTPRM, SEMA6A, TENM2, TGFBR2, TNFRSF21, UBA6, WNT2, ZNF521]
liver.ENSSSCG00000002127.92	CHD8	ENSSSCG00000002127	GO:0007417	central nervous system development	[4, 5, 6]	16	[B4GALT6, BMP2, CHD8, CX3CR1, DLC1, EML1, HIF1A, IGF1R, ITGB1, LHX6, NRP1, PAM, TGFBR2, TNFRSF21, UBA6, WNT2]
liver.ENSSSCG00000002127.92	CHD8	ENSSSCG00000002127	GO:0009059	macromolecule biosynthetic process	[4]	23	[AKAP12, B4GALT6, BMP2, CHD8, CX3CR1, F2R, HIF1A, HS3ST3A1, IL33, KDR, LHX6, MAML1, NDST3, PAM, PDE2A, PDZD2, PFKM, ST8SIA5, TENM2, WNT2, YEATS2, ZNF503, ZNF521]
liver.ENSSSCG00000002127.92	CHD8	ENSSSCG00000002127	GO:0009790	embryo development	[3, 4]	14	[ADGRF5, BMP2, CHD8, DLC1, HIF1A, ITGB1, KDR, KIDINS220, NRP1, PCDH12, TGFBR2, TJP1, WNT2, YEATS2]
liver.ENSSSCG00000002127.92	CHD8	ENSSSCG00000002127	GO:0009889	regulation of biosynthetic process	[3, 4]	21	[ADGRF5, AKAP12, BMP2, CHD8, CX3CR1, F2R, HIF1A, IGF1R, IL33, KDR, LHX6, MAML1, PAM, PDE2A, PDZD2, PFKM, TENM2, WNT2, YEATS2, ZNF503, ZNF521]
liver.ENSSSCG00000002127.92	CHD8	ENSSSCG00000002127	GO:0009891	positive regulation of biosynthetic process	[3, 4, 5]	14	[ADGRF5, AKAP12, BMP2, CHD8, F2R, HIF1A, IGF1R, IL33, KDR, MAML1, PDZD2, PFKM, WNT2, ZNF521]
liver.ENSSSCG00000002127.92	CHD8	ENSSSCG00000002127	GO:0009892	negative regulation of metabolic process	[2, 3, 4]	15	[BMP2, CHD8, CR1, CX3CR1, DLC1, HIF1A, IL33, KDR, PDE2A, PDZD2, PTPRB, TENM2, TNFRSF21, YEATS2, ZNF503]
liver.ENSSSCG00000002127.92	CHD8	ENSSSCG00000002127	GO:0009893	positive regulation of metabolic process	[2, 3, 4]	26	[ADGRF5, AKAP12, BMP2, CHD8, CR1, CX3CR1, DLC1, F2R, FLT4, GPRC5B, HIF1A, IGF1R, IL33, KDR, MAML1, NRP1, P2RX7, PDE2A, PDZD2, PECAM1, PFKM, SPTBN1, TEK, TGFBR2, WNT2, ZNF521]
liver.ENSSSCG00000002127.92	CHD8	ENSSSCG00000002127	GO:0009968	negative regulation of signal transduction	[3, 4, 5, 6]	13	[BMP2, BMPER, CHD8, CX3CR1, DLC1, HIF1A, IGF1R, ITGB1, NRP1, P2RX7, PDE2A, PDZD2, SEMA6A]
liver.ENSSSCG00000002127.92	CHD8	ENSSSCG00000002127	GO:0010467	gene expression	[4]	28	[AKAP12, BMP2, CHD8, CR1, CX3CR1, DLC1, F2R, FLT4, GPRC5B, HIF1A, IL33, KDR, LHX6, MAML1, P2RX7, PAM, PDE2A, PDZD2, PFKM, SPTBN1, TENM2, TGFBR2, TNFRSF21, TRPM4, WNT2, YEATS2, ZNF503, ZNF521]
liver.ENSSSCG00000002127.92	CHD8	ENSSSCG00000002127	GO:0010468	regulation of gene expression	[4, 5]	27	[AKAP12, BMP2, CHD8, CR1, CX3CR1, F2R, FLT4, GPRC5B, HIF1A, IL33, KDR, LHX6, MAML1, P2RX7, PAM, PDE2A, PDZD2, PFKM, SPTBN1, TENM2, TGFBR2, TNFRSF21, TRPM4, WNT2, YEATS2, ZNF503, ZNF521]
liver.ENSSSCG00000002127.92	CHD8	ENSSSCG00000002127	GO:0010556	regulation of macromolecule biosynthetic process	[4, 5]	19	[AKAP12, BMP2, CHD8, CX3CR1, F2R, HIF1A, IL33, KDR, LHX6, MAML1, PAM, PDE2A, PDZD2, PFKM, TENM2, WNT2, YEATS2, ZNF503, ZNF521]
liver.ENSSSCG00000002127.92	CHD8	ENSSSCG00000002127	GO:0010557	positive regulation of macromolecule biosynthetic process	[4, 5, 6]	12	[AKAP12, BMP2, CHD8, F2R, HIF1A, IL33, KDR, MAML1, PDZD2, PFKM, WNT2, ZNF521]
liver.ENSSSCG00000002127.92	CHD8	ENSSSCG00000002127	GO:0010646	regulation of cell communication	[3, 4]	28	[AKAP12, ARHGAP31, BMP2, BMPER, CHD8, CX3CR1, DLC1, F2R, FGD5, FLT4, GPRC5B, HIF1A, IGF1R, ITGB1, KDR, LAMTOR2, NRP1, P2RX7, PDE2A, PDZD2, PFKM, PLEKHG1, SEMA6A, SPTBN1, TEK, TGFBR2, TRPM4, WDR11]
liver.ENSSSCG00000002127.92	CHD8	ENSSSCG00000002127	GO:0010941	regulation of cell death	[3, 4]	16	[AKAP12, BMP2, CHD8, CX3CR1, DLC1, EFNB2, F2R, FLT4, HIF1A, IGF1R, ITGB1, KDR, NRP1, P2RX7, TEK, TJP1]
liver.ENSSSCG00000002127.92	CHD8	ENSSSCG00000002127	GO:0016043	cellular component organization	[3]	43	[ADGRL4, B4GALT6, BMP2, CDKL1, CHD8, CR1, CX3CR1, DLC1, EFNB2, EML1, ESAM, F2R, FGD5, HID1, HIF1A, IGF1R, ITGB1, KDR, KIDINS220, LAMTOR2, LIMA1, LRRC8C, MYO10, NRP1, P2RX7, PAM, PDE2A, PDZD2, PECAM1, PTPRM, SEMA6A, SPTBN1, TEK, TENM2, TJP1, TNFRSF21, TRAPPC2L, TRPM4, UBA6, WASHC2A, WASHC2C, WDR11, YEATS2]
liver.ENSSSCG00000002127.92	CHD8	ENSSSCG00000002127	GO:0017111	nucleoside-triphosphatase activity	[6]	12	[ARHGAP31, CHD8, CYSLTR2, DLC1, F2R, FGD5, GNA14, ITGB1, LAMTOR2, NRP1, PDZD2, PLEKHG1]
liver.ENSSSCG00000002127.92	CHD8	ENSSSCG00000002127	GO:0019219	regulation of nucleobase-containing compound metabolic process	[4, 5]	19	[BMP2, CHD8, CX3CR1, F2R, HIF1A, IGF1R, IL33, LHX6, MAML1, P2RX7, PAM, PDE2A, PDZD2, PFKM, TENM2, WNT2, YEATS2, ZNF503, ZNF521]
liver.ENSSSCG00000002127.92	CHD8	ENSSSCG00000002127	GO:0019222	regulation of metabolic process	[2, 3]	37	[ADGRF5, AKAP12, BMP2, BMPER, CHD8, CR1, CX3CR1, DLC1, EFNB2, F2R, FLT4, GPRC5B, HIF1A, IGF1R, IL33, ITGB1, KDR, LHX6, MAML1, NRP1, P2RX7, PAM, PDE2A, PDZD2, PECAM1, PFKM, PTPRB, SPTBN1, TEK, TENM2, TGFBR2, TNFRSF21, TRPM4, WNT2, YEATS2, ZNF503, ZNF521]
liver.ENSSSCG00000002127.92	CHD8	ENSSSCG00000002127	GO:0023051	regulation of signaling	[2, 3]	28	[AKAP12, ARHGAP31, BMP2, BMPER, CHD8, CX3CR1, DLC1, F2R, FGD5, FLT4, GPRC5B, HIF1A, IGF1R, ITGB1, KDR, LAMTOR2, NRP1, P2RX7, PDE2A, PDZD2, PFKM, PLEKHG1, SEMA6A, SPTBN1, TEK, TGFBR2, TRPM4, WDR11]
liver.ENSSSCG00000002127.92	CHD8	ENSSSCG00000002127	GO:0031323	regulation of cellular metabolic process	[3, 4]	32	[ADGRF5, BMP2, BMPER, CHD8, CR1, CX3CR1, DLC1, EFNB2, F2R, FLT4, GPRC5B, HIF1A, IGF1R, IL33, KDR, LHX6, MAML1, NRP1, P2RX7, PAM, PDE2A, PDZD2, PECAM1, PFKM, PTPRB, TEK, TENM2, TGFBR2, WNT2, YEATS2, ZNF503, ZNF521]
liver.ENSSSCG00000002127.92	CHD8	ENSSSCG00000002127	GO:0031324	negative regulation of cellular metabolic process	[3, 4, 5]	12	[BMP2, CHD8, CR1, DLC1, HIF1A, IL33, PDE2A, PDZD2, PTPRB, TENM2, YEATS2, ZNF503]
liver.ENSSSCG00000002127.92	CHD8	ENSSSCG00000002127	GO:0031325	positive regulation of cellular metabolic process	[3, 4, 5]	23	[ADGRF5, BMP2, CHD8, CR1, CX3CR1, DLC1, F2R, FLT4, GPRC5B, HIF1A, IGF1R, IL33, KDR, MAML1, NRP1, P2RX7, PDZD2, PECAM1, PFKM, TEK, TGFBR2, WNT2, ZNF521]
liver.ENSSSCG00000002127.92	CHD8	ENSSSCG00000002127	GO:0031326	regulation of cellular biosynthetic process	[4, 5]	19	[ADGRF5, BMP2, CHD8, CX3CR1, F2R, HIF1A, IGF1R, IL33, LHX6, MAML1, PAM, PDE2A, PDZD2, PFKM, TENM2, WNT2, YEATS2, ZNF503, ZNF521]
liver.ENSSSCG00000002127.92	CHD8	ENSSSCG00000002127	GO:0031328	positive regulation of cellular biosynthetic process	[4, 5, 6]	12	[ADGRF5, BMP2, CHD8, F2R, HIF1A, IGF1R, IL33, MAML1, PDZD2, PFKM, WNT2, ZNF521]
liver.ENSSSCG00000002127.92	CHD8	ENSSSCG00000002127	GO:0032101	regulation of response to external stimulus	[3, 4]	14	[CHD8, CR1, CX3CR1, EFNB2, F2R, GPRC5B, IGF1R, IL33, KDR, NRP1, PDE2A, SEMA6A, TEK, TGFBR2]
liver.ENSSSCG00000002127.92	CHD8	ENSSSCG00000002127	GO:0032102	negative regulation of response to external stimulus	[3, 4, 5]	5	[CHD8, CR1, NRP1, SEMA6A, TEK]
liver.ENSSSCG00000002127.92	CHD8	ENSSSCG00000002127	GO:0032555	purine ribonucleotide binding	[4, 5, 6]	20	[CDKL1, CHD8, CYSLTR2, DTYMK, FGD5, FLT4, GNA14, HID1, IGF1R, KDR, LAMTOR2, MYO10, P2RX7, PDE2A, PFKM, PLEKHG1, TEK, TGFBR2, TRPM4, UBA6]
liver.ENSSSCG00000002127.92	CHD8	ENSSSCG00000002127	GO:0032559	adenyl ribonucleotide binding	[5, 6, 7]	15	[CDKL1, CHD8, DTYMK, FLT4, HID1, IGF1R, KDR, MYO10, P2RX7, PDE2A, PFKM, TEK, TGFBR2, TRPM4, UBA6]
liver.ENSSSCG00000002127.92	CHD8	ENSSSCG00000002127	GO:0034641	cellular nitrogen compound metabolic process	[3]	22	[B4GALT6, BMP2, CHD8, CX3CR1, DTYMK, F2R, HID1, HIF1A, IGF1R, IL33, LHX6, MAML1, P2RX7, PAM, PDE2A, PDZD2, PFKM, TENM2, WNT2, YEATS2, ZNF503, ZNF521]
liver.ENSSSCG00000002127.92	CHD8	ENSSSCG00000002127	GO:0035295	tube development	[3, 4]	22	[ADAM12, ADGRF5, BMP2, BMPER, CHD8, CLEC14A, CX3CR1, DLC1, EFNB2, FLT4, HIF1A, ITGB1, KDR, NRP1, PTPRB, PTPRM, SEMA6A, STAB2, TEK, TGFBR2, TJP1, WNT2]
liver.ENSSSCG00000002127.92	CHD8	ENSSSCG00000002127	GO:0042981	regulation of apoptotic process	[5, 6]	15	[AKAP12, BMP2, CHD8, CX3CR1, DLC1, F2R, FLT4, HIF1A, IGF1R, ITGB1, KDR, NRP1, P2RX7, TEK, TJP1]
liver.ENSSSCG00000002127.92	CHD8	ENSSSCG00000002127	GO:0043009	chordate embryonic development	[5, 6]	11	[ADGRF5, BMP2, CHD8, DLC1, HIF1A, ITGB1, KIDINS220, PCDH12, TGFBR2, TJP1, WNT2]
liver.ENSSSCG00000002127.92	CHD8	ENSSSCG00000002127	GO:0043066	negative regulation of apoptotic process	[5, 6, 7]	11	[CHD8, CX3CR1, F2R, FLT4, HIF1A, IGF1R, ITGB1, KDR, NRP1, TEK, TJP1]
liver.ENSSSCG00000002127.92	CHD8	ENSSSCG00000002127	GO:0043168	anion binding	[3]	22	[CDKL1, CHD8, CYSLTR2, DTYMK, FGD5, FLT4, GNA14, HID1, IGF1R, KDR, LAMTOR2, MYO10, P2RX7, PAM, PDE2A, PFKM, PLEKHG1, TEK, TGFBR2, TRPM4, UBA6, WASHC2C]
liver.ENSSSCG00000002127.92	CHD8	ENSSSCG00000002127	GO:0043170	macromolecule metabolic process	[3]	49	[ADAM12, AKAP12, B4GALT6, BMP2, BMPER, CDKL1, CHD8, CR1, CX3CR1, DLC1, EFNB2, F2R, FLT4, GPRC5B, HID1, HIF1A, HS3ST3A1, IGF1R, IL33, ITGB1, KDR, KIDINS220, LHX6, LYVE1, MAML1, NDST3, NRP1, P2RX7, PAM, PCDH12, PDE2A, PDZD2, PECAM1, PFKM, PTPRB, PTPRM, QPCT, SPTBN1, ST8SIA5, TEK, TENM2, TGFBR2, TNFRSF21, TRPM4, UBA6, WNT2, YEATS2, ZNF503, ZNF521]
liver.ENSSSCG00000002127.92	CHD8	ENSSSCG00000002127	GO:0044249	cellular biosynthetic process	[3]	25	[ADGRF5, B4GALT6, BMP2, CHD8, CX3CR1, DTYMK, F2R, HIF1A, IGF1R, IL33, LHX6, MAML1, NDST3, P2RX7, PAM, PDE2A, PDZD2, PFKM, ST8SIA5, TEK, TENM2, WNT2, YEATS2, ZNF503, ZNF521]
liver.ENSSSCG00000002127.92	CHD8	ENSSSCG00000002127	GO:0044271	cellular nitrogen compound biosynthetic process	[4]	20	[B4GALT6, BMP2, CHD8, CX3CR1, DTYMK, F2R, HIF1A, IL33, LHX6, MAML1, P2RX7, PAM, PDE2A, PDZD2, PFKM, TENM2, WNT2, YEATS2, ZNF503, ZNF521]
liver.ENSSSCG00000002127.92	CHD8	ENSSSCG00000002127	GO:0045892	negative regulation of transcription, DNA-templated	[6, 7, 8, 9, 10, 11]	7	[BMP2, CHD8, IL33, PDE2A, TENM2, YEATS2, ZNF503]
liver.ENSSSCG00000002127.92	CHD8	ENSSSCG00000002127	GO:0045893	positive regulation of transcription, DNA-templated	[6, 7, 8, 9, 10, 11]	10	[BMP2, CHD8, F2R, HIF1A, IL33, MAML1, PDZD2, PFKM, WNT2, ZNF521]
liver.ENSSSCG00000002127.92	CHD8	ENSSSCG00000002127	GO:0045935	positive regulation of nucleobase-containing compound metabolic process	[4, 5, 6]	12	[BMP2, CHD8, F2R, HIF1A, IGF1R, IL33, MAML1, P2RX7, PDZD2, PFKM, WNT2, ZNF521]
liver.ENSSSCG00000002127.92	CHD8	ENSSSCG00000002127	GO:0048513	animal organ development	[3, 4, 5]	31	[ADGRF5, BMP2, BMPER, CHD8, CR1, CX3CR1, DLC1, EFNB2, EML1, FLT4, HID1, HIF1A, IGF1R, ITGB1, KDR, LHX6, MAML1, NRP1, P2RX7, PAM, PCDH12, PDE2A, PECAM1, PTPRM, SEMA6A, TEK, TGFBR2, TRPM4, UBA6, WDR11, WNT2]
liver.ENSSSCG00000002127.92	CHD8	ENSSSCG00000002127	GO:0048518	positive regulation of biological process	[1, 2, 3]	41	[ADAM12, ADGRF5, AKAP12, BMP2, BMPER, CHD8, CR1, CX3CR1, DLC1, EFNB2, F2R, FLT4, GPRC5B, HIF1A, IGF1R, IL33, ITGB1, KDR, KIDINS220, LAMTOR2, LYVE1, MAML1, MYO10, NRP1, P2RX7, PDE2A, PDZD2, PECAM1, PFKM, SEMA6A, SPTBN1, STIM2, TEK, TENM2, TGFBR2, TJP1, TNFRSF21, TRPM4, WASHC2C, WNT2, ZNF521]
liver.ENSSSCG00000002127.92	CHD8	ENSSSCG00000002127	GO:0048522	positive regulation of cellular process	[2, 3, 4]	38	[ADGRF5, AKAP12, BMP2, BMPER, CHD8, CR1, CX3CR1, DLC1, EFNB2, F2R, FLT4, GPRC5B, HIF1A, IGF1R, IL33, ITGB1, KDR, KIDINS220, LAMTOR2, LYVE1, MAML1, MYO10, NRP1, P2RX7, PDZD2, PECAM1, PFKM, SEMA6A, SPTBN1, STIM2, TEK, TENM2, TGFBR2, TJP1, TRPM4, WASHC2C, WNT2, ZNF521]
liver.ENSSSCG00000002127.92	CHD8	ENSSSCG00000002127	GO:0048523	negative regulation of cellular process	[2, 3, 4]	33	[ADGRF5, BMP2, BMPER, CHD8, CR1, CX3CR1, DLC1, EFNB2, F2R, FLT4, HIF1A, IGF1R, IL33, ITGB1, KDR, LIMA1, NRP1, P2RX7, PDE2A, PDZD2, PTPRB, PTPRM, SEMA6A, SPTBN1, TEK, TENM2, TGFBR2, TJP1, TNFRSF21, TRPM4, WASHC2C, YEATS2, ZNF503]
liver.ENSSSCG00000002127.92	CHD8	ENSSSCG00000002127	GO:0048565	digestive tract development	[4, 5, 6]	3	[CHD8, HIF1A, TGFBR2]
liver.ENSSSCG00000002127.92	CHD8	ENSSSCG00000002127	GO:0048583	regulation of response to stimulus	[2, 3]	31	[AKAP12, ARHGAP31, BMP2, BMPER, CHD8, CR1, CX3CR1, DLC1, EFNB2, F2R, FGD5, FLT4, GPRC5B, HIF1A, IGF1R, IL33, ITGB1, KDR, LAMTOR2, NRP1, P2RX7, PDE2A, PDZD2, PLEKHG1, SEMA6A, SPTBN1, TEK, TGFBR2, TNFRSF21, TRPM4, WDR11]
liver.ENSSSCG00000002127.92	CHD8	ENSSSCG00000002127	GO:0048585	negative regulation of response to stimulus	[2, 3, 4]	15	[BMP2, BMPER, CHD8, CR1, CX3CR1, DLC1, HIF1A, IGF1R, ITGB1, NRP1, P2RX7, PDE2A, PDZD2, SEMA6A, TEK]
liver.ENSSSCG00000002127.92	CHD8	ENSSSCG00000002127	GO:0050794	regulation of cellular process	[2, 3]	59	[ADAM12, ADGRF5, ADGRL4, AKAP12, ARHGAP31, BMP2, BMPER, CDKL1, CHD8, CLEC14A, CR1, CX3CR1, CYSLTR2, DLC1, EFNB2, ESAM, F2R, FGD5, FLT4, GNA14, GPRC5B, HIF1A, IGF1R, IL33, ITGB1, KDR, KIDINS220, LAMTOR2, LHX6, LIMA1, LYVE1, MAML1, MYO10, NRP1, P2RX7, PAM, PDE2A, PDZD2, PECAM1, PFKM, PLEKHG1, PTPRB, PTPRM, SEMA6A, SPTBN1, STIM2, TEK, TENM2, TGFBR2, TJP1, TNFRSF21, TRPM4, WASHC2A, WASHC2C, WDR11, WN…
liver.ENSSSCG00000002127.92	CHD8	ENSSSCG00000002127	GO:0050877	nervous system process	[3]	9	[CHD8, CX3CR1, F2R, HIF1A, ITGB1, P2RX7, TJP1, TNFRSF21, UBA6]
liver.ENSSSCG00000002127.92	CHD8	ENSSSCG00000002127	GO:0051171	regulation of nitrogen compound metabolic process	[3, 4]	30	[BMP2, BMPER, CHD8, CR1, CX3CR1, DLC1, F2R, FLT4, GPRC5B, HIF1A, IGF1R, IL33, KDR, LHX6, MAML1, NRP1, P2RX7, PAM, PDE2A, PDZD2, PECAM1, PFKM, PTPRB, TEK, TENM2, TGFBR2, WNT2, YEATS2, ZNF503, ZNF521]
liver.ENSSSCG00000002127.92	CHD8	ENSSSCG00000002127	GO:0051172	negative regulation of nitrogen compound metabolic process	[3, 4, 5]	10	[BMP2, CHD8, CR1, IL33, PDE2A, PDZD2, PTPRB, TENM2, YEATS2, ZNF503]
liver.ENSSSCG00000002127.92	CHD8	ENSSSCG00000002127	GO:0051173	positive regulation of nitrogen compound metabolic process	[3, 4, 5]	22	[BMP2, CHD8, CR1, CX3CR1, DLC1, F2R, FLT4, GPRC5B, HIF1A, IGF1R, IL33, KDR, MAML1, NRP1, P2RX7, PDZD2, PECAM1, PFKM, TEK, TGFBR2, WNT2, ZNF521]
liver.ENSSSCG00000002127.92	CHD8	ENSSSCG00000002127	GO:0051276	chromosome organization	[5]	3	[CHD8, HID1, YEATS2]
liver.ENSSSCG00000002127.92	CHD8	ENSSSCG00000002127	GO:0060070	canonical Wnt signaling pathway	[5, 6, 7, 8]	6	[BMP2, CHD8, GPRC5B, PDZD2, TRPM4, WNT2]
liver.ENSSSCG00000002127.92	CHD8	ENSSSCG00000002127	GO:0060255	regulation of macromolecule metabolic process	[3, 4]	35	[AKAP12, BMP2, BMPER, CHD8, CR1, CX3CR1, DLC1, EFNB2, F2R, FLT4, GPRC5B, HIF1A, IGF1R, IL33, KDR, LHX6, MAML1, NRP1, P2RX7, PAM, PDE2A, PDZD2, PECAM1, PFKM, PTPRB, SPTBN1, TEK, TENM2, TGFBR2, TNFRSF21, TRPM4, WNT2, YEATS2, ZNF503, ZNF521]
liver.ENSSSCG00000002127.92	CHD8	ENSSSCG00000002127	GO:0060322	head development	[3]	14	[BMP2, CHD8, CX3CR1, DLC1, EML1, HIF1A, IGF1R, ITGB1, LHX6, NRP1, TGFBR2, UBA6, WDR11, WNT2]
liver.ENSSSCG00000002127.92	CHD8	ENSSSCG00000002127	GO:0060828	regulation of canonical Wnt signaling pathway	[5, 6, 7, 8, 9]	5	[BMP2, CHD8, GPRC5B, PDZD2, TRPM4]
liver.ENSSSCG00000002127.92	CHD8	ENSSSCG00000002127	GO:0080090	regulation of primary metabolic process	[3, 4]	31	[ADGRF5, BMP2, BMPER, CHD8, CR1, CX3CR1, DLC1, F2R, FLT4, GPRC5B, HIF1A, IGF1R, IL33, KDR, LHX6, MAML1, NRP1, P2RX7, PAM, PDE2A, PDZD2, PECAM1, PFKM, PTPRB, TEK, TENM2, TGFBR2, WNT2, YEATS2, ZNF503, ZNF521]
liver.ENSSSCG00000002127.92	CHD8	ENSSSCG00000002127	GO:0090304	nucleic acid metabolic process	[4, 5]	19	[BMP2, CHD8, CX3CR1, F2R, HID1, HIF1A, IGF1R, IL33, LHX6, MAML1, PAM, PDE2A, PDZD2, PFKM, TENM2, WNT2, YEATS2, ZNF503, ZNF521]
liver.ENSSSCG00000002127.92	CHD8	ENSSSCG00000002127	GO:1901360	organic cyclic compound metabolic process	[3]	22	[BMP2, CHD8, CX3CR1, DTYMK, F2R, HID1, HIF1A, IGF1R, IL33, LHX6, LIMA1, MAML1, P2RX7, PAM, PDE2A, PDZD2, PFKM, TENM2, WNT2, YEATS2, ZNF503, ZNF521]
liver.ENSSSCG00000002127.92	CHD8	ENSSSCG00000002127	GO:1901362	organic cyclic compound biosynthetic process	[4]	19	[BMP2, CHD8, CX3CR1, DTYMK, F2R, HIF1A, IGF1R, IL33, LHX6, MAML1, PAM, PDE2A, PDZD2, PFKM, TENM2, WNT2, YEATS2, ZNF503, ZNF521]
liver.ENSSSCG00000002127.92	CHD8	ENSSSCG00000002127	GO:1901576	organic substance biosynthetic process	[3]	28	[ADGRF5, AKAP12, B4GALT6, BMP2, CHD8, CX3CR1, DTYMK, F2R, HIF1A, HS3ST3A1, IGF1R, IL33, KDR, LHX6, MAML1, NDST3, P2RX7, PAM, PDE2A, PDZD2, PFKM, ST8SIA5, TEK, TENM2, WNT2, YEATS2, ZNF503, ZNF521]
liver.ENSSSCG00000002127.92	CHD8	ENSSSCG00000002127	GO:1905114	cell surface receptor signaling pathway involved in cell-cell signaling	[3, 4, 5, 6]	7	[BMP2, CHD8, GPRC5B, P2RX7, PDZD2, TRPM4, WNT2]
liver.ENSSSCG00000002127.92	CHD8	ENSSSCG00000002127	R-HSA:162582	Signal Transduction	[-1]	29	[ADAM12, AKAP12, ARHGAP31, BMP2, CHD8, CX3CR1, CYSLTR2, DLC1, F2R, FGD5, FLT4, GNA14, HIF1A, IGF1R, IL33, ITGB1, KDR, KIDINS220, LAMTOR2, MAML1, NRP1, PDE2A, PLEKHG1, SPTBN1, TEK, TGFBR2, TJP1, WDR11, WNT2]
liver.ENSSSCG00000002819.31	ARL2BP	ENSSSCG00000002819	GO:0003924	GTPase activity	[7]	3	[ARHGAP31, ARL2BP, RASGRP3]
liver.ENSSSCG00000002819.31	ARL2BP	ENSSSCG00000002819	GO:0006468	protein phosphorylation	[6, 7]	9	[ARL2BP, BMPER, FLT1, FLT4, GPRC5B, HEG1, ITPKB, TEK, TIE1]
liver.ENSSSCG00000002819.31	ARL2BP	ENSSSCG00000002819	GO:0006796	phosphate-containing compound metabolic process	[4]	11	[ADGRF5, ARL2BP, BMPER, FLT1, FLT4, GPRC5B, HEG1, ITPKB, NOS3, TEK, TIE1]
liver.ENSSSCG00000002819.31	ARL2BP	ENSSSCG00000002819	GO:0007165	signal transduction	[2, 3, 4]	24	[ADAM12, ADGRF5, ADGRL4, AKAP12, ARHGAP31, ARL2BP, BMPER, CLDN5, CLEC14A, EFNB2, FLT1, FLT4, GPRC5B, HEG1, IQCJ-SCHIP1, ITPKB, MMRN2, MN1, NOS3, RASGRP3, SCHIP1, SEMA6A, TEK, TIE1]
liver.ENSSSCG00000002819.31	ARL2BP	ENSSSCG00000002819	GO:0007166	cell surface receptor signaling pathway	[3, 4, 5]	17	[ADAM12, ADGRF5, ADGRL4, ARL2BP, BMPER, CLDN5, CLEC14A, EFNB2, FLT1, FLT4, GPRC5B, ITPKB, MMRN2, NOS3, SEMA6A, TEK, TIE1]
liver.ENSSSCG00000002819.31	ARL2BP	ENSSSCG00000002819	GO:0009059	macromolecule biosynthetic process	[4]	4	[AKAP12, ARL2BP, ITM2A, MN1]
liver.ENSSSCG00000002819.31	ARL2BP	ENSSSCG00000002819	GO:0009889	regulation of biosynthetic process	[3, 4]	6	[ADGRF5, AKAP12, ARL2BP, ITM2A, MN1, NOS3]
liver.ENSSSCG00000002819.31	ARL2BP	ENSSSCG00000002819	GO:0009891	positive regulation of biosynthetic process	[3, 4, 5]	4	[ADGRF5, AKAP12, ARL2BP, NOS3]
liver.ENSSSCG00000002819.31	ARL2BP	ENSSSCG00000002819	GO:0009893	positive regulation of metabolic process	[2, 3, 4]	11	[ADGRF5, AKAP12, ARL2BP, CLDN5, FLT1, FLT4, GPRC5B, HEG1, NOS3, TEK, TIE1]
liver.ENSSSCG00000002819.31	ARL2BP	ENSSSCG00000002819	GO:0010467	gene expression	[4]	8	[AKAP12, ARL2BP, CLDN5, FLT4, GPRC5B, HEG1, MN1, NOS3]
liver.ENSSSCG00000002819.31	ARL2BP	ENSSSCG00000002819	GO:0010468	regulation of gene expression	[4, 5]	8	[AKAP12, ARL2BP, CLDN5, FLT4, GPRC5B, HEG1, MN1, NOS3]
liver.ENSSSCG00000002819.31	ARL2BP	ENSSSCG00000002819	GO:0010556	regulation of macromolecule biosynthetic process	[4, 5]	4	[AKAP12, ARL2BP, ITM2A, MN1]
liver.ENSSSCG00000002819.31	ARL2BP	ENSSSCG00000002819	GO:0010604	positive regulation of macromolecule metabolic process	[3, 4, 5]	9	[AKAP12, ARL2BP, CLDN5, FLT1, FLT4, GPRC5B, HEG1, NOS3, TEK]
liver.ENSSSCG00000002819.31	ARL2BP	ENSSSCG00000002819	GO:0018108	peptidyl-tyrosine phosphorylation	[7, 8, 9]	6	[ARL2BP, FLT1, FLT4, GPRC5B, TEK, TIE1]
liver.ENSSSCG00000002819.31	ARL2BP	ENSSSCG00000002819	GO:0019219	regulation of nucleobase-containing compound metabolic process	[4, 5]	3	[ARL2BP, MN1, NOS3]
liver.ENSSSCG00000002819.31	ARL2BP	ENSSSCG00000002819	GO:0019220	regulation of phosphate metabolic process	[5, 6]	11	[ADGRF5, ARL2BP, BMPER, FLT1, FLT4, GPRC5B, HEG1, ITPKB, NOS3, TEK, TIE1]
liver.ENSSSCG00000002819.31	ARL2BP	ENSSSCG00000002819	GO:0019222	regulation of metabolic process	[2, 3]	16	[ADGRF5, AKAP12, ARL2BP, BMPER, CLDN5, EFNB2, FLT1, FLT4, GPRC5B, HEG1, ITM2A, ITPKB, MN1, NOS3, TEK, TIE1]
liver.ENSSSCG00000002819.31	ARL2BP	ENSSSCG00000002819	GO:0030234	enzyme regulator activity	[4]	4	[ARHGAP31, ARL2BP, GPRC5B, RASGRP3]
liver.ENSSSCG00000002819.31	ARL2BP	ENSSSCG00000002819	GO:0030695	GTPase regulator activity	[6]	3	[ARHGAP31, ARL2BP, RASGRP3]
liver.ENSSSCG00000002819.31	ARL2BP	ENSSSCG00000002819	GO:0031323	regulation of cellular metabolic process	[3, 4]	14	[ADGRF5, ARL2BP, BMPER, EFNB2, FLT1, FLT4, GPRC5B, HEG1, ITM2A, ITPKB, MN1, NOS3, TEK, TIE1]
liver.ENSSSCG00000002819.31	ARL2BP	ENSSSCG00000002819	GO:0034654	nucleobase-containing compound biosynthetic process	[4, 5]	3	[ARL2BP, MN1, NOS3]
liver.ENSSSCG00000002819.31	ARL2BP	ENSSSCG00000002819	GO:0042325	regulation of phosphorylation	[6, 7]	9	[ARL2BP, BMPER, FLT1, FLT4, GPRC5B, HEG1, ITPKB, TEK, TIE1]
liver.ENSSSCG00000002819.31	ARL2BP	ENSSSCG00000002819	GO:0042327	positive regulation of phosphorylation	[6, 7, 8]	6	[ARL2BP, FLT1, FLT4, GPRC5B, TEK, TIE1]
liver.ENSSSCG00000002819.31	ARL2BP	ENSSSCG00000002819	GO:0043170	macromolecule metabolic process	[3]	16	[ADAM12, AKAP12, ARL2BP, BMPER, CLDN5, EFNB2, FLT1, FLT4, GPRC5B, HEG1, ITM2A, ITPKB, MN1, NOS3, TEK, TIE1]
liver.ENSSSCG00000002819.31	ARL2BP	ENSSSCG00000002819	GO:0044249	cellular biosynthetic process	[3]	8	[ADGRF5, ARL2BP, FLT1, ITM2A, ITPKB, MN1, NOS3, TEK]
liver.ENSSSCG00000002819.31	ARL2BP	ENSSSCG00000002819	GO:0044260	cellular macromolecule metabolic process	[3, 4]	11	[ARL2BP, BMPER, EFNB2, FLT1, FLT4, GPRC5B, HEG1, ITM2A, ITPKB, TEK, TIE1]
liver.ENSSSCG00000002819.31	ARL2BP	ENSSSCG00000002819	GO:0045937	positive regulation of phosphate metabolic process	[5, 6, 7]	8	[ADGRF5, ARL2BP, FLT1, FLT4, GPRC5B, NOS3, TEK, TIE1]
liver.ENSSSCG00000002819.31	ARL2BP	ENSSSCG00000002819	GO:0048518	positive regulation of biological process	[1, 2, 3]	22	[ADAM12, ADGRF5, AKAP12, ARL2BP, BMPER, CLDN5, CLEC4G, EFNB2, FLT1, FLT4, GPRC5B, HEG1, IQCJ-SCHIP1, ITPKB, MCAM, MMRN2, MN1, NOS3, SCHIP1, SEMA6A, TEK, TIE1]
liver.ENSSSCG00000002819.31	ARL2BP	ENSSSCG00000002819	GO:0048522	positive regulation of cellular process	[2, 3, 4]	18	[ADGRF5, AKAP12, ARL2BP, BMPER, CLDN5, EFNB2, FLT1, FLT4, GPRC5B, IQCJ-SCHIP1, ITPKB, MCAM, MN1, NOS3, SCHIP1, SEMA6A, TEK, TIE1]
liver.ENSSSCG00000002819.31	ARL2BP	ENSSSCG00000002819	GO:0050790	regulation of catalytic activity	[3]	10	[ARHGAP31, ARL2BP, FLT1, FLT4, GPRC5B, HEG1, NOS3, RASGRP3, TEK, TIE1]
liver.ENSSSCG00000002819.31	ARL2BP	ENSSSCG00000002819	GO:0050794	regulation of cellular process	[2, 3]	27	[ADAM12, ADGRF5, ADGRL4, AKAP12, ARHGAP31, ARL2BP, BMPER, CLDN5, CLEC14A, CLEC4G, EFNB2, FLT1, FLT4, GPRC5B, HEG1, IQCJ-SCHIP1, ITM2A, ITPKB, MCAM, MMRN2, MN1, NOS3, RASGRP3, SCHIP1, SEMA6A, TEK, TIE1]
liver.ENSSSCG00000002819.31	ARL2BP	ENSSSCG00000002819	GO:0051171	regulation of nitrogen compound metabolic process	[3, 4]	11	[ARL2BP, BMPER, FLT1, FLT4, GPRC5B, HEG1, ITM2A, ITPKB, MN1, NOS3, TEK]
liver.ENSSSCG00000002819.31	ARL2BP	ENSSSCG00000002819	GO:0051173	positive regulation of nitrogen compound metabolic process	[3, 4, 5]	6	[ARL2BP, FLT1, FLT4, GPRC5B, NOS3, TEK]
liver.ENSSSCG00000002819.31	ARL2BP	ENSSSCG00000002819	GO:0051246	regulation of protein metabolic process	[4, 5]	9	[ARL2BP, BMPER, FLT1, FLT4, GPRC5B, HEG1, ITM2A, ITPKB, TEK]
liver.ENSSSCG00000002819.31	ARL2BP	ENSSSCG00000002819	GO:0060255	regulation of macromolecule metabolic process	[3, 4]	14	[AKAP12, ARL2BP, BMPER, CLDN5, EFNB2, FLT1, FLT4, GPRC5B, HEG1, ITM2A, ITPKB, MN1, NOS3, TEK]
liver.ENSSSCG00000002819.31	ARL2BP	ENSSSCG00000002819	GO:0080090	regulation of primary metabolic process	[3, 4]	12	[ADGRF5, ARL2BP, BMPER, FLT1, FLT4, GPRC5B, HEG1, ITM2A, ITPKB, MN1, NOS3, TEK]
liver.ENSSSCG00000002819.31	ARL2BP	ENSSSCG00000002819	GO:1901564	organonitrogen compound metabolic process	[3]	12	[ADAM12, ARL2BP, BMPER, FLT1, FLT4, GPRC5B, HEG1, ITM2A, ITPKB, NOS3, TEK, TIE1]
liver.ENSSSCG00000002819.31	ARL2BP	ENSSSCG00000002819	GO:1901576	organic substance biosynthetic process	[3]	9	[ADGRF5, AKAP12, ARL2BP, FLT1, ITM2A, ITPKB, MN1, NOS3, TEK]
liver.ENSSSCG00000003680.86	RALBP1	ENSSSCG00000003680	GO:0000166	nucleotide binding	[3, 4]	12	[ACBD3, ALPK1, CDK11A, CDK11B, DDX59, FLCN, HDGF, MAP2K7, PTPA, RALBP1, RARS2, TK2]
liver.ENSSSCG00000003680.86	RALBP1	ENSSSCG00000003680	GO:0006464	cellular protein modification process	[5, 6]	22	[ALPK1, BRD4, BRD7, CDK11A, CDK11B, EOGT, FLCN, KDM4A, KIDINS220, KLHL24, MAP2K7, METAP2, NMT1, NSMF, PTPA, RALBP1, RNF20, RSRC1, TAF3, YEATS2, ZFP91, ZFP91-CNTF]
liver.ENSSSCG00000003680.86	RALBP1	ENSSSCG00000003680	GO:0006468	protein phosphorylation	[6, 7]	12	[ALPK1, BRD4, CDK11A, CDK11B, FLCN, KIDINS220, MAP2K7, RALBP1, RSRC1, TAF3, ZFP91, ZFP91-CNTF]
liver.ENSSSCG00000003680.86	RALBP1	ENSSSCG00000003680	GO:0006793	phosphorus metabolic process	[3]	21	[ALPK1, BRD4, CDK11A, CDK11B, ENO4, FLCN, G6PC3, KIDINS220, MAP2K7, NANS, NCOR1, NSMF, PTPA, RALBP1, RSRC1, TAF3, TDO2, TK2, TMEM68, ZFP91, ZFP91-CNTF]
liver.ENSSSCG00000003680.86	RALBP1	ENSSSCG00000003680	GO:0006810	transport	[3]	18	[AP3D1, BOK, DYNC1I1, EFCAB7, EXOC1, G6PC3, KLHL24, MAP1A, MESD, METAP2, NMT1, NUP133, RALBP1, RDX, RSRC1, SPG11, SSB, TRAPPC11]
liver.ENSSSCG00000003680.86	RALBP1	ENSSSCG00000003680	GO:0006812	cation transport	[5]	3	[KLHL24, RALBP1, SPG11]
liver.ENSSSCG00000003680.86	RALBP1	ENSSSCG00000003680	GO:0006996	organelle organization	[4]	27	[ALPK1, AP3D1, BOK, BRD4, BRD7, BRD9, CALD1, CBX1, CFDP1, ENO4, FLCN, KDM4A, KLHL24, MAP1A, MAP2K7, METAP2, NCOR1, NMT1, NUP133, POT1, PTPA, RALBP1, RDX, RNF20, SPG11, TRAPPC11, YEATS2]
liver.ENSSSCG00000003680.86	RALBP1	ENSSSCG00000003680	GO:0007005	mitochondrion organization	[5]	4	[BOK, FLCN, NMT1, RALBP1]
liver.ENSSSCG00000003680.86	RALBP1	ENSSSCG00000003680	GO:0007165	signal transduction	[2, 3, 4]	20	[ALPK1, BOK, BRD4, BRD7, EXOC1, FLCN, GIGYF2, HDGF, HESX1, KIDINS220, KLHL24, MAP2K7, MESD, NCOR1, NMT1, PDAP1, RALBP1, RDX, ZFP91, ZFP91-CNTF]
liver.ENSSSCG00000003680.86	RALBP1	ENSSSCG00000003680	GO:0007265	Ras protein signal transduction	[5, 6, 7]	3	[FLCN, RALBP1, RDX]
liver.ENSSSCG00000003680.86	RALBP1	ENSSSCG00000003680	GO:0008047	enzyme activator activity	[5]	3	[FLCN, PTPA, RALBP1]
liver.ENSSSCG00000003680.86	RALBP1	ENSSSCG00000003680	GO:0009653	anatomical structure morphogenesis	[2, 3]	11	[CALD1, CFDP1, FRYL, HESX1, KIDINS220, MAP1A, METAP2, NSMF, RALBP1, RDX, SPG11]
liver.ENSSSCG00000003680.86	RALBP1	ENSSSCG00000003680	GO:0009966	regulation of signal transduction	[3, 4, 5]	10	[ALPK1, BOK, BRD4, FLCN, KLHL24, MAP2K7, NCOR1, NMT1, RALBP1, RDX]
liver.ENSSSCG00000003680.86	RALBP1	ENSSSCG00000003680	GO:0010604	positive regulation of macromolecule metabolic process	[3, 4, 5]	22	[AP3D1, BOK, BRD4, BRD7, EFCAB7, FLCN, GIGYF2, HDGF, KDM4A, MAP2K7, MED19, NCOR1, NSMF, POT1, PTPA, RALBP1, RDX, RNF20, TAF3, YY2, ZFP91, ZFP91-CNTF]
liver.ENSSSCG00000003680.86	RALBP1	ENSSSCG00000003680	GO:0010638	positive regulation of organelle organization	[4, 5, 6]	5	[BOK, MAP2K7, NMT1, POT1, RALBP1]
liver.ENSSSCG00000003680.86	RALBP1	ENSSSCG00000003680	GO:0010646	regulation of cell communication	[3, 4]	12	[ALPK1, BOK, BRD4, FLCN, KLHL24, MAP1A, MAP2K7, NCOR1, NMT1, NSMF, RALBP1, RDX]
liver.ENSSSCG00000003680.86	RALBP1	ENSSSCG00000003680	GO:0010821	regulation of mitochondrion organization	[5, 6]	4	[BOK, FLCN, NMT1, RALBP1]
liver.ENSSSCG00000003680.86	RALBP1	ENSSSCG00000003680	GO:0016043	cellular component organization	[3]	39	[ALPK1, AP3D1, BOK, BRD4, BRD7, BRD9, CALD1, CBX1, CDK11A, CDK11B, CFDP1, COLGALT1, ENO4, EXOC1, FLCN, FRYL, GEMIN5, KDM4A, KIDINS220, KLHL24, MAP1A, MAP2K7, MED19, MESD, METAP2, NCOR1, NMT1, NSMF, NUP133, POT1, PTPA, RALBP1, RDX, RNF20, SPG11, TAF3, TDO2, TRAPPC11, YEATS2]
liver.ENSSSCG00000003680.86	RALBP1	ENSSSCG00000003680	GO:0016192	vesicle-mediated transport	[4]	7	[AP3D1, EXOC1, MESD, RALBP1, RDX, SPG11, TRAPPC11]
liver.ENSSSCG00000003680.86	RALBP1	ENSSSCG00000003680	GO:0016310	phosphorylation	[5]	15	[ALPK1, BRD4, CDK11A, CDK11B, ENO4, FLCN, KIDINS220, MAP2K7, NCOR1, RALBP1, RSRC1, TAF3, TK2, ZFP91, ZFP91-CNTF]
liver.ENSSSCG00000003680.86	RALBP1	ENSSSCG00000003680	GO:0017111	nucleoside-triphosphatase activity	[6]	4	[DDX59, FLCN, RALBP1, RDX]
liver.ENSSSCG00000003680.86	RALBP1	ENSSSCG00000003680	GO:0019220	regulation of phosphate metabolic process	[5, 6]	9	[BRD4, FLCN, MAP2K7, NCOR1, NSMF, PTPA, RALBP1, ZFP91, ZFP91-CNTF]
liver.ENSSSCG00000003680.86	RALBP1	ENSSSCG00000003680	GO:0019222	regulation of metabolic process	[2, 3]	39	[AP3D1, BOK, BRD4, BRD7, BRD9, CBX1, CDK11A, CDK11B, CREG1, EFCAB7, EXOC1, FLCN, GEMIN5, GIGYF2, HDGF, HESX1, HIC2, KDM4A, MAP1A, MAP2K7, MED19, NCOR1, NSMF, POT1, PTPA, RALBP1, RDX, RNF20, SP110, SRRM1, SSB, TAF3, YEATS2, YY2, ZFHX2, ZFP91, ZFP91-CNTF, ZNF280C, ZSCAN29]
liver.ENSSSCG00000003680.86	RALBP1	ENSSSCG00000003680	GO:0019899	enzyme binding	[3]	12	[BOK, BRD4, CBX1, KDM4A, MAP2K7, NCOR1, POT1, PTPA, RALBP1, RDX, RNF20, SPG11]
liver.ENSSSCG00000003680.86	RALBP1	ENSSSCG00000003680	GO:0022603	regulation of anatomical structure morphogenesis	[3, 4]	5	[CFDP1, METAP2, NSMF, RALBP1, RDX]
liver.ENSSSCG00000003680.86	RALBP1	ENSSSCG00000003680	GO:0023051	regulation of signaling	[2, 3]	12	[ALPK1, BOK, BRD4, FLCN, KLHL24, MAP1A, MAP2K7, NCOR1, NMT1, NSMF, RALBP1, RDX]
liver.ENSSSCG00000003680.86	RALBP1	ENSSSCG00000003680	GO:0030234	enzyme regulator activity	[4]	7	[FLCN, KIDINS220, POT1, PTPA, RALBP1, ZFP91, ZFP91-CNTF]
liver.ENSSSCG00000003680.86	RALBP1	ENSSSCG00000003680	GO:0031325	positive regulation of cellular metabolic process	[3, 4, 5]	20	[AP3D1, BOK, BRD4, BRD7, EFCAB7, FLCN, GIGYF2, HDGF, MAP2K7, MED19, NSMF, POT1, PTPA, RALBP1, RDX, RNF20, TAF3, YY2, ZFP91, ZFP91-CNTF]
liver.ENSSSCG00000003680.86	RALBP1	ENSSSCG00000003680	GO:0031399	regulation of protein modification process	[5, 6, 7]	12	[BRD4, BRD7, FLCN, KDM4A, MAP2K7, NSMF, PTPA, RALBP1, RNF20, YEATS2, ZFP91, ZFP91-CNTF]
liver.ENSSSCG00000003680.86	RALBP1	ENSSSCG00000003680	GO:0031401	positive regulation of protein modification process	[5, 6, 7, 8]	10	[BRD4, BRD7, FLCN, MAP2K7, NSMF, PTPA, RALBP1, RNF20, ZFP91, ZFP91-CNTF]
liver.ENSSSCG00000003680.86	RALBP1	ENSSSCG00000003680	GO:0032268	regulation of cellular protein metabolic process	[4, 5, 6]	17	[BOK, BRD4, BRD7, FLCN, GEMIN5, GIGYF2, KDM4A, MAP1A, MAP2K7, NSMF, PTPA, RALBP1, RDX, RNF20, YEATS2, ZFP91, ZFP91-CNTF]
liver.ENSSSCG00000003680.86	RALBP1	ENSSSCG00000003680	GO:0032270	positive regulation of cellular protein metabolic process	[4, 5, 6, 7]	12	[BOK, BRD4, BRD7, FLCN, MAP2K7, NSMF, PTPA, RALBP1, RDX, RNF20, ZFP91, ZFP91-CNTF]
liver.ENSSSCG00000003680.86	RALBP1	ENSSSCG00000003680	GO:0032555	purine ribonucleotide binding	[4, 5, 6]	11	[ACBD3, ALPK1, CDK11A, CDK11B, DDX59, FLCN, MAP2K7, PTPA, RALBP1, RARS2, TK2]
liver.ENSSSCG00000003680.86	RALBP1	ENSSSCG00000003680	GO:0033043	regulation of organelle organization	[4, 5]	10	[BOK, BRD7, FLCN, MAP1A, MAP2K7, METAP2, NMT1, POT1, RALBP1, RDX]
liver.ENSSSCG00000003680.86	RALBP1	ENSSSCG00000003680	GO:0035556	intracellular signal transduction	[3, 4, 5]	13	[ALPK1, BOK, BRD4, EXOC1, FLCN, GIGYF2, HESX1, MAP2K7, NCOR1, RALBP1, RDX, ZFP91, ZFP91-CNTF]
liver.ENSSSCG00000003680.86	RALBP1	ENSSSCG00000003680	GO:0042325	regulation of phosphorylation	[6, 7]	7	[BRD4, FLCN, MAP2K7, NCOR1, RALBP1, ZFP91, ZFP91-CNTF]
liver.ENSSSCG00000003680.86	RALBP1	ENSSSCG00000003680	GO:0043085	positive regulation of catalytic activity	[4]	8	[BOK, FLCN, MAP2K7, POT1, PTPA, RALBP1, ZFP91, ZFP91-CNTF]
liver.ENSSSCG00000003680.86	RALBP1	ENSSSCG00000003680	GO:0043087	regulation of GTPase activity	[5]	3	[FLCN, RALBP1, RDX]
liver.ENSSSCG00000003680.86	RALBP1	ENSSSCG00000003680	GO:0043168	anion binding	[3]	11	[ALPK1, CDK11A, CDK11B, DDX59, EXOC1, FLCN, MAP2K7, PTPA, RALBP1, RARS2, TK2]
liver.ENSSSCG00000003680.86	RALBP1	ENSSSCG00000003680	GO:0043170	macromolecule metabolic process	[3]	53	[ALPK1, AP3D1, BOK, BRD4, BRD7, BRD9, CBX1, CDK11A, CDK11B, CREG1, EFCAB7, EOGT, FLCN, GEMIN5, GIGYF2, HDGF, HESX1, HIC2, KDM4A, KIDINS220, KLHL24, MAP1A, MAP2K7, MED19, METAP2, NCOR1, NMT1, NSMF, NUP133, POLD3, POT1, PTPA, RALBP1, RARS2, RBMX2, RDX, RNF20, RPL28, RSRC1, SP110, SRRM1, SSB, TAF3, TK2, UBXN4, YEATS2, YY2, ZCCHC8, ZFHX2, ZFP91, ZFP91-CNTF, ZNF280C, ZSCAN29]
liver.ENSSSCG00000003680.86	RALBP1	ENSSSCG00000003680	GO:0043412	macromolecule modification	[4]	23	[ALPK1, BRD4, BRD7, CDK11A, CDK11B, EOGT, FLCN, KDM4A, KIDINS220, KLHL24, MAP2K7, METAP2, NMT1, NSMF, PTPA, RALBP1, RNF20, RSRC1, SSB, TAF3, YEATS2, ZFP91, ZFP91-CNTF]
liver.ENSSSCG00000003680.86	RALBP1	ENSSSCG00000003680	GO:0044260	cellular macromolecule metabolic process	[3, 4]	35	[ALPK1, BOK, BRD4, BRD7, CDK11A, CDK11B, EOGT, FLCN, GEMIN5, GIGYF2, KDM4A, KIDINS220, KLHL24, MAP1A, MAP2K7, METAP2, NMT1, NSMF, POLD3, POT1, PTPA, RALBP1, RARS2, RDX, RNF20, RPL28, RSRC1, SSB, TAF3, TK2, UBXN4, YEATS2, ZCCHC8, ZFP91, ZFP91-CNTF]
liver.ENSSSCG00000003680.86	RALBP1	ENSSSCG00000003680	GO:0044267	cellular protein metabolic process	[4, 5]	30	[ALPK1, BOK, BRD4, BRD7, CDK11A, CDK11B, EOGT, FLCN, GEMIN5, GIGYF2, KDM4A, KIDINS220, KLHL24, MAP1A, MAP2K7, METAP2, NMT1, NSMF, PTPA, RALBP1, RARS2, RDX, RNF20, RPL28, RSRC1, TAF3, UBXN4, YEATS2, ZFP91, ZFP91-CNTF]
liver.ENSSSCG00000003680.86	RALBP1	ENSSSCG00000003680	GO:0045937	positive regulation of phosphate metabolic process	[5, 6, 7]	7	[FLCN, MAP2K7, NSMF, PTPA, RALBP1, ZFP91, ZFP91-CNTF]
liver.ENSSSCG00000003680.86	RALBP1	ENSSSCG00000003680	GO:0046578	regulation of Ras protein signal transduction	[6, 7, 8]	3	[FLCN, RALBP1, RDX]
liver.ENSSSCG00000003680.86	RALBP1	ENSSSCG00000003680	GO:0048518	positive regulation of biological process	[1, 2, 3]	32	[ALPK1, AP3D1, BOK, BRD4, BRD7, BRD9, CCDC25, COLGALT1, EFCAB7, EXOC1, FLCN, GIGYF2, HDGF, KDM4A, KIDINS220, MAP1A, MAP2K7, MED19, MESD, METAP2, NCOR1, NMT1, NSMF, POT1, PTPA, RALBP1, RDX, RNF20, TAF3, YY2, ZFP91, ZFP91-CNTF]
liver.ENSSSCG00000003680.86	RALBP1	ENSSSCG00000003680	GO:0048583	regulation of response to stimulus	[2, 3]	12	[ALPK1, BOK, BRD4, BRD7, FLCN, KLHL24, MAP2K7, NCOR1, NMT1, POT1, RALBP1, RDX]
liver.ENSSSCG00000003680.86	RALBP1	ENSSSCG00000003680	GO:0050790	regulation of catalytic activity	[3]	10	[BOK, FLCN, KIDINS220, MAP2K7, POT1, PTPA, RALBP1, RDX, ZFP91, ZFP91-CNTF]
liver.ENSSSCG00000003680.86	RALBP1	ENSSSCG00000003680	GO:0050793	regulation of developmental process	[2, 3]	13	[AP3D1, BRD7, BRD9, CFDP1, FLCN, HESX1, KDM4A, METAP2, NSMF, RALBP1, RDX, YEATS2, ZFHX2]
liver.ENSSSCG00000003680.86	RALBP1	ENSSSCG00000003680	GO:0050794	regulation of cellular process	[2, 3]	48	[ALPK1, AP3D1, BOK, BRD4, BRD7, BRD9, CBX1, CCDC25, CDK11A, CDK11B, CFDP1, COLGALT1, CREG1, EFCAB7, EXOC1, FLCN, GEMIN5, GIGYF2, HDGF, HESX1, HIC2, KDM4A, KIDINS220, KLHL24, MAP1A, MAP2K7, MED19, MESD, METAP2, NCOR1, NMT1, NSMF, PDAP1, POT1, PTPA, RALBP1, RDX, RNF20, SP110, SRRM1, TAF3, YEATS2, YY2, ZFHX2, ZFP91, ZFP91-CNTF, ZNF280C, ZSCAN29]
liver.ENSSSCG00000003680.86	RALBP1	ENSSSCG00000003680	GO:0051094	positive regulation of developmental process	[2, 3, 4]	5	[AP3D1, BRD7, BRD9, KDM4A, RALBP1]
liver.ENSSSCG00000003680.86	RALBP1	ENSSSCG00000003680	GO:0051128	regulation of cellular component organization	[3, 4]	15	[BOK, BRD7, CDK11A, CDK11B, COLGALT1, FLCN, KIDINS220, MAP1A, MAP2K7, METAP2, NMT1, NSMF, POT1, RALBP1, RDX]
liver.ENSSSCG00000003680.86	RALBP1	ENSSSCG00000003680	GO:0051130	positive regulation of cellular component organization	[3, 4, 5]	7	[BOK, COLGALT1, KIDINS220, MAP2K7, NMT1, POT1, RALBP1]
liver.ENSSSCG00000003680.86	RALBP1	ENSSSCG00000003680	GO:0051171	regulation of nitrogen compound metabolic process	[3, 4]	37	[AP3D1, BOK, BRD4, BRD7, BRD9, CBX1, CDK11A, CDK11B, CREG1, EFCAB7, FLCN, GEMIN5, GIGYF2, HDGF, HESX1, HIC2, KDM4A, MAP1A, MAP2K7, MED19, NCOR1, NSMF, POT1, PTPA, RALBP1, RDX, RNF20, SP110, SRRM1, TAF3, YEATS2, YY2, ZFHX2, ZFP91, ZFP91-CNTF, ZNF280C, ZSCAN29]
liver.ENSSSCG00000003680.86	RALBP1	ENSSSCG00000003680	GO:0051173	positive regulation of nitrogen compound metabolic process	[3, 4, 5]	20	[AP3D1, BOK, BRD4, BRD7, EFCAB7, FLCN, GIGYF2, HDGF, MAP2K7, MED19, NSMF, POT1, PTPA, RALBP1, RDX, RNF20, TAF3, YY2, ZFP91, ZFP91-CNTF]
liver.ENSSSCG00000003680.86	RALBP1	ENSSSCG00000003680	GO:0051336	regulation of hydrolase activity	[4]	5	[BOK, FLCN, PTPA, RALBP1, RDX]
liver.ENSSSCG00000003680.86	RALBP1	ENSSSCG00000003680	GO:0071702	organic substance transport	[4]	10	[AP3D1, EFCAB7, EXOC1, G6PC3, MAP1A, NMT1, NUP133, RALBP1, SPG11, SSB]
liver.ENSSSCG00000003680.86	RALBP1	ENSSSCG00000003680	GO:0071705	nitrogen compound transport	[4]	9	[AP3D1, EFCAB7, EXOC1, MAP1A, NMT1, NUP133, RALBP1, SPG11, SSB]
liver.ENSSSCG00000003680.86	RALBP1	ENSSSCG00000003680	GO:0080090	regulation of primary metabolic process	[3, 4]	37	[AP3D1, BOK, BRD4, BRD7, BRD9, CBX1, CDK11A, CDK11B, CREG1, EFCAB7, FLCN, GEMIN5, GIGYF2, HDGF, HESX1, HIC2, KDM4A, MAP1A, MAP2K7, MED19, NCOR1, NSMF, POT1, PTPA, RALBP1, RDX, RNF20, SP110, SRRM1, TAF3, YEATS2, YY2, ZFHX2, ZFP91, ZFP91-CNTF, ZNF280C, ZSCAN29]
liver.ENSSSCG00000003680.86	RALBP1	ENSSSCG00000003680	GO:0140352	export from cell	[2, 4]	3	[EXOC1, RALBP1, TRAPPC11]
liver.ENSSSCG00000003680.86	RALBP1	ENSSSCG00000003680	GO:1901564	organonitrogen compound metabolic process	[3]	34	[ALPK1, BOK, BRD4, BRD7, CDK11A, CDK11B, ENO4, EOGT, FLCN, GEMIN5, GIGYF2, KDM4A, KIDINS220, KLHL24, MAP1A, MAP2K7, METAP2, NCOR1, NMT1, NSMF, PTPA, RALBP1, RARS2, RDX, RNF20, RPL28, RSRC1, TAF3, TDO2, TK2, UBXN4, YEATS2, ZFP91, ZFP91-CNTF]
liver.ENSSSCG00000003680.86	RALBP1	ENSSSCG00000003680	GO:1902531	regulation of intracellular signal transduction	[4, 5, 6]	8	[ALPK1, BOK, BRD4, FLCN, MAP2K7, NCOR1, RALBP1, RDX]
liver.ENSSSCG00000003680.86	RALBP1	ENSSSCG00000003680	R-HSA:162582	Signal Transduction	[-1]	9	[DYNC1I1, EFCAB7, KDM4A, KIDINS220, NCOR1, NUP133, RALBP1, RNF20, SRRM1]
liver.ENSSSCG00000003680.86	RALBP1	ENSSSCG00000003680	R-HSA:194315	Signaling by Rho GTPases	[-1]	6	[DYNC1I1, KIDINS220, NUP133, RALBP1, RNF20, SRRM1]
liver.ENSSSCG00000003680.86	RALBP1	ENSSSCG00000003680	R-HSA:9012999	RHO GTPase cycle	[-1]	4	[KIDINS220, RALBP1, RNF20, SRRM1]
liver.ENSSSCG00000003680.86	RALBP1	ENSSSCG00000003680	R-HSA:9716542	Signaling by Rho GTPases, Miro GTPases and RHOBTB3	[-1]	6	[DYNC1I1, KIDINS220, NUP133, RALBP1, RNF20, SRRM1]
liver.ENSSSCG00000005530.20	LHX6	ENSSSCG00000005530	GO:0000977	RNA polymerase II transcription regulatory region sequence-specific DNA binding	[6, 8]	4	[ERG, LHX6, SOX17, TAL1]
liver.ENSSSCG00000005530.20	LHX6	ENSSSCG00000005530	GO:0000981	DNA-binding transcription factor activity, RNA polymerase II-specific	[7, 8, 9, 10, 11, 12, 13]	4	[ERG, LHX6, SOX17, TAL1]
liver.ENSSSCG00000005530.20	LHX6	ENSSSCG00000005530	GO:0006357	regulation of transcription by RNA polymerase II	[6, 7, 8, 9, 10, 11]	7	[ERG, LHX6, NCK2, NOTCH4, PDZD2, SOX17, TAL1]
liver.ENSSSCG00000005530.20	LHX6	ENSSSCG00000005530	GO:0006366	transcription by RNA polymerase II	[7, 8, 9, 10]	7	[ERG, LHX6, NCK2, NOTCH4, PDZD2, SOX17, TAL1]
liver.ENSSSCG00000005530.20	LHX6	ENSSSCG00000005530	GO:0007399	nervous system development	[4, 5]	9	[ARHGEF15, EFNB2, LHX6, NCK2, PDZD2, SHANK3, SHROOM4, SOX17, TAL1]
liver.ENSSSCG00000005530.20	LHX6	ENSSSCG00000005530	GO:0007417	central nervous system development	[4, 5, 6]	4	[LHX6, SHANK3, SHROOM4, TAL1]
liver.ENSSSCG00000005530.20	LHX6	ENSSSCG00000005530	GO:0009059	macromolecule biosynthetic process	[4]	8	[AKAP12, ERG, LHX6, NCK2, NOTCH4, PDZD2, SOX17, TAL1]
liver.ENSSSCG00000005530.20	LHX6	ENSSSCG00000005530	GO:0010467	gene expression	[4]	9	[AKAP12, ERG, LHX6, NCK2, NOTCH4, PDZD2, SHANK3, SOX17, TAL1]
liver.ENSSSCG00000005530.20	LHX6	ENSSSCG00000005530	GO:0010468	regulation of gene expression	[4, 5]	8	[AKAP12, ERG, LHX6, NCK2, NOTCH4, PDZD2, SOX17, TAL1]
liver.ENSSSCG00000005530.20	LHX6	ENSSSCG00000005530	GO:0010556	regulation of macromolecule biosynthetic process	[4, 5]	8	[AKAP12, ERG, LHX6, NCK2, NOTCH4, PDZD2, SOX17, TAL1]
liver.ENSSSCG00000005530.20	LHX6	ENSSSCG00000005530	GO:0030154	cell differentiation	[3]	12	[ADAM12, EFNB2, ERG, LHX6, MAPK12, NCK2, NOTCH4, PDZD2, RIN2, SHANK3, SOX17, TAL1]
liver.ENSSSCG00000005530.20	LHX6	ENSSSCG00000005530	GO:0030182	neuron differentiation	[4, 6, 7, 8]	6	[EFNB2, LHX6, NCK2, PDZD2, SHANK3, TAL1]
liver.ENSSSCG00000005530.20	LHX6	ENSSSCG00000005530	GO:0043170	macromolecule metabolic process	[3]	12	[ADAM12, AKAP12, EFNB2, ERG, LHX6, MAPK12, NCK2, NOTCH4, PDZD2, SHANK3, SOX17, TAL1]
liver.ENSSSCG00000005530.20	LHX6	ENSSSCG00000005530	GO:0046872	metal ion binding	[4]	6	[ADAM12, LHX6, MAPK12, NOTCH4, RASGRP3, SHANK3]
liver.ENSSSCG00000005530.20	LHX6	ENSSSCG00000005530	GO:0048468	cell development	[3, 4]	7	[EFNB2, LHX6, NCK2, NOTCH4, SHANK3, SOX17, TAL1]
liver.ENSSSCG00000005530.20	LHX6	ENSSSCG00000005530	GO:0048513	animal organ development	[3, 4, 5]	9	[ARHGEF15, EFNB2, LHX6, MAPK12, NOTCH4, SHANK3, SHROOM4, SOX17, TAL1]
liver.ENSSSCG00000005530.20	LHX6	ENSSSCG00000005530	GO:0048666	neuron development	[4, 5, 7, 8, 9]	4	[EFNB2, LHX6, NCK2, SHANK3]
liver.ENSSSCG00000005530.20	LHX6	ENSSSCG00000005530	GO:0048731	system development	[3, 4]	15	[ADAM12, ARHGEF15, EFNB2, JCAD, LHX6, MAPK12, MCAM, NCK2, NOTCH4, PDZD2, RIN2, SHANK3, SHROOM4, SOX17, TAL1]
liver.ENSSSCG00000005530.20	LHX6	ENSSSCG00000005530	GO:0048870	cell motility	[2, 3]	9	[AKAP12, EFNB2, JCAD, LHX6, MCAM, NCK2, PDZD2, RIN2, SOX17]
liver.ENSSSCG00000005530.20	LHX6	ENSSSCG00000005530	GO:0050794	regulation of cellular process	[2, 3]	17	[ADAM12, AKAP12, ARHGEF15, EFNB2, ERG, JCAD, LHX6, MAPK12, MCAM, NCK2, NOTCH4, PDZD2, RASGRP3, RIN2, SHANK3, SOX17, TAL1]
liver.ENSSSCG00000005530.20	LHX6	ENSSSCG00000005530	GO:0051171	regulation of nitrogen compound metabolic process	[3, 4]	8	[ERG, LHX6, MAPK12, NCK2, NOTCH4, PDZD2, SOX17, TAL1]
liver.ENSSSCG00000005530.20	LHX6	ENSSSCG00000005530	GO:0060255	regulation of macromolecule metabolic process	[3, 4]	10	[AKAP12, EFNB2, ERG, LHX6, MAPK12, NCK2, NOTCH4, PDZD2, SOX17, TAL1]
liver.ENSSSCG00000005530.20	LHX6	ENSSSCG00000005530	GO:0080090	regulation of primary metabolic process	[3, 4]	8	[ERG, LHX6, MAPK12, NCK2, NOTCH4, PDZD2, SOX17, TAL1]
liver.ENSSSCG00000006231.35	CHD7	ENSSSCG00000006231	GO:0000166	nucleotide binding	[3, 4]	6	[CHD7, CLK2, GET1, INO80, ITM2B, MBD1]
liver.ENSSSCG00000006231.35	CHD7	ENSSSCG00000006231	GO:0000978	RNA polymerase II cis-regulatory region sequence-specific DNA binding	[7, 9]	4	[CHD7, H3-3A, SAFB, ZBTB40]
liver.ENSSSCG00000006231.35	CHD7	ENSSSCG00000006231	GO:0003676	nucleic acid binding	[3]	13	[ACIN1, CHD7, GET1, H3-3A, INO80, MBD1, PNN, RBM6, SAFB, SFSWAP, SRRT, TTF1, ZBTB40]
liver.ENSSSCG00000006231.35	CHD7	ENSSSCG00000006231	GO:0003677	DNA binding	[4]	11	[CHD7, GET1, H3-3A, INO80, MBD1, PNN, RBM6, SAFB, SRRT, TTF1, ZBTB40]
liver.ENSSSCG00000006231.35	CHD7	ENSSSCG00000006231	GO:0003690	double-stranded DNA binding	[5]	5	[CHD7, H3-3A, MBD1, SAFB, ZBTB40]
liver.ENSSSCG00000006231.35	CHD7	ENSSSCG00000006231	GO:0005524	ATP binding	[5, 6, 7, 8]	5	[CHD7, CLK2, GET1, INO80, ITM2B]
liver.ENSSSCG00000006231.35	CHD7	ENSSSCG00000006231	GO:0006325	chromatin organization	[4, 6]	6	[CHD7, GET1, H3-3A, INO80, PAF1, SAFB]
liver.ENSSSCG00000006231.35	CHD7	ENSSSCG00000006231	GO:0006351	transcription, DNA-templated	[6, 7, 8, 9]	12	[AP3D1, CHD7, CREG1, GET1, INO80, MBD1, PAF1, PAM, SAFB, SRRT, TTF1, ZBTB40]
liver.ENSSSCG00000006231.35	CHD7	ENSSSCG00000006231	GO:0006355	regulation of transcription, DNA-templated	[5, 6, 7, 8, 9, 10]	11	[AP3D1, CHD7, CREG1, GET1, INO80, MBD1, PAF1, PAM, SAFB, SRRT, ZBTB40]
liver.ENSSSCG00000006231.35	CHD7	ENSSSCG00000006231	GO:0006357	regulation of transcription by RNA polymerase II	[6, 7, 8, 9, 10, 11]	9	[AP3D1, CHD7, CREG1, GET1, INO80, PAF1, PAM, SAFB, ZBTB40]
liver.ENSSSCG00000006231.35	CHD7	ENSSSCG00000006231	GO:0006366	transcription by RNA polymerase II	[7, 8, 9, 10]	10	[AP3D1, CHD7, CREG1, GET1, INO80, MBD1, PAF1, PAM, SAFB, ZBTB40]
liver.ENSSSCG00000006231.35	CHD7	ENSSSCG00000006231	GO:0006396	RNA processing	[5, 6, 7]	9	[ACIN1, CHD7, CLK2, PAF1, PNN, RBM6, SAFB, SFSWAP, SRRT]
liver.ENSSSCG00000006231.35	CHD7	ENSSSCG00000006231	GO:0006875	cellular metal ion homeostasis	[6, 8]	3	[AP3D1, CHD7, NPTN]
liver.ENSSSCG00000006231.35	CHD7	ENSSSCG00000006231	GO:0006996	organelle organization	[4]	13	[ACIN1, AP3D1, CHD7, GET1, H3-3A, INO80, LEPROT, MBD1, NCAPD2, PAF1, PAM, SAFB, WDR62]
liver.ENSSSCG00000006231.35	CHD7	ENSSSCG00000006231	GO:0007275	multicellular organism development	[2, 3]	18	[ACIN1, AP3D1, ASAH1, CHD7, CTSC, GET1, H3-3A, INO80, ITM2B, LEPROT, MBD1, NPTN, PAF1, PAM, PRXL2A, SRRT, WDR62, ZBTB40]
liver.ENSSSCG00000006231.35	CHD7	ENSSSCG00000006231	GO:0007399	nervous system development	[4, 5]	10	[CHD7, CTSC, GET1, ITM2B, LEPROT, MBD1, NPTN, PAM, SRRT, WDR62]
liver.ENSSSCG00000006231.35	CHD7	ENSSSCG00000006231	GO:0007417	central nervous system development	[4, 5, 6]	5	[CHD7, GET1, MBD1, PAM, WDR62]
liver.ENSSSCG00000006231.35	CHD7	ENSSSCG00000006231	GO:0009059	macromolecule biosynthetic process	[4]	14	[AP3D1, CHD7, CREG1, GET1, HS3ST3A1, INO80, ITM2B, MBD1, PAF1, PAM, SAFB, SRRT, TTF1, ZBTB40]
liver.ENSSSCG00000006231.35	CHD7	ENSSSCG00000006231	GO:0009790	embryo development	[3, 4]	3	[CHD7, INO80, PAF1]
liver.ENSSSCG00000006231.35	CHD7	ENSSSCG00000006231	GO:0009889	regulation of biosynthetic process	[3, 4]	16	[AP3D1, ASAH1, CHD7, CLK2, CREG1, GET1, INO80, ITM2B, LEPROT, MBD1, PAF1, PAM, SAFB, SRRT, TTF1, ZBTB40]
liver.ENSSSCG00000006231.35	CHD7	ENSSSCG00000006231	GO:0010467	gene expression	[4]	20	[ACIN1, AP3D1, CHD7, CLK2, CREG1, GET1, H3-3A, INO80, MBD1, NPTN, PAF1, PAM, PNN, RBM6, SAFB, SFSWAP, SRRT, TRIM39, TTF1, ZBTB40]
liver.ENSSSCG00000006231.35	CHD7	ENSSSCG00000006231	GO:0010468	regulation of gene expression	[4, 5]	16	[AP3D1, CHD7, CLK2, CREG1, GET1, H3-3A, INO80, MBD1, NPTN, PAF1, PAM, SAFB, SFSWAP, SRRT, TRIM39, ZBTB40]
liver.ENSSSCG00000006231.35	CHD7	ENSSSCG00000006231	GO:0010556	regulation of macromolecule biosynthetic process	[4, 5]	13	[AP3D1, CHD7, CREG1, GET1, INO80, ITM2B, MBD1, PAF1, PAM, SAFB, SRRT, TTF1, ZBTB40]
liver.ENSSSCG00000006231.35	CHD7	ENSSSCG00000006231	GO:0010604	positive regulation of macromolecule metabolic process	[3, 4, 5]	7	[AP3D1, CHD7, CTSC, INO80, LEPROT, NPTN, PAF1]
liver.ENSSSCG00000006231.35	CHD7	ENSSSCG00000006231	GO:0010646	regulation of cell communication	[3, 4]	6	[CHD7, CTSC, GET1, LEPROT, NPTN, TRIM39]
liver.ENSSSCG00000006231.35	CHD7	ENSSSCG00000006231	GO:0016043	cellular component organization	[3]	15	[ACIN1, AP3D1, CHD7, GET1, H3-3A, INO80, LEPROT, MBD1, NCAPD2, NPTN, PAF1, PAM, SAFB, SFSWAP, WDR62]
liver.ENSSSCG00000006231.35	CHD7	ENSSSCG00000006231	GO:0016070	RNA metabolic process	[5, 6]	17	[ACIN1, AP3D1, CHD7, CLK2, CREG1, GET1, INO80, MBD1, PAF1, PAM, PNN, RBM6, SAFB, SFSWAP, SRRT, TTF1, ZBTB40]
liver.ENSSSCG00000006231.35	CHD7	ENSSSCG00000006231	GO:0017111	nucleoside-triphosphatase activity	[6]	5	[ACIN1, CHD7, GET1, INO80, RSU1]
liver.ENSSSCG00000006231.35	CHD7	ENSSSCG00000006231	GO:0019222	regulation of metabolic process	[2, 3]	21	[AP3D1, ASAH1, CHD7, CLK2, CREG1, CTSC, GET1, H3-3A, INO80, ITM2B, LEPROT, MBD1, NPTN, PAF1, PAM, SAFB, SFSWAP, SRRT, TRIM39, TTF1, ZBTB40]
liver.ENSSSCG00000006231.35	CHD7	ENSSSCG00000006231	GO:0022008	neurogenesis	[4, 5, 6]	7	[CHD7, GET1, LEPROT, MBD1, NPTN, SRRT, WDR62]
liver.ENSSSCG00000006231.35	CHD7	ENSSSCG00000006231	GO:0023051	regulation of signaling	[2, 3]	6	[CHD7, CTSC, GET1, LEPROT, NPTN, TRIM39]
liver.ENSSSCG00000006231.35	CHD7	ENSSSCG00000006231	GO:0030097	hemopoiesis	[4, 5, 6, 7]	6	[ACIN1, AP3D1, CHD7, LEPROT, PAF1, PRXL2A]
liver.ENSSSCG00000006231.35	CHD7	ENSSSCG00000006231	GO:0030154	cell differentiation	[3]	13	[ACIN1, AP3D1, ASAH1, CHD7, GET1, H3-3A, LEPROT, MBD1, NPTN, PAF1, PRXL2A, SRRT, WDR62]
liver.ENSSSCG00000006231.35	CHD7	ENSSSCG00000006231	GO:0030217	T cell differentiation	[5, 6, 7, 8, 9, 10, 11]	3	[AP3D1, CHD7, LEPROT]
liver.ENSSSCG00000006231.35	CHD7	ENSSSCG00000006231	GO:0030900	forebrain development	[3, 5, 6, 7, 8]	4	[CHD7, GET1, MBD1, WDR62]
liver.ENSSSCG00000006231.35	CHD7	ENSSSCG00000006231	GO:0031323	regulation of cellular metabolic process	[3, 4]	19	[AP3D1, CHD7, CLK2, CREG1, CTSC, GET1, INO80, ITM2B, LEPROT, MBD1, NPTN, PAF1, PAM, SAFB, SFSWAP, SRRT, TRIM39, TTF1, ZBTB40]
liver.ENSSSCG00000006231.35	CHD7	ENSSSCG00000006231	GO:0031325	positive regulation of cellular metabolic process	[3, 4, 5]	7	[AP3D1, CHD7, CTSC, INO80, LEPROT, NPTN, PAF1]
liver.ENSSSCG00000006231.35	CHD7	ENSSSCG00000006231	GO:0032879	regulation of localization	[2, 3]	7	[AP3D1, CHD7, LEPROT, MBD1, NPTN, PAM, WDR62]
liver.ENSSSCG00000006231.35	CHD7	ENSSSCG00000006231	GO:0034641	cellular nitrogen compound metabolic process	[3]	18	[ACIN1, AP3D1, ASAH1, CHD7, CLK2, CREG1, GET1, INO80, MBD1, PAF1, PAM, PNN, RBM6, SAFB, SFSWAP, SRRT, TTF1, ZBTB40]
liver.ENSSSCG00000006231.35	CHD7	ENSSSCG00000006231	GO:0040008	regulation of growth	[2, 3]	4	[CHD7, CREG1, H3-3A, INO80]
liver.ENSSSCG00000006231.35	CHD7	ENSSSCG00000006231	GO:0042592	homeostatic process	[3]	5	[ACIN1, AP3D1, CHD7, LEPROT, NPTN]
liver.ENSSSCG00000006231.35	CHD7	ENSSSCG00000006231	GO:0043168	anion binding	[3]	7	[CHD7, CLK2, CTSC, GET1, INO80, ITM2B, PAM]
liver.ENSSSCG00000006231.35	CHD7	ENSSSCG00000006231	GO:0043170	macromolecule metabolic process	[3]	24	[ACIN1, AP3D1, CHD7, CLK2, CREG1, CTSC, GET1, H3-3A, HS3ST3A1, INO80, ITM2B, LEPROT, MBD1, NPTN, PAF1, PAM, PNN, RBM6, SAFB, SFSWAP, SRRT, TRIM39, TTF1, ZBTB40]
liver.ENSSSCG00000006231.35	CHD7	ENSSSCG00000006231	GO:0043565	sequence-specific DNA binding	[5]	5	[CHD7, H3-3A, MBD1, SAFB, ZBTB40]
liver.ENSSSCG00000006231.35	CHD7	ENSSSCG00000006231	GO:0044085	cellular component biogenesis	[3]	9	[AP3D1, CHD7, H3-3A, INO80, MBD1, NPTN, PAF1, SFSWAP, WDR62]
liver.ENSSSCG00000006231.35	CHD7	ENSSSCG00000006231	GO:0044249	cellular biosynthetic process	[3]	16	[AP3D1, ASAH1, CHD7, CLK2, CREG1, GET1, INO80, ITM2B, LEPROT, MBD1, PAF1, PAM, SAFB, SRRT, TTF1, ZBTB40]
liver.ENSSSCG00000006231.35	CHD7	ENSSSCG00000006231	GO:0044271	cellular nitrogen compound biosynthetic process	[4]	13	[AP3D1, ASAH1, CHD7, CREG1, GET1, INO80, MBD1, PAF1, PAM, SAFB, SRRT, TTF1, ZBTB40]
liver.ENSSSCG00000006231.35	CHD7	ENSSSCG00000006231	GO:0045321	leukocyte activation	[2, 3]	4	[AP3D1, CHD7, CTSC, LEPROT]
liver.ENSSSCG00000006231.35	CHD7	ENSSSCG00000006231	GO:0045595	regulation of cell differentiation	[3, 4]	9	[ACIN1, AP3D1, CHD7, MBD1, NPTN, PAF1, PRXL2A, SRRT, WDR62]
liver.ENSSSCG00000006231.35	CHD7	ENSSSCG00000006231	GO:0045944	positive regulation of transcription by RNA polymerase II	[7, 8, 9, 10, 11, 12]	3	[AP3D1, CHD7, INO80]
liver.ENSSSCG00000006231.35	CHD7	ENSSSCG00000006231	GO:0048468	cell development	[3, 4]	7	[CHD7, GET1, H3-3A, MBD1, NPTN, SRRT, WDR62]
liver.ENSSSCG00000006231.35	CHD7	ENSSSCG00000006231	GO:0048513	animal organ development	[3, 4, 5]	13	[ACIN1, AP3D1, ASAH1, CHD7, GET1, H3-3A, LEPROT, MBD1, PAF1, PAM, PRXL2A, WDR62, ZBTB40]
liver.ENSSSCG00000006231.35	CHD7	ENSSSCG00000006231	GO:0048519	negative regulation of biological process	[1, 2, 3]	15	[CHD7, CLK2, CREG1, CTSC, GET1, H3-3A, ITM2B, LEPROT, MBD1, NPTN, PAF1, SFSWAP, SRRT, TRIM39, TTF1]
liver.ENSSSCG00000006231.35	CHD7	ENSSSCG00000006231	GO:0048522	positive regulation of cellular process	[2, 3, 4]	16	[ACIN1, AP3D1, CHD7, CTSC, GET1, H3-3A, INO80, LEPROT, MBD1, NCAPD2, NPTN, PAF1, RSU1, SRRT, TRIM39, WDR62]
liver.ENSSSCG00000006231.35	CHD7	ENSSSCG00000006231	GO:0048523	negative regulation of cellular process	[2, 3, 4]	13	[CHD7, CLK2, CREG1, CTSC, GET1, H3-3A, ITM2B, LEPROT, MBD1, PAF1, SFSWAP, TRIM39, TTF1]
liver.ENSSSCG00000006231.35	CHD7	ENSSSCG00000006231	GO:0050794	regulation of cellular process	[2, 3]	26	[ACIN1, AP3D1, ASAH1, CHD7, CLK2, CREG1, CTSC, GET1, H3-3A, INO80, ITM2B, LEPROT, MBD1, NCAPD2, NPTN, PAF1, PAM, PRXL2A, RSU1, SAFB, SFSWAP, SRRT, TRIM39, TTF1, WDR62, ZBTB40]
liver.ENSSSCG00000006231.35	CHD7	ENSSSCG00000006231	GO:0051049	regulation of transport	[3, 4]	4	[CHD7, LEPROT, MBD1, PAM]
liver.ENSSSCG00000006231.35	CHD7	ENSSSCG00000006231	GO:0051094	positive regulation of developmental process	[2, 3, 4]	6	[ACIN1, AP3D1, CHD7, NPTN, SRRT, WDR62]
liver.ENSSSCG00000006231.35	CHD7	ENSSSCG00000006231	GO:0051171	regulation of nitrogen compound metabolic process	[3, 4]	18	[AP3D1, CHD7, CLK2, CREG1, CTSC, GET1, INO80, ITM2B, LEPROT, MBD1, NPTN, PAF1, PAM, SAFB, SFSWAP, SRRT, TRIM39, ZBTB40]
liver.ENSSSCG00000006231.35	CHD7	ENSSSCG00000006231	GO:0051173	positive regulation of nitrogen compound metabolic process	[3, 4, 5]	7	[AP3D1, CHD7, CTSC, INO80, LEPROT, NPTN, PAF1]
liver.ENSSSCG00000006231.35	CHD7	ENSSSCG00000006231	GO:0051239	regulation of multicellular organismal process	[2, 3]	12	[ACIN1, AP3D1, CHD7, CTSC, INO80, LEPROT, MBD1, NPTN, PAF1, PRXL2A, SRRT, WDR62]
liver.ENSSSCG00000006231.35	CHD7	ENSSSCG00000006231	GO:0051240	positive regulation of multicellular organismal process	[2, 3, 4]	7	[ACIN1, AP3D1, CHD7, LEPROT, NPTN, SRRT, WDR62]
liver.ENSSSCG00000006231.35	CHD7	ENSSSCG00000006231	GO:0051252	regulation of RNA metabolic process	[4, 5, 6, 7]	13	[AP3D1, CHD7, CLK2, CREG1, GET1, INO80, MBD1, PAF1, PAM, SAFB, SFSWAP, SRRT, ZBTB40]
liver.ENSSSCG00000006231.35	CHD7	ENSSSCG00000006231	GO:0051254	positive regulation of RNA metabolic process	[4, 5, 6, 7, 8]	4	[AP3D1, CHD7, INO80, PAF1]
liver.ENSSSCG00000006231.35	CHD7	ENSSSCG00000006231	GO:0051276	chromosome organization	[5]	8	[ACIN1, CHD7, GET1, H3-3A, INO80, NCAPD2, PAF1, SAFB]
liver.ENSSSCG00000006231.35	CHD7	ENSSSCG00000006231	GO:0051649	establishment of localization in cell	[3]	4	[AP3D1, CHD7, LEPROT, MBD1]
liver.ENSSSCG00000006231.35	CHD7	ENSSSCG00000006231	GO:0051707	response to other organism	[2, 4]	3	[CHD7, PAF1, TRIM39]
liver.ENSSSCG00000006231.35	CHD7	ENSSSCG00000006231	GO:0051960	regulation of nervous system development	[4, 5, 6]	6	[CHD7, CTSC, MBD1, NPTN, SRRT, WDR62]
liver.ENSSSCG00000006231.35	CHD7	ENSSSCG00000006231	GO:0060341	regulation of cellular localization	[3, 4]	3	[CHD7, LEPROT, MBD1]
liver.ENSSSCG00000006231.35	CHD7	ENSSSCG00000006231	GO:0071103	DNA conformation change	[6]	6	[ACIN1, CHD7, GET1, H3-3A, NCAPD2, PAF1]
liver.ENSSSCG00000006231.35	CHD7	ENSSSCG00000006231	GO:0071702	organic substance transport	[4]	6	[AP3D1, CHD7, LEPROT, MBD1, PAM, SFT2D1]
liver.ENSSSCG00000006231.35	CHD7	ENSSSCG00000006231	GO:0071705	nitrogen compound transport	[4]	6	[AP3D1, CHD7, LEPROT, MBD1, PAM, SFT2D1]
liver.ENSSSCG00000006231.35	CHD7	ENSSSCG00000006231	GO:0072359	circulatory system development	[4, 5]	3	[CHD7, LEPROT, PAM]
liver.ENSSSCG00000006231.35	CHD7	ENSSSCG00000006231	GO:0072503	cellular divalent inorganic cation homeostasis	[6, 8]	3	[AP3D1, CHD7, NPTN]
liver.ENSSSCG00000006231.35	CHD7	ENSSSCG00000006231	GO:0080090	regulation of primary metabolic process	[3, 4]	19	[AP3D1, ASAH1, CHD7, CLK2, CREG1, CTSC, GET1, INO80, ITM2B, LEPROT, MBD1, NPTN, PAF1, PAM, SAFB, SFSWAP, SRRT, TRIM39, ZBTB40]
liver.ENSSSCG00000006231.35	CHD7	ENSSSCG00000006231	GO:0140658	ATP-dependent chromatin remodeler activity	[6, 8]	3	[CHD7, GET1, INO80]
liver.ENSSSCG00000006231.35	CHD7	ENSSSCG00000006231	GO:1901360	organic cyclic compound metabolic process	[3]	19	[ACIN1, AP3D1, ASAH1, CHD7, CLK2, CREG1, GET1, INO80, LEPROT, MBD1, PAF1, PAM, PNN, RBM6, SAFB, SFSWAP, SRRT, TTF1, ZBTB40]
liver.ENSSSCG00000006231.35	CHD7	ENSSSCG00000006231	GO:1901362	organic cyclic compound biosynthetic process	[4]	13	[AP3D1, ASAH1, CHD7, CREG1, GET1, INO80, MBD1, PAF1, PAM, SAFB, SRRT, TTF1, ZBTB40]
liver.ENSSSCG00000006231.35	CHD7	ENSSSCG00000006231	GO:1901576	organic substance biosynthetic process	[3]	17	[AP3D1, ASAH1, CHD7, CLK2, CREG1, GET1, HS3ST3A1, INO80, ITM2B, LEPROT, MBD1, PAF1, PAM, SAFB, SRRT, TTF1, ZBTB40]
liver.ENSSSCG00000006888.11	SLC44A3	ENSSSCG00000006888	GO:0006796	phosphate-containing compound metabolic process	[4]	5	[MAP2K7, RSRC1, SLC44A3, ZFP91, ZFP91-CNTF]
liver.ENSSSCG00000006888.11	SLC44A3	ENSSSCG00000006888	GO:0044249	cellular biosynthetic process	[3]	7	[MAP2K7, MPDU1, PSMA4, RTF1, SLC44A3, ZFP91, ZFP91-CNTF]
liver.ENSSSCG00000006888.11	SLC44A3	ENSSSCG00000006888	GO:1901564	organonitrogen compound metabolic process	[3]	10	[MAP2K7, METAP2, MPDU1, PSMA4, PSMD7, RSRC1, RTF1, SLC44A3, ZFP91, ZFP91-CNTF]
liver.ENSSSCG00000006888.11	SLC44A3	ENSSSCG00000006888	GO:1901576	organic substance biosynthetic process	[3]	7	[MAP2K7, MPDU1, PSMA4, RTF1, SLC44A3, ZFP91, ZFP91-CNTF]
liver.ENSSSCG00000006888.11	SLC44A3	ENSSSCG00000006888	R-HSA:1430728	Metabolism	[-1]	3	[PSMA4, PSMD7, SLC44A3]
liver.ENSSSCG00000006888.11	SLC44A3	ENSSSCG00000006888	R-HSA:382551	Transport of small molecules	[-1]	3	[PSMA4, PSMD7, SLC44A3]
liver.ENSSSCG00000006888.16.1	SLC44A3	ENSSSCG00000006888	GO:0006796	phosphate-containing compound metabolic process	[4]	3	[PLCG1, RNF7, SLC44A3]
liver.ENSSSCG00000006888.16.1	SLC44A3	ENSSSCG00000006888	GO:0006810	transport	[3]	7	[LMAN1, PLCG1, RNF7, SEC62, SLC44A3, TMCO1, TMED5]
liver.ENSSSCG00000006888.16.1	SLC44A3	ENSSSCG00000006888	GO:0044249	cellular biosynthetic process	[3]	4	[EPC1, MED26, MTDH, SLC44A3]
liver.ENSSSCG00000006888.16.1	SLC44A3	ENSSSCG00000006888	GO:0055085	transmembrane transport	[2, 4]	4	[PLCG1, SEC62, SLC44A3, TMCO1]
liver.ENSSSCG00000006888.16.1	SLC44A3	ENSSSCG00000006888	GO:0071702	organic substance transport	[4]	4	[LMAN1, SEC62, SLC44A3, TMED5]
liver.ENSSSCG00000006888.16.1	SLC44A3	ENSSSCG00000006888	GO:0071705	nitrogen compound transport	[4]	4	[LMAN1, SEC62, SLC44A3, TMED5]
liver.ENSSSCG00000006888.16.1	SLC44A3	ENSSSCG00000006888	GO:0098655	cation transmembrane transport	[4, 6]	3	[PLCG1, SLC44A3, TMCO1]
liver.ENSSSCG00000006888.16.1	SLC44A3	ENSSSCG00000006888	GO:1901576	organic substance biosynthetic process	[3]	4	[EPC1, MED26, MTDH, SLC44A3]
liver.ENSSSCG00000006888.16.1	SLC44A3	ENSSSCG00000006888	R-HSA:1430728	Metabolism	[-1]	3	[MED26, PLCG1, SLC44A3]
liver.ENSSSCG00000006888.16.2	SLC44A3	ENSSSCG00000006888	GO:0006796	phosphate-containing compound metabolic process	[4]	4	[PIGS, PTP4A2, SLC44A3, TYK2]
liver.ENSSSCG00000006888.16.2	SLC44A3	ENSSSCG00000006888	GO:0006810	transport	[3]	5	[MESD, RIPOR1, SLC44A3, UBE2Q1, ZDHHC13]
liver.ENSSSCG00000006888.16.2	SLC44A3	ENSSSCG00000006888	GO:0044249	cellular biosynthetic process	[3]	6	[CTC1, DENR, PHF8, PIGS, SLC44A3, ZDHHC13]
liver.ENSSSCG00000006888.16.2	SLC44A3	ENSSSCG00000006888	GO:0071702	organic substance transport	[4]	3	[RIPOR1, SLC44A3, UBE2Q1]
liver.ENSSSCG00000006888.16.2	SLC44A3	ENSSSCG00000006888	GO:0071705	nitrogen compound transport	[4]	3	[RIPOR1, SLC44A3, UBE2Q1]
liver.ENSSSCG00000006888.16.2	SLC44A3	ENSSSCG00000006888	GO:1901564	organonitrogen compound metabolic process	[3]	11	[CEMIP2, DENR, HECTD4, PHF8, PIGS, PTP4A2, SLC44A3, SPOP, TYK2, UBE2Q1, ZDHHC13]
liver.ENSSSCG00000006888.16.2	SLC44A3	ENSSSCG00000006888	GO:1901566	organonitrogen compound biosynthetic process	[4]	4	[DENR, PIGS, SLC44A3, ZDHHC13]
liver.ENSSSCG00000006888.16.2	SLC44A3	ENSSSCG00000006888	GO:1901576	organic substance biosynthetic process	[3]	6	[CTC1, DENR, PHF8, PIGS, SLC44A3, ZDHHC13]
liver.ENSSSCG00000010056.16	GGT1	ENSSSCG00000010056	GO:0006508	proteolysis	[4, 5]	10	[CLDN3, GGT1, GGT2, GGTLC1, GGTLC2, GGTLC3, MAN1B1, SEC11C, SERPING1, SPG7]
liver.ENSSSCG00000010056.16	GGT1	ENSSSCG00000010056	GO:0006518	peptide metabolic process	[4, 5]	7	[GGT1, GGT2, GGTLC1, GGTLC2, GGTLC3, MRPS18B, SEC11C]
liver.ENSSSCG00000010056.16	GGT1	ENSSSCG00000010056	GO:0006751	glutathione catabolic process	[5, 6, 7]	5	[GGT1, GGT2, GGTLC1, GGTLC2, GGTLC3]
liver.ENSSSCG00000010056.16	GGT1	ENSSSCG00000010056	GO:0010467	gene expression	[4]	9	[BPTF, CLDN3, ELAC2, GGT1, GGT2, MRPS18B, PRDX4, SEC11C, SPG7]
liver.ENSSSCG00000010056.16	GGT1	ENSSSCG00000010056	GO:0019538	protein metabolic process	[3, 4]	15	[ALG1, ALG1L2, CLDN3, DDOST, GGT1, GGT2, GGTLC1, GGTLC2, GGTLC3, MAN1B1, MRPS18B, PRDX4, SEC11C, SERPING1, SPG7]
liver.ENSSSCG00000010056.16	GGT1	ENSSSCG00000010056	GO:0034641	cellular nitrogen compound metabolic process	[3]	9	[BPTF, ELAC2, GGT1, GGT2, GGTLC1, GGTLC2, GGTLC3, MRPS18B, SEC11C]
liver.ENSSSCG00000010056.16	GGT1	ENSSSCG00000010056	GO:0036374	glutathione hydrolase activity	[7, 8]	5	[GGT1, GGT2, GGTLC1, GGTLC2, GGTLC3]
liver.ENSSSCG00000010056.16	GGT1	ENSSSCG00000010056	GO:0043170	macromolecule metabolic process	[3]	17	[ALG1, ALG1L2, BPTF, CLDN3, DDOST, ELAC2, GGT1, GGT2, GGTLC1, GGTLC2, GGTLC3, MAN1B1, MRPS18B, PRDX4, SEC11C, SERPING1, SPG7]
liver.ENSSSCG00000010056.16	GGT1	ENSSSCG00000010056	GO:0044248	cellular catabolic process	[3]	7	[ELAC2, GGT1, GGT2, GGTLC1, GGTLC2, GGTLC3, MAN1B1]
liver.ENSSSCG00000010056.16	GGT1	ENSSSCG00000010056	GO:0044249	cellular biosynthetic process	[3]	11	[ALG1, ALG1L2, BPTF, DDOST, GGT1, GGT2, GGTLC1, GGTLC2, GGTLC3, MAN1B1, MRPS18B]
liver.ENSSSCG00000010056.16	GGT1	ENSSSCG00000010056	GO:0044271	cellular nitrogen compound biosynthetic process	[4]	7	[BPTF, GGT1, GGT2, GGTLC1, GGTLC2, GGTLC3, MRPS18B]
liver.ENSSSCG00000010056.16	GGT1	ENSSSCG00000010056	GO:0048583	regulation of response to stimulus	[2, 3]	5	[CLDN3, GGT1, GGT2, JRK, SERPING1]
liver.ENSSSCG00000010056.16	GGT1	ENSSSCG00000010056	GO:0051604	protein maturation	[4, 5]	5	[GGT1, GGT2, PRDX4, SEC11C, SPG7]
liver.ENSSSCG00000010056.16	GGT1	ENSSSCG00000010056	GO:1901575	organic substance catabolic process	[3]	7	[ELAC2, GGT1, GGT2, GGTLC1, GGTLC2, GGTLC3, MAN1B1]
liver.ENSSSCG00000010056.16	GGT1	ENSSSCG00000010056	GO:1901576	organic substance biosynthetic process	[3]	11	[ALG1, ALG1L2, BPTF, DDOST, GGT1, GGT2, GGTLC1, GGTLC2, GGTLC3, MAN1B1, MRPS18B]
liver.ENSSSCG00000010056.16	GGT1	ENSSSCG00000010056	R-HSA:1643685	Disease	[-1]	5	[ALG1, DDOST, GGT1, MAN1B1, SERPING1]
liver.ENSSSCG00000010056.16	GGT1	ENSSSCG00000010056	R-HSA:5663205	Infectious disease	[-1]	3	[DDOST, GGT1, MAN1B1]
liver.ENSSSCG00000010056.16	GGT1	ENSSSCG00000010056	R-HSA:5668914	Diseases of metabolism	[-1]	3	[ALG1, GGT1, MAN1B1]
liver.ENSSSCG00000010056.16	GGT2	ENSSSCG00000010056	GO:0006508	proteolysis	[4, 5]	10	[CLDN3, GGT1, GGT2, GGTLC1, GGTLC2, GGTLC3, MAN1B1, SEC11C, SERPING1, SPG7]
liver.ENSSSCG00000010056.16	GGT2	ENSSSCG00000010056	GO:0006518	peptide metabolic process	[4, 5]	7	[GGT1, GGT2, GGTLC1, GGTLC2, GGTLC3, MRPS18B, SEC11C]
liver.ENSSSCG00000010056.16	GGT2	ENSSSCG00000010056	GO:0006751	glutathione catabolic process	[5, 6, 7]	5	[GGT1, GGT2, GGTLC1, GGTLC2, GGTLC3]
liver.ENSSSCG00000010056.16	GGT2	ENSSSCG00000010056	GO:0010467	gene expression	[4]	9	[BPTF, CLDN3, ELAC2, GGT1, GGT2, MRPS18B, PRDX4, SEC11C, SPG7]
liver.ENSSSCG00000010056.16	GGT2	ENSSSCG00000010056	GO:0019538	protein metabolic process	[3, 4]	15	[ALG1, ALG1L2, CLDN3, DDOST, GGT1, GGT2, GGTLC1, GGTLC2, GGTLC3, MAN1B1, MRPS18B, PRDX4, SEC11C, SERPING1, SPG7]
liver.ENSSSCG00000010056.16	GGT2	ENSSSCG00000010056	GO:0034641	cellular nitrogen compound metabolic process	[3]	9	[BPTF, ELAC2, GGT1, GGT2, GGTLC1, GGTLC2, GGTLC3, MRPS18B, SEC11C]
liver.ENSSSCG00000010056.16	GGT2	ENSSSCG00000010056	GO:0036374	glutathione hydrolase activity	[7, 8]	5	[GGT1, GGT2, GGTLC1, GGTLC2, GGTLC3]
liver.ENSSSCG00000010056.16	GGT2	ENSSSCG00000010056	GO:0043170	macromolecule metabolic process	[3]	17	[ALG1, ALG1L2, BPTF, CLDN3, DDOST, ELAC2, GGT1, GGT2, GGTLC1, GGTLC2, GGTLC3, MAN1B1, MRPS18B, PRDX4, SEC11C, SERPING1, SPG7]
liver.ENSSSCG00000010056.16	GGT2	ENSSSCG00000010056	GO:0044248	cellular catabolic process	[3]	7	[ELAC2, GGT1, GGT2, GGTLC1, GGTLC2, GGTLC3, MAN1B1]
liver.ENSSSCG00000010056.16	GGT2	ENSSSCG00000010056	GO:0044249	cellular biosynthetic process	[3]	11	[ALG1, ALG1L2, BPTF, DDOST, GGT1, GGT2, GGTLC1, GGTLC2, GGTLC3, MAN1B1, MRPS18B]
liver.ENSSSCG00000010056.16	GGT2	ENSSSCG00000010056	GO:0044271	cellular nitrogen compound biosynthetic process	[4]	7	[BPTF, GGT1, GGT2, GGTLC1, GGTLC2, GGTLC3, MRPS18B]
liver.ENSSSCG00000010056.16	GGT2	ENSSSCG00000010056	GO:0048583	regulation of response to stimulus	[2, 3]	5	[CLDN3, GGT1, GGT2, JRK, SERPING1]
liver.ENSSSCG00000010056.16	GGT2	ENSSSCG00000010056	GO:0051604	protein maturation	[4, 5]	5	[GGT1, GGT2, PRDX4, SEC11C, SPG7]
liver.ENSSSCG00000010056.16	GGT2	ENSSSCG00000010056	GO:1901575	organic substance catabolic process	[3]	7	[ELAC2, GGT1, GGT2, GGTLC1, GGTLC2, GGTLC3, MAN1B1]
liver.ENSSSCG00000010056.16	GGT2	ENSSSCG00000010056	GO:1901576	organic substance biosynthetic process	[3]	11	[ALG1, ALG1L2, BPTF, DDOST, GGT1, GGT2, GGTLC1, GGTLC2, GGTLC3, MAN1B1, MRPS18B]
liver.ENSSSCG00000010056.16	GGTLC1	ENSSSCG00000010056	GO:0006508	proteolysis	[4, 5]	10	[CLDN3, GGT1, GGT2, GGTLC1, GGTLC2, GGTLC3, MAN1B1, SEC11C, SERPING1, SPG7]
liver.ENSSSCG00000010056.16	GGTLC1	ENSSSCG00000010056	GO:0006518	peptide metabolic process	[4, 5]	7	[GGT1, GGT2, GGTLC1, GGTLC2, GGTLC3, MRPS18B, SEC11C]
liver.ENSSSCG00000010056.16	GGTLC1	ENSSSCG00000010056	GO:0006751	glutathione catabolic process	[5, 6, 7]	5	[GGT1, GGT2, GGTLC1, GGTLC2, GGTLC3]
liver.ENSSSCG00000010056.16	GGTLC1	ENSSSCG00000010056	GO:0019538	protein metabolic process	[3, 4]	15	[ALG1, ALG1L2, CLDN3, DDOST, GGT1, GGT2, GGTLC1, GGTLC2, GGTLC3, MAN1B1, MRPS18B, PRDX4, SEC11C, SERPING1, SPG7]
liver.ENSSSCG00000010056.16	GGTLC1	ENSSSCG00000010056	GO:0034641	cellular nitrogen compound metabolic process	[3]	9	[BPTF, ELAC2, GGT1, GGT2, GGTLC1, GGTLC2, GGTLC3, MRPS18B, SEC11C]
liver.ENSSSCG00000010056.16	GGTLC1	ENSSSCG00000010056	GO:0036374	glutathione hydrolase activity	[7, 8]	5	[GGT1, GGT2, GGTLC1, GGTLC2, GGTLC3]
liver.ENSSSCG00000010056.16	GGTLC1	ENSSSCG00000010056	GO:0043170	macromolecule metabolic process	[3]	17	[ALG1, ALG1L2, BPTF, CLDN3, DDOST, ELAC2, GGT1, GGT2, GGTLC1, GGTLC2, GGTLC3, MAN1B1, MRPS18B, PRDX4, SEC11C, SERPING1, SPG7]
liver.ENSSSCG00000010056.16	GGTLC1	ENSSSCG00000010056	GO:0044248	cellular catabolic process	[3]	7	[ELAC2, GGT1, GGT2, GGTLC1, GGTLC2, GGTLC3, MAN1B1]
liver.ENSSSCG00000010056.16	GGTLC1	ENSSSCG00000010056	GO:0044249	cellular biosynthetic process	[3]	11	[ALG1, ALG1L2, BPTF, DDOST, GGT1, GGT2, GGTLC1, GGTLC2, GGTLC3, MAN1B1, MRPS18B]
liver.ENSSSCG00000010056.16	GGTLC1	ENSSSCG00000010056	GO:0044271	cellular nitrogen compound biosynthetic process	[4]	7	[BPTF, GGT1, GGT2, GGTLC1, GGTLC2, GGTLC3, MRPS18B]
liver.ENSSSCG00000010056.16	GGTLC1	ENSSSCG00000010056	GO:1901575	organic substance catabolic process	[3]	7	[ELAC2, GGT1, GGT2, GGTLC1, GGTLC2, GGTLC3, MAN1B1]
liver.ENSSSCG00000010056.16	GGTLC1	ENSSSCG00000010056	GO:1901576	organic substance biosynthetic process	[3]	11	[ALG1, ALG1L2, BPTF, DDOST, GGT1, GGT2, GGTLC1, GGTLC2, GGTLC3, MAN1B1, MRPS18B]
liver.ENSSSCG00000010056.16	GGTLC2	ENSSSCG00000010056	GO:0006508	proteolysis	[4, 5]	10	[CLDN3, GGT1, GGT2, GGTLC1, GGTLC2, GGTLC3, MAN1B1, SEC11C, SERPING1, SPG7]
liver.ENSSSCG00000010056.16	GGTLC2	ENSSSCG00000010056	GO:0006518	peptide metabolic process	[4, 5]	7	[GGT1, GGT2, GGTLC1, GGTLC2, GGTLC3, MRPS18B, SEC11C]
liver.ENSSSCG00000010056.16	GGTLC2	ENSSSCG00000010056	GO:0006751	glutathione catabolic process	[5, 6, 7]	5	[GGT1, GGT2, GGTLC1, GGTLC2, GGTLC3]
liver.ENSSSCG00000010056.16	GGTLC2	ENSSSCG00000010056	GO:0019538	protein metabolic process	[3, 4]	15	[ALG1, ALG1L2, CLDN3, DDOST, GGT1, GGT2, GGTLC1, GGTLC2, GGTLC3, MAN1B1, MRPS18B, PRDX4, SEC11C, SERPING1, SPG7]
liver.ENSSSCG00000010056.16	GGTLC2	ENSSSCG00000010056	GO:0034641	cellular nitrogen compound metabolic process	[3]	9	[BPTF, ELAC2, GGT1, GGT2, GGTLC1, GGTLC2, GGTLC3, MRPS18B, SEC11C]
liver.ENSSSCG00000010056.16	GGTLC2	ENSSSCG00000010056	GO:0036374	glutathione hydrolase activity	[7, 8]	5	[GGT1, GGT2, GGTLC1, GGTLC2, GGTLC3]
liver.ENSSSCG00000010056.16	GGTLC2	ENSSSCG00000010056	GO:0043170	macromolecule metabolic process	[3]	17	[ALG1, ALG1L2, BPTF, CLDN3, DDOST, ELAC2, GGT1, GGT2, GGTLC1, GGTLC2, GGTLC3, MAN1B1, MRPS18B, PRDX4, SEC11C, SERPING1, SPG7]
liver.ENSSSCG00000010056.16	GGTLC2	ENSSSCG00000010056	GO:0044248	cellular catabolic process	[3]	7	[ELAC2, GGT1, GGT2, GGTLC1, GGTLC2, GGTLC3, MAN1B1]
liver.ENSSSCG00000010056.16	GGTLC2	ENSSSCG00000010056	GO:0044249	cellular biosynthetic process	[3]	11	[ALG1, ALG1L2, BPTF, DDOST, GGT1, GGT2, GGTLC1, GGTLC2, GGTLC3, MAN1B1, MRPS18B]
liver.ENSSSCG00000010056.16	GGTLC2	ENSSSCG00000010056	GO:0044271	cellular nitrogen compound biosynthetic process	[4]	7	[BPTF, GGT1, GGT2, GGTLC1, GGTLC2, GGTLC3, MRPS18B]
liver.ENSSSCG00000010056.16	GGTLC2	ENSSSCG00000010056	GO:1901575	organic substance catabolic process	[3]	7	[ELAC2, GGT1, GGT2, GGTLC1, GGTLC2, GGTLC3, MAN1B1]
liver.ENSSSCG00000010056.16	GGTLC2	ENSSSCG00000010056	GO:1901576	organic substance biosynthetic process	[3]	11	[ALG1, ALG1L2, BPTF, DDOST, GGT1, GGT2, GGTLC1, GGTLC2, GGTLC3, MAN1B1, MRPS18B]
liver.ENSSSCG00000010056.16	GGTLC3	ENSSSCG00000010056	GO:0006508	proteolysis	[4, 5]	10	[CLDN3, GGT1, GGT2, GGTLC1, GGTLC2, GGTLC3, MAN1B1, SEC11C, SERPING1, SPG7]
liver.ENSSSCG00000010056.16	GGTLC3	ENSSSCG00000010056	GO:0006518	peptide metabolic process	[4, 5]	7	[GGT1, GGT2, GGTLC1, GGTLC2, GGTLC3, MRPS18B, SEC11C]
liver.ENSSSCG00000010056.16	GGTLC3	ENSSSCG00000010056	GO:0006751	glutathione catabolic process	[5, 6, 7]	5	[GGT1, GGT2, GGTLC1, GGTLC2, GGTLC3]
liver.ENSSSCG00000010056.16	GGTLC3	ENSSSCG00000010056	GO:0019538	protein metabolic process	[3, 4]	15	[ALG1, ALG1L2, CLDN3, DDOST, GGT1, GGT2, GGTLC1, GGTLC2, GGTLC3, MAN1B1, MRPS18B, PRDX4, SEC11C, SERPING1, SPG7]
liver.ENSSSCG00000010056.16	GGTLC3	ENSSSCG00000010056	GO:0034641	cellular nitrogen compound metabolic process	[3]	9	[BPTF, ELAC2, GGT1, GGT2, GGTLC1, GGTLC2, GGTLC3, MRPS18B, SEC11C]
liver.ENSSSCG00000010056.16	GGTLC3	ENSSSCG00000010056	GO:0036374	glutathione hydrolase activity	[7, 8]	5	[GGT1, GGT2, GGTLC1, GGTLC2, GGTLC3]
liver.ENSSSCG00000010056.16	GGTLC3	ENSSSCG00000010056	GO:0043170	macromolecule metabolic process	[3]	17	[ALG1, ALG1L2, BPTF, CLDN3, DDOST, ELAC2, GGT1, GGT2, GGTLC1, GGTLC2, GGTLC3, MAN1B1, MRPS18B, PRDX4, SEC11C, SERPING1, SPG7]
liver.ENSSSCG00000010056.16	GGTLC3	ENSSSCG00000010056	GO:0044248	cellular catabolic process	[3]	7	[ELAC2, GGT1, GGT2, GGTLC1, GGTLC2, GGTLC3, MAN1B1]
liver.ENSSSCG00000010056.16	GGTLC3	ENSSSCG00000010056	GO:0044249	cellular biosynthetic process	[3]	11	[ALG1, ALG1L2, BPTF, DDOST, GGT1, GGT2, GGTLC1, GGTLC2, GGTLC3, MAN1B1, MRPS18B]
liver.ENSSSCG00000010056.16	GGTLC3	ENSSSCG00000010056	GO:0044271	cellular nitrogen compound biosynthetic process	[4]	7	[BPTF, GGT1, GGT2, GGTLC1, GGTLC2, GGTLC3, MRPS18B]
liver.ENSSSCG00000010056.16	GGTLC3	ENSSSCG00000010056	GO:1901575	organic substance catabolic process	[3]	7	[ELAC2, GGT1, GGT2, GGTLC1, GGTLC2, GGTLC3, MAN1B1]
liver.ENSSSCG00000010056.16	GGTLC3	ENSSSCG00000010056	GO:1901576	organic substance biosynthetic process	[3]	11	[ALG1, ALG1L2, BPTF, DDOST, GGT1, GGT2, GGTLC1, GGTLC2, GGTLC3, MAN1B1, MRPS18B]
liver.ENSSSCG00000014924.49	CTSC	ENSSSCG00000014924	GO:0002460	adaptive immune response based on somatic recombination of immune receptors built from immunoglobulin superfamily domains	[4]	4	[CTSC, FCGR2B, NOTCH1, TRPM4]
liver.ENSSSCG00000014924.49	CTSC	ENSSSCG00000014924	GO:0002682	regulation of immune system process	[2, 3]	8	[ADGRF5, CTSC, ECM1, FCGR2A, FCGR2B, FCGR2C, GPRC5B, TRPM4]
liver.ENSSSCG00000014924.49	CTSC	ENSSSCG00000014924	GO:0002684	positive regulation of immune system process	[2, 3, 4]	3	[CTSC, FCGR2B, GPRC5B]
liver.ENSSSCG00000014924.49	CTSC	ENSSSCG00000014924	GO:0006915	apoptotic process	[4]	9	[BMP2, CTSC, F2R, FLT4, KDR, NOS3, NOTCH1, NRP1, TEK]
liver.ENSSSCG00000014924.49	CTSC	ENSSSCG00000014924	GO:0006952	defense response	[3]	12	[BMP2, CTSC, ECM1, F2R, FCGR2B, GPRC5B, NOTCH1, PDE2A, SHANK3, STAB1, STAB2, TEK]
liver.ENSSSCG00000014924.49	CTSC	ENSSSCG00000014924	GO:0006954	inflammatory response	[4]	10	[BMP2, CTSC, ECM1, F2R, FCGR2B, GPRC5B, NOTCH1, PDE2A, STAB1, TEK]
liver.ENSSSCG00000014924.49	CTSC	ENSSSCG00000014924	GO:0007165	signal transduction	[2, 3, 4]	32	[ADGRF5, ARHGEF15, BMP2, BMPER, CTSC, DCHS1, ECM1, EPHB4, F2R, FCGR2A, FCGR2B, FCGR2C, FLT1, FLT4, GNAZ, GPR182, GPRC5B, KDR, NOS3, NOTCH1, NOTCH4, NPR1, NPR3, NRP1, PDE2A, PDZD2, PECAM1, SHANK3, TEK, TIE1, TRPM4, TUB]
liver.ENSSSCG00000014924.49	CTSC	ENSSSCG00000014924	GO:0007399	nervous system development	[4, 5]	13	[ADAM23, ARHGEF15, BMP2, CTSC, DCHS1, DNAH11, EPHB4, FCGR2B, GPRC5B, NOTCH1, NRP1, PDZD2, SHANK3]
liver.ENSSSCG00000014924.49	CTSC	ENSSSCG00000014924	GO:0008233	peptidase activity	[5, 6]	4	[ADAM23, CTSC, ECM1, F2R]
liver.ENSSSCG00000014924.49	CTSC	ENSSSCG00000014924	GO:0009893	positive regulation of metabolic process	[2, 3, 4]	18	[ADGRF5, BMP2, CTSC, EPHB4, F2R, FLT1, FLT4, GPRC5B, KDR, NOS3, NOTCH1, NOTCH4, NRP1, PDE2A, PDZD2, PECAM1, TEK, TIE1]
liver.ENSSSCG00000014924.49	CTSC	ENSSSCG00000014924	GO:0009894	regulation of catabolic process	[3, 4]	3	[CTSC, KDR, PDZD2]
liver.ENSSSCG00000014924.49	CTSC	ENSSSCG00000014924	GO:0009966	regulation of signal transduction	[3, 4, 5]	21	[ARHGEF15, BMP2, BMPER, CTSC, ECM1, F2R, FCGR2B, FLT1, FLT4, GPRC5B, KDR, NOS3, NOTCH1, NPR1, NRP1, PDE2A, PDZD2, SHANK3, TEK, TRPM4, TUB]
liver.ENSSSCG00000014924.49	CTSC	ENSSSCG00000014924	GO:0010033	response to organic substance	[3]	19	[ADAM23, BMP2, BMPER, CTSC, ECM1, F2R, FCGR2B, FLT1, FLT4, GNAZ, KDR, NOS3, NOTCH1, NRP1, PDE2A, PDZD2, SHANK3, TIE1, TRPM4]
liver.ENSSSCG00000014924.49	CTSC	ENSSSCG00000014924	GO:0010604	positive regulation of macromolecule metabolic process	[3, 4, 5]	15	[BMP2, CTSC, F2R, FLT1, FLT4, GPRC5B, KDR, NOS3, NOTCH1, NOTCH4, NRP1, PDE2A, PDZD2, PECAM1, TEK]
liver.ENSSSCG00000014924.49	CTSC	ENSSSCG00000014924	GO:0010941	regulation of cell death	[3, 4]	10	[BMP2, CTSC, F2R, FCGR2B, FLT4, KDR, NOS3, NOTCH1, NRP1, TEK]
liver.ENSSSCG00000014924.49	CTSC	ENSSSCG00000014924	GO:0010942	positive regulation of cell death	[3, 4, 5]	4	[BMP2, CTSC, FCGR2B, NOTCH1]
liver.ENSSSCG00000014924.49	CTSC	ENSSSCG00000014924	GO:0019222	regulation of metabolic process	[2, 3]	25	[ADGRF5, BMP2, BMPER, CTSC, ECM1, EPHB4, F2R, FCGR2B, FLT1, FLT4, GPRC5B, ITM2A, KDR, NOS3, NOTCH1, NOTCH4, NPR3, NRP1, PDE2A, PDZD2, PECAM1, PTPRB, TEK, TIE1, TRPM4]
liver.ENSSSCG00000014924.49	CTSC	ENSSSCG00000014924	GO:0019538	protein metabolic process	[3, 4]	22	[ADAM23, BMP2, BMPER, CTSC, ECM1, EPHB4, F2R, FLT1, FLT4, GPRC5B, ITM2A, KDR, NOTCH1, NPR1, NRP1, PDZD2, PECAM1, PTPRB, ST8SIA5, TEK, TIE1, TRPM4]
liver.ENSSSCG00000014924.49	CTSC	ENSSSCG00000014924	GO:0019899	enzyme binding	[3]	7	[CTSC, ECM1, FLT4, GPRC5B, NOTCH1, NRP1, PDZD2]
liver.ENSSSCG00000014924.49	CTSC	ENSSSCG00000014924	GO:0030163	protein catabolic process	[4, 5]	3	[CTSC, NOTCH1, PDZD2]
liver.ENSSSCG00000014924.49	CTSC	ENSSSCG00000014924	GO:0030234	enzyme regulator activity	[4]	6	[ARHGEF15, BMP2, CTSC, GPRC5B, NOTCH1, NRP1]
liver.ENSSSCG00000014924.49	CTSC	ENSSSCG00000014924	GO:0031323	regulation of cellular metabolic process	[3, 4]	22	[ADGRF5, BMP2, BMPER, CTSC, ECM1, EPHB4, F2R, FLT1, FLT4, GPRC5B, ITM2A, KDR, NOS3, NOTCH1, NOTCH4, NRP1, PDE2A, PDZD2, PECAM1, PTPRB, TEK, TIE1]
liver.ENSSSCG00000014924.49	CTSC	ENSSSCG00000014924	GO:0031347	regulation of defense response	[4, 5]	6	[CTSC, FCGR2B, GPRC5B, PDE2A, SHANK3, TEK]
liver.ENSSSCG00000014924.49	CTSC	ENSSSCG00000014924	GO:0031644	regulation of nervous system process	[4, 5]	4	[CTSC, F2R, NOS3, SHANK3]
liver.ENSSSCG00000014924.49	CTSC	ENSSSCG00000014924	GO:0032101	regulation of response to external stimulus	[3, 4]	10	[CTSC, F2R, FCGR2B, GPRC5B, KDR, NOS3, NOTCH1, NRP1, PDE2A, TEK]
liver.ENSSSCG00000014924.49	CTSC	ENSSSCG00000014924	GO:0032103	positive regulation of response to external stimulus	[3, 4, 5]	5	[CTSC, GPRC5B, KDR, NRP1, PDE2A]
liver.ENSSSCG00000014924.49	CTSC	ENSSSCG00000014924	GO:0032270	positive regulation of cellular protein metabolic process	[4, 5, 6, 7]	11	[BMP2, CTSC, F2R, FLT1, FLT4, GPRC5B, KDR, NRP1, PDZD2, PECAM1, TEK]
liver.ENSSSCG00000014924.49	CTSC	ENSSSCG00000014924	GO:0042116	macrophage activation	[4, 5]	4	[ADGRF5, CD93, CTSC, FCGR2B]
liver.ENSSSCG00000014924.49	CTSC	ENSSSCG00000014924	GO:0042802	identical protein binding	[3]	8	[CTSC, FLT4, KDR, NOTCH1, NPR3, PDE2A, PECAM1, TEK]
liver.ENSSSCG00000014924.49	CTSC	ENSSSCG00000014924	GO:0042981	regulation of apoptotic process	[5, 6]	9	[BMP2, CTSC, F2R, FLT4, KDR, NOS3, NOTCH1, NRP1, TEK]
liver.ENSSSCG00000014924.49	CTSC	ENSSSCG00000014924	GO:0043030	regulation of macrophage activation	[4, 5, 6]	3	[ADGRF5, CTSC, FCGR2B]
liver.ENSSSCG00000014924.49	CTSC	ENSSSCG00000014924	GO:0043065	positive regulation of apoptotic process	[5, 6, 7]	3	[BMP2, CTSC, NOTCH1]
liver.ENSSSCG00000014924.49	CTSC	ENSSSCG00000014924	GO:0043085	positive regulation of catalytic activity	[4]	14	[ARHGEF15, BMP2, CTSC, EPHB4, F2R, FLT1, FLT4, GPRC5B, KDR, NOS3, NPR3, PDZD2, TEK, TIE1]
liver.ENSSSCG00000014924.49	CTSC	ENSSSCG00000014924	GO:0043168	anion binding	[3]	15	[ARHGEF15, CTSC, DNAH11, EPHB4, FLT1, FLT4, GNAZ, KDR, NOS3, NPR1, NPR3, PDE2A, TEK, TIE1, TRPM4]
liver.ENSSSCG00000014924.49	CTSC	ENSSSCG00000014924	GO:0043170	macromolecule metabolic process	[3]	27	[ADAM23, BMP2, BMPER, CTSC, ECM1, EPHB4, F2R, FCGR2B, FLT1, FLT4, GPRC5B, ITM2A, KDR, NOS3, NOTCH1, NOTCH4, NPR1, NRP1, PDE2A, PDZD2, PECAM1, PTPRB, SHANK3, ST8SIA5, TEK, TIE1, TRPM4]
liver.ENSSSCG00000014924.49	CTSC	ENSSSCG00000014924	GO:0044057	regulation of system process	[3, 4]	7	[CTSC, F2R, NOS3, NOTCH1, NPR1, SHANK3, TRPM4]
liver.ENSSSCG00000014924.49	CTSC	ENSSSCG00000014924	GO:0044093	positive regulation of molecular function	[3]	16	[ARHGEF15, BMP2, CTSC, EPHB4, F2R, FLT1, FLT4, GPRC5B, KDR, NOS3, NPR3, NRP1, PDZD2, SHANK3, TEK, TIE1]
liver.ENSSSCG00000014924.49	CTSC	ENSSSCG00000014924	GO:0044260	cellular macromolecule metabolic process	[3, 4]	20	[BMP2, BMPER, CTSC, ECM1, EPHB4, F2R, FLT1, FLT4, GPRC5B, ITM2A, KDR, NPR1, NRP1, PDZD2, PECAM1, PTPRB, ST8SIA5, TEK, TIE1, TRPM4]
liver.ENSSSCG00000014924.49	CTSC	ENSSSCG00000014924	GO:0045321	leukocyte activation	[2, 3]	5	[ADGRF5, CD93, CTSC, FCGR2B, ITM2A]
liver.ENSSSCG00000014924.49	CTSC	ENSSSCG00000014924	GO:0048518	positive regulation of biological process	[1, 2, 3]	27	[ADGRF5, ARHGEF15, BMP2, BMPER, CTSC, ECM1, EPHB4, F2R, FCGR2B, FLT1, FLT4, GPRC5B, KDR, MCAM, NOS3, NOTCH1, NOTCH4, NPR1, NRP1, PDE2A, PDZD2, PECAM1, SHANK3, TEK, TIE1, TRPM4, TUB]
liver.ENSSSCG00000014924.49	CTSC	ENSSSCG00000014924	GO:0048519	negative regulation of biological process	[1, 2, 3]	26	[ADGRF5, ARHGEF15, BMP2, BMPER, CTSC, ECM1, F2R, FCGR2B, FLT1, FLT4, ITM2A, KDR, NOS3, NOTCH1, NOTCH4, NPR1, NPR3, NRP1, PDE2A, PDZD2, PTPRB, SHANK3, STAB1, TEK, TIE1, TRPM4]
liver.ENSSSCG00000014924.49	CTSC	ENSSSCG00000014924	GO:0048522	positive regulation of cellular process	[2, 3, 4]	25	[ADGRF5, ARHGEF15, BMP2, BMPER, CTSC, ECM1, EPHB4, F2R, FCGR2B, FLT1, FLT4, GPRC5B, KDR, MCAM, NOS3, NOTCH1, NOTCH4, NPR1, NRP1, PDZD2, PECAM1, SHANK3, TEK, TIE1, TRPM4]
liver.ENSSSCG00000014924.49	CTSC	ENSSSCG00000014924	GO:0048583	regulation of response to stimulus	[2, 3]	23	[ARHGEF15, BMP2, BMPER, CTSC, ECM1, F2R, FCGR2A, FCGR2B, FCGR2C, FLT1, FLT4, GPRC5B, KDR, NOS3, NOTCH1, NPR1, NRP1, PDE2A, PDZD2, SHANK3, TEK, TRPM4, TUB]
liver.ENSSSCG00000014924.49	CTSC	ENSSSCG00000014924	GO:0048584	positive regulation of response to stimulus	[2, 3, 4]	19	[BMP2, BMPER, CTSC, ECM1, F2R, FCGR2B, FLT1, FLT4, GPRC5B, KDR, NOS3, NOTCH1, NPR1, NRP1, PDE2A, PDZD2, SHANK3, TEK, TRPM4]
liver.ENSSSCG00000014924.49	CTSC	ENSSSCG00000014924	GO:0048731	system development	[3, 4]	34	[ADAM23, ADGRF5, ARHGEF15, BMP2, BMPER, CTSC, DCHS1, DNAH11, ECM1, EPHB4, FCGR2B, FLT1, FLT4, GPRC5B, ITM2A, KDR, MCAM, NOS3, NOTCH1, NOTCH4, NPR1, NPR3, NRP1, PDE2A, PDZD2, PECAM1, PTPRB, SHANK3, STAB1, STAB2, TEK, TIE1, TRPM4, TUB]
liver.ENSSSCG00000014924.49	CTSC	ENSSSCG00000014924	GO:0050729	positive regulation of inflammatory response	[4, 5, 6, 7]	3	[CTSC, GPRC5B, PDE2A]
liver.ENSSSCG00000014924.49	CTSC	ENSSSCG00000014924	GO:0050790	regulation of catalytic activity	[3]	18	[ARHGEF15, BMP2, CTSC, ECM1, EPHB4, F2R, FLT1, FLT4, GPRC5B, KDR, NOS3, NOTCH1, NPR3, NRP1, PDZD2, PTPRB, TEK, TIE1]
liver.ENSSSCG00000014924.49	CTSC	ENSSSCG00000014924	GO:0050793	regulation of developmental process	[2, 3]	20	[ARHGEF15, BMP2, BMPER, CTSC, ECM1, FCGR2B, FLT1, FLT4, GPRC5B, KDR, NOS3, NOTCH1, NOTCH4, NPR1, NRP1, SHANK3, STAB1, TEK, TIE1, TRPM4]
liver.ENSSSCG00000014924.49	CTSC	ENSSSCG00000014924	GO:0050794	regulation of cellular process	[2, 3]	36	[ADGRF5, ARHGEF15, BMP2, BMPER, CTSC, DCHS1, DNAH11, ECM1, EPHB4, F2R, FCGR2A, FCGR2B, FCGR2C, FLT1, FLT4, GNAZ, GPR182, GPRC5B, ITM2A, KDR, MCAM, NOS3, NOTCH1, NOTCH4, NPR1, NPR3, NRP1, PDE2A, PDZD2, PECAM1, PTPRB, SHANK3, TEK, TIE1, TRPM4, TUB]
liver.ENSSSCG00000014924.49	CTSC	ENSSSCG00000014924	GO:0050865	regulation of cell activation	[3, 4]	4	[ADGRF5, CTSC, FCGR2B, NOS3]
liver.ENSSSCG00000014924.49	CTSC	ENSSSCG00000014924	GO:0051171	regulation of nitrogen compound metabolic process	[3, 4]	19	[BMP2, BMPER, CTSC, ECM1, F2R, FLT1, FLT4, GPRC5B, ITM2A, KDR, NOS3, NOTCH1, NOTCH4, NRP1, PDE2A, PDZD2, PECAM1, PTPRB, TEK]
liver.ENSSSCG00000014924.49	CTSC	ENSSSCG00000014924	GO:0051173	positive regulation of nitrogen compound metabolic process	[3, 4, 5]	14	[BMP2, CTSC, F2R, FLT1, FLT4, GPRC5B, KDR, NOS3, NOTCH1, NOTCH4, NRP1, PDZD2, PECAM1, TEK]
liver.ENSSSCG00000014924.49	CTSC	ENSSSCG00000014924	GO:0051239	regulation of multicellular organismal process	[2, 3]	21	[BMP2, BMPER, CTSC, ECM1, F2R, FCGR2B, FLT1, FLT4, GPRC5B, KDR, NOS3, NOTCH1, NOTCH4, NPR1, NPR3, NRP1, SHANK3, STAB1, TEK, TIE1, TRPM4]
liver.ENSSSCG00000014924.49	CTSC	ENSSSCG00000014924	GO:0051241	negative regulation of multicellular organismal process	[2, 3, 4]	14	[BMP2, CTSC, ECM1, F2R, FCGR2B, NOS3, NOTCH1, NPR1, NPR3, NRP1, STAB1, TEK, TIE1, TRPM4]
liver.ENSSSCG00000014924.49	CTSC	ENSSSCG00000014924	GO:0051246	regulation of protein metabolic process	[4, 5]	15	[BMP2, BMPER, CTSC, ECM1, F2R, FLT1, FLT4, GPRC5B, ITM2A, KDR, NRP1, PDZD2, PECAM1, PTPRB, TEK]
liver.ENSSSCG00000014924.49	CTSC	ENSSSCG00000014924	GO:0051336	regulation of hydrolase activity	[4]	8	[ARHGEF15, BMP2, CTSC, ECM1, F2R, FLT1, NOS3, PDZD2]
liver.ENSSSCG00000014924.49	CTSC	ENSSSCG00000014924	GO:0051345	positive regulation of hydrolase activity	[5]	6	[ARHGEF15, BMP2, CTSC, F2R, FLT1, PDZD2]
liver.ENSSSCG00000014924.49	CTSC	ENSSSCG00000014924	GO:0051960	regulation of nervous system development	[4, 5, 6]	5	[BMP2, CTSC, NOTCH1, NRP1, SHANK3]
liver.ENSSSCG00000014924.49	CTSC	ENSSSCG00000014924	GO:0052547	regulation of peptidase activity	[5, 6, 7]	3	[CTSC, ECM1, F2R]
liver.ENSSSCG00000014924.49	CTSC	ENSSSCG00000014924	GO:0060255	regulation of macromolecule metabolic process	[3, 4]	21	[BMP2, BMPER, CTSC, ECM1, F2R, FCGR2B, FLT1, FLT4, GPRC5B, ITM2A, KDR, NOS3, NOTCH1, NOTCH4, NRP1, PDE2A, PDZD2, PECAM1, PTPRB, TEK, TRPM4]
liver.ENSSSCG00000014924.49	CTSC	ENSSSCG00000014924	GO:0080090	regulation of primary metabolic process	[3, 4]	20	[ADGRF5, BMP2, BMPER, CTSC, ECM1, F2R, FLT1, FLT4, GPRC5B, ITM2A, KDR, NOS3, NOTCH1, NOTCH4, NRP1, PDE2A, PDZD2, PECAM1, PTPRB, TEK]
liver.ENSSSCG00000014924.49	CTSC	ENSSSCG00000014924	GO:0080134	regulation of response to stress	[3, 4]	10	[BMP2, CTSC, F2R, FCGR2B, FLT4, GPRC5B, NOS3, PDE2A, SHANK3, TEK]
liver.ENSSSCG00000014924.49	CTSC	ENSSSCG00000014924	GO:0097190	apoptotic signaling pathway	[3, 4, 5]	3	[CTSC, NOS3, NRP1]
liver.ENSSSCG00000014924.49	CTSC	ENSSSCG00000014924	GO:1901564	organonitrogen compound metabolic process	[3]	25	[ADAM23, BMP2, BMPER, CTSC, ECM1, EPHB4, F2R, FLT1, FLT4, GPRC5B, ITM2A, KDR, NOS3, NOTCH1, NPR1, NRP1, PDE2A, PDZD2, PECAM1, PTPRB, ST8SIA5, TEK, TIE1, TRPM4, WSCD1]
liver.ENSSSCG00000014924.49	CTSC	ENSSSCG00000014924	GO:1901565	organonitrogen compound catabolic process	[4]	5	[CTSC, NOS3, NOTCH1, PDE2A, PDZD2]
liver.ENSSSCG00000014924.49	CTSC	ENSSSCG00000014924	GO:2000026	regulation of multicellular organismal development	[3, 4]	17	[BMP2, BMPER, CTSC, ECM1, FCGR2B, FLT1, KDR, NOS3, NOTCH1, NOTCH4, NPR1, NRP1, SHANK3, STAB1, TEK, TIE1, TRPM4]
liver.ENSSSCG00000014924.49	CTSC	ENSSSCG00000014924	GO:2001233	regulation of apoptotic signaling pathway	[4, 5, 6, 7]	3	[CTSC, NOS3, NRP1]
liver.ENSSSCG00000014924.49	CTSC	ENSSSCG00000014924	R-HSA:168249	Innate Immune System	[-1]	6	[CD93, CTSC, FCGR2A, NOS3, PECAM1, PTPRB]
liver.ENSSSCG00000014924.49	CTSC	ENSSSCG00000014924	R-HSA:168256	Immune System	[-1]	7	[CD93, CTSC, FCGR2A, FCGR2B, NOS3, PECAM1, PTPRB]
liver.ENSSSCG00000014924.49	CTSC	ENSSSCG00000014924	R-HSA:392499	Metabolism of proteins	[-1]	3	[ADGRF5, CTSC, ST8SIA5]
liver.ENSSSCG00000014924.49	CTSC	ENSSSCG00000014924	R-HSA:5653656	Vesicle-mediated transport	[-1]	3	[CTSC, STAB1, STAB2]
liver.ENSSSCG00000014924.49	CTSC	ENSSSCG00000014924	R-HSA:6798695	Neutrophil degranulation	[-1]	5	[CD93, CTSC, FCGR2A, PECAM1, PTPRB]
liver.ENSSSCG00000015231.14	DCPS	ENSSSCG00000015231	GO:0010467	gene expression	[4]	4	[APP, DCPS, HOXB3, SLC8A1]
liver.ENSSSCG00000015231.14	DCPS	ENSSSCG00000015231	GO:0010468	regulation of gene expression	[4, 5]	4	[APP, DCPS, HOXB3, SLC8A1]
liver.ENSSSCG00000015231.14	DCPS	ENSSSCG00000015231	GO:0010556	regulation of macromolecule biosynthetic process	[4, 5]	3	[APP, DCPS, HOXB3]
liver.ENSSSCG00000015231.14	DCPS	ENSSSCG00000015231	GO:0010605	negative regulation of macromolecule metabolic process	[3, 4, 5]	4	[APP, DCPS, HOXB3, SLC8A1]
liver.ENSSSCG00000015231.14	DCPS	ENSSSCG00000015231	GO:0012501	programmed cell death	[3]	4	[APP, DCPS, ETFB, NRP1]
liver.ENSSSCG00000015231.14	DCPS	ENSSSCG00000015231	GO:0016070	RNA metabolic process	[5, 6]	3	[APP, DCPS, HOXB3]
liver.ENSSSCG00000015231.14	DCPS	ENSSSCG00000015231	GO:0016462	pyrophosphatase activity	[5]	4	[DCPS, ETFB, NRP1, TIAM2]
liver.ENSSSCG00000015231.14	DCPS	ENSSSCG00000015231	GO:0031323	regulation of cellular metabolic process	[3, 4]	6	[APP, DCPS, ETFB, HOXB3, NRP1, SLC8A1]
liver.ENSSSCG00000015231.14	DCPS	ENSSSCG00000015231	GO:0031324	negative regulation of cellular metabolic process	[3, 4, 5]	4	[APP, DCPS, HOXB3, SLC8A1]
liver.ENSSSCG00000015231.14	DCPS	ENSSSCG00000015231	GO:0031326	regulation of cellular biosynthetic process	[4, 5]	3	[APP, DCPS, HOXB3]
liver.ENSSSCG00000015231.14	DCPS	ENSSSCG00000015231	GO:0043067	regulation of programmed cell death	[4, 5]	3	[DCPS, ETFB, NRP1]
liver.ENSSSCG00000015231.14	DCPS	ENSSSCG00000015231	GO:0043170	macromolecule metabolic process	[3]	8	[APP, DCPS, ETFB, GALNT7, HOXB3, NRP1, NRP2, SLC8A1]
liver.ENSSSCG00000015231.14	DCPS	ENSSSCG00000015231	GO:0044249	cellular biosynthetic process	[3]	5	[APP, DCPS, GALNT7, HOXB3, PIK3C2B]
liver.ENSSSCG00000015231.14	DCPS	ENSSSCG00000015231	GO:0044267	cellular protein metabolic process	[4, 5]	7	[APP, DCPS, ETFB, GALNT7, NRP1, NRP2, SLC8A1]
liver.ENSSSCG00000015231.14	DCPS	ENSSSCG00000015231	GO:0044271	cellular nitrogen compound biosynthetic process	[4]	3	[APP, DCPS, HOXB3]
liver.ENSSSCG00000015231.14	DCPS	ENSSSCG00000015231	GO:0048518	positive regulation of biological process	[1, 2, 3]	10	[APP, DCPS, ETFB, HOXB3, HRH2, NRP1, NRP2, SLC8A1, SVIL, TIAM2]
liver.ENSSSCG00000015231.14	DCPS	ENSSSCG00000015231	GO:0048523	negative regulation of cellular process	[2, 3, 4]	6	[APP, DCPS, HOXB3, NRP1, SLC8A1, SVIL]
liver.ENSSSCG00000015231.14	DCPS	ENSSSCG00000015231	GO:0050794	regulation of cellular process	[2, 3]	12	[APP, DCPS, ETFB, HOXB3, HRH2, NRP1, NRP2, PEAR1, PIK3C2B, SLC8A1, SVIL, TIAM2]
liver.ENSSSCG00000015231.14	DCPS	ENSSSCG00000015231	GO:0051171	regulation of nitrogen compound metabolic process	[3, 4]	6	[APP, DCPS, ETFB, HOXB3, NRP1, SLC8A1]
liver.ENSSSCG00000015231.14	DCPS	ENSSSCG00000015231	GO:0051172	negative regulation of nitrogen compound metabolic process	[3, 4, 5]	4	[APP, DCPS, HOXB3, SLC8A1]
liver.ENSSSCG00000015231.14	DCPS	ENSSSCG00000015231	GO:0051254	positive regulation of RNA metabolic process	[4, 5, 6, 7, 8]	3	[APP, DCPS, HOXB3]
liver.ENSSSCG00000015231.14	DCPS	ENSSSCG00000015231	GO:0060255	regulation of macromolecule metabolic process	[3, 4]	6	[APP, DCPS, ETFB, HOXB3, NRP1, SLC8A1]
liver.ENSSSCG00000015231.14	DCPS	ENSSSCG00000015231	GO:0071310	cellular response to organic substance	[4]	6	[APP, DCPS, HRH2, NRP1, NRP2, SLC8A1]
liver.ENSSSCG00000015231.14	DCPS	ENSSSCG00000015231	GO:0080090	regulation of primary metabolic process	[3, 4]	6	[APP, DCPS, ETFB, HOXB3, NRP1, SLC8A1]
liver.ENSSSCG00000015231.14	DCPS	ENSSSCG00000015231	GO:1901566	organonitrogen compound biosynthetic process	[4]	3	[APP, DCPS, GALNT7]
liver.ENSSSCG00000015231.14	DCPS	ENSSSCG00000015231	GO:1901576	organic substance biosynthetic process	[3]	5	[APP, DCPS, GALNT7, HOXB3, PIK3C2B]
liver.ENSSSCG00000015231.14	DCPS	ENSSSCG00000015231	GO:1901701	cellular response to oxygen-containing compound	[4]	4	[APP, DCPS, HRH2, SLC8A1]
liver.ENSSSCG00000023140.27	EIF2B4	ENSSSCG00000023140	GO:0003676	nucleic acid binding	[3]	17	[ALDOA, CCDC25, EIF2B4, FAM32A, KDM5A, MTDH, NCOR1, NKAP, NSRP1, PPIG, RBM25, RDX, SLTM, SRSF11, SSB, THOC2, UPF3B]
liver.ENSSSCG00000023140.27	EIF2B4	ENSSSCG00000023140	GO:0003723	RNA binding	[4]	14	[ALDOA, EIF2B4, FAM32A, MTDH, NKAP, NSRP1, PPIG, RBM25, RDX, SLTM, SRSF11, SSB, THOC2, UPF3B]
liver.ENSSSCG00000023140.27	EIF2B4	ENSSSCG00000023140	GO:0007165	signal transduction	[2, 3, 4]	8	[EIF2B4, MTDH, NCOR1, NKAP, PHF14, RDX, USP8, WDR11]
liver.ENSSSCG00000023140.27	EIF2B4	ENSSSCG00000023140	GO:0007166	cell surface receptor signaling pathway	[3, 4, 5]	6	[EIF2B4, MTDH, NKAP, PHF14, USP8, WDR11]
liver.ENSSSCG00000023140.27	EIF2B4	ENSSSCG00000023140	GO:0007275	multicellular organism development	[2, 3]	7	[EIF2B4, MTDH, NKAP, NSRP1, PHF14, THOC2, WDR11]
liver.ENSSSCG00000023140.27	EIF2B4	ENSSSCG00000023140	GO:0010033	response to organic substance	[3]	5	[EIF2B4, MTDH, NCOR1, RDX, USP8]
liver.ENSSSCG00000023140.27	EIF2B4	ENSSSCG00000023140	GO:0010467	gene expression	[4]	18	[CBX1, EIF2B4, KDM5A, MTDH, NCOR1, NKAP, NRDE2, NSRP1, PHF14, PPIG, RBM25, RDX, RSRC1, SLTM, SRSF11, SSB, THOC2, UPF3B]
liver.ENSSSCG00000023140.27	EIF2B4	ENSSSCG00000023140	GO:0010556	regulation of macromolecule biosynthetic process	[4, 5]	9	[CBX1, EIF2B4, KDM5A, MTDH, NCOR1, NKAP, PHF14, SLTM, UPF3B]
liver.ENSSSCG00000023140.27	EIF2B4	ENSSSCG00000023140	GO:0010608	posttranscriptional regulation of gene expression	[5, 6]	4	[EIF2B4, NCOR1, NRDE2, UPF3B]
liver.ENSSSCG00000023140.27	EIF2B4	ENSSSCG00000023140	GO:0030154	cell differentiation	[3]	5	[ABCA5, EIF2B4, NKAP, RDX, THOC2]
liver.ENSSSCG00000023140.27	EIF2B4	ENSSSCG00000023140	GO:0031323	regulation of cellular metabolic process	[3, 4]	13	[CBX1, EIF2B4, KDM5A, MTDH, NCOR1, NKAP, NRDE2, NSRP1, PHF14, RBM25, RDX, SLTM, UPF3B]
liver.ENSSSCG00000023140.27	EIF2B4	ENSSSCG00000023140	GO:0031326	regulation of cellular biosynthetic process	[4, 5]	9	[CBX1, EIF2B4, KDM5A, MTDH, NCOR1, NKAP, PHF14, SLTM, UPF3B]
liver.ENSSSCG00000023140.27	EIF2B4	ENSSSCG00000023140	GO:0034641	cellular nitrogen compound metabolic process	[3]	18	[ALDOA, CBX1, EIF2B4, KDM5A, MTDH, NCOR1, NKAP, NRDE2, NSRP1, PHF14, PPIG, RBM25, RSRC1, SLTM, SRSF11, SSB, THOC2, UPF3B]
liver.ENSSSCG00000023140.27	EIF2B4	ENSSSCG00000023140	GO:0043170	macromolecule metabolic process	[3]	20	[CBX1, EIF2B4, KDM5A, MTDH, NCOR1, NKAP, NRDE2, NSRP1, PHF14, PPIG, RBM25, RDX, RNF214, RSRC1, SLTM, SRSF11, SSB, THOC2, UPF3B, USP8]
liver.ENSSSCG00000023140.27	EIF2B4	ENSSSCG00000023140	GO:0044260	cellular macromolecule metabolic process	[3, 4]	10	[EIF2B4, KDM5A, NRDE2, PPIG, RDX, RNF214, RSRC1, SSB, UPF3B, USP8]
liver.ENSSSCG00000023140.27	EIF2B4	ENSSSCG00000023140	GO:0044267	cellular protein metabolic process	[4, 5]	8	[EIF2B4, KDM5A, PPIG, RDX, RNF214, RSRC1, UPF3B, USP8]
liver.ENSSSCG00000023140.27	EIF2B4	ENSSSCG00000023140	GO:0044271	cellular nitrogen compound biosynthetic process	[4]	10	[ALDOA, CBX1, EIF2B4, KDM5A, MTDH, NCOR1, NKAP, PHF14, SLTM, UPF3B]
liver.ENSSSCG00000023140.27	EIF2B4	ENSSSCG00000023140	GO:0048468	cell development	[3, 4]	3	[EIF2B4, RDX, THOC2]
liver.ENSSSCG00000023140.27	EIF2B4	ENSSSCG00000023140	GO:0048513	animal organ development	[3, 4, 5]	4	[EIF2B4, NKAP, PHF14, WDR11]
liver.ENSSSCG00000023140.27	EIF2B4	ENSSSCG00000023140	GO:0048518	positive regulation of biological process	[1, 2, 3]	11	[ABCA5, CCDC25, EIF2B4, KDM5A, MTDH, NCOR1, NKAP, NRDE2, RDX, UPF3B, USP8]
liver.ENSSSCG00000023140.27	EIF2B4	ENSSSCG00000023140	GO:0048583	regulation of response to stimulus	[2, 3]	7	[EIF2B4, MTDH, NCOR1, PHF14, RDX, USP8, WDR11]
liver.ENSSSCG00000023140.27	EIF2B4	ENSSSCG00000023140	GO:0048584	positive regulation of response to stimulus	[2, 3, 4]	3	[EIF2B4, MTDH, USP8]
liver.ENSSSCG00000023140.27	EIF2B4	ENSSSCG00000023140	GO:0050794	regulation of cellular process	[2, 3]	17	[ABCA5, CBX1, CCDC25, EIF2B4, KDM5A, MTDH, NCOR1, NKAP, NRDE2, NSRP1, PHF14, RBM25, RDX, SLTM, UPF3B, USP8, WDR11]
liver.ENSSSCG00000023140.27	EIF2B4	ENSSSCG00000023140	GO:0051246	regulation of protein metabolic process	[4, 5]	5	[EIF2B4, KDM5A, RDX, UPF3B, USP8]
liver.ENSSSCG00000023140.27	EIF2B4	ENSSSCG00000023140	GO:0060255	regulation of macromolecule metabolic process	[3, 4]	15	[CBX1, EIF2B4, KDM5A, MTDH, NCOR1, NKAP, NRDE2, NSRP1, PHF14, RBM25, RDX, SLTM, SSB, UPF3B, USP8]
liver.ENSSSCG00000023140.27	EIF2B4	ENSSSCG00000023140	GO:1901564	organonitrogen compound metabolic process	[3]	10	[ALDOA, EIF2B4, KDM5A, NCOR1, PPIG, RDX, RNF214, RSRC1, UPF3B, USP8]
liver.ENSSSCG00000023140.27	EIF2B4	ENSSSCG00000023140	GO:1901566	organonitrogen compound biosynthetic process	[4]	3	[ALDOA, EIF2B4, UPF3B]
liver.ENSSSCG00000023140.27	EIF2B4	ENSSSCG00000023140	GO:1901576	organic substance biosynthetic process	[3]	10	[ALDOA, CBX1, EIF2B4, KDM5A, MTDH, NCOR1, NKAP, PHF14, SLTM, UPF3B]
liver.ENSSSCG00000031538.36	RNASE4	ENSSSCG00000031538	GO:0003676	nucleic acid binding	[3]	11	[CHD2, CHD7, FBXW7, MLLT10, PRKRIP1, RNASE4, SMG6, SRSF4, TNRC6A, TNRC6B, TTF1]
liver.ENSSSCG00000031538.36	RNASE4	ENSSSCG00000031538	GO:0016071	mRNA metabolic process	[6, 7]	6	[PRKRIP1, RNASE4, SMG6, SRSF4, TNRC6A, TNRC6B]
liver.ENSSSCG00000031538.36	RNASE4	ENSSSCG00000031538	GO:0043170	macromolecule metabolic process	[3]	22	[ADAM9, BRD4, CHD2, CHD7, CREG1, FBXW7, FUT8, GNS, ITM2B, LEPROT, MLLT10, NPTN, PHKB, PLGRKT, PRKRIP1, RNASE4, RNF145, SMG6, SRSF4, TNRC6A, TNRC6B, TTF1]
liver.ENSSSCG00000031538.36	RNASE4	ENSSSCG00000031538	GO:1901360	organic cyclic compound metabolic process	[3]	15	[BRD4, CHD2, CHD7, CREG1, FBXW7, FUT8, LEPROT, MLLT10, PRKRIP1, RNASE4, SMG6, SRSF4, TNRC6A, TNRC6B, TTF1]
liver.ENSSSCG00000031793.21	ZNF331	ENSSSCG00000031793	GO:0000978	RNA polymerase II cis-regulatory region sequence-specific DNA binding	[7, 9]	3	[LRRFIP1, ZNF280C, ZNF331]
liver.ENSSSCG00000031793.21	ZNF331	ENSSSCG00000031793	GO:0000981	DNA-binding transcription factor activity, RNA polymerase II-specific	[7, 8, 9, 10, 11, 12, 13]	3	[LRRFIP1, ZNF280C, ZNF331]
liver.ENSSSCG00000031793.21	ZNF331	ENSSSCG00000031793	GO:0003676	nucleic acid binding	[3]	9	[ABCF1, DDX27, FAM32A, ISY1, ISY1-RAB43, LRRFIP1, PDAP1, ZNF280C, ZNF331]
liver.ENSSSCG00000031793.21	ZNF331	ENSSSCG00000031793	GO:0006139	nucleobase-containing compound metabolic process	[3, 4]	8	[DDX27, ISY1, ISY1-RAB43, LRRFIP1, PPP2R1A, TDO2, ZNF280C, ZNF331]
liver.ENSSSCG00000031793.21	ZNF331	ENSSSCG00000031793	GO:0006351	transcription, DNA-templated	[6, 7, 8, 9]	4	[LRRFIP1, PPP2R1A, ZNF280C, ZNF331]
liver.ENSSSCG00000031793.21	ZNF331	ENSSSCG00000031793	GO:0006355	regulation of transcription, DNA-templated	[5, 6, 7, 8, 9, 10]	4	[LRRFIP1, PPP2R1A, ZNF280C, ZNF331]
liver.ENSSSCG00000031793.21	ZNF331	ENSSSCG00000031793	GO:0010467	gene expression	[4]	9	[ABCF1, DDX27, EIF4EBP1, ISY1, ISY1-RAB43, LRRFIP1, PPP2R1A, ZNF280C, ZNF331]
liver.ENSSSCG00000031793.21	ZNF331	ENSSSCG00000031793	GO:0016070	RNA metabolic process	[5, 6]	7	[DDX27, ISY1, ISY1-RAB43, LRRFIP1, PPP2R1A, ZNF280C, ZNF331]
liver.ENSSSCG00000031793.21	ZNF331	ENSSSCG00000031793	GO:0018130	heterocycle biosynthetic process	[4]	5	[LRRFIP1, PPP2R1A, TDO2, ZNF280C, ZNF331]
liver.ENSSSCG00000031793.21	ZNF331	ENSSSCG00000031793	GO:0019438	aromatic compound biosynthetic process	[4]	5	[LRRFIP1, PPP2R1A, TDO2, ZNF280C, ZNF331]
liver.ENSSSCG00000031793.21	ZNF331	ENSSSCG00000031793	GO:0031323	regulation of cellular metabolic process	[3, 4]	7	[ABCF1, EIF4EBP1, LRRFIP1, PPP2R1A, PSME3IP1, ZNF280C, ZNF331]
liver.ENSSSCG00000031793.21	ZNF331	ENSSSCG00000031793	GO:0034641	cellular nitrogen compound metabolic process	[3]	10	[ABCF1, DDX27, EIF4EBP1, ISY1, ISY1-RAB43, LRRFIP1, PPP2R1A, TDO2, ZNF280C, ZNF331]
liver.ENSSSCG00000031793.21	ZNF331	ENSSSCG00000031793	GO:0043170	macromolecule metabolic process	[3]	13	[ABCF1, ALPK1, DDX27, EIF4EBP1, ISY1, ISY1-RAB43, LRRFIP1, MPDU1, NMT1, PPP2R1A, PSME3IP1, ZNF280C, ZNF331]
liver.ENSSSCG00000031793.21	ZNF331	ENSSSCG00000031793	GO:0044249	cellular biosynthetic process	[3]	9	[ABCF1, EIF4EBP1, LRRFIP1, MPDU1, NMT1, PPP2R1A, TDO2, ZNF280C, ZNF331]
liver.ENSSSCG00000031793.21	ZNF331	ENSSSCG00000031793	GO:0044271	cellular nitrogen compound biosynthetic process	[4]	7	[ABCF1, EIF4EBP1, LRRFIP1, PPP2R1A, TDO2, ZNF280C, ZNF331]
liver.ENSSSCG00000031793.21	ZNF331	ENSSSCG00000031793	GO:0046872	metal ion binding	[4]	3	[TDO2, ZNF280C, ZNF331]
liver.ENSSSCG00000031793.21	ZNF331	ENSSSCG00000031793	GO:0050794	regulation of cellular process	[2, 3]	14	[ABCF1, ALPK1, ARHGDIA, CFDP1, COLGALT1, EIF4EBP1, LRRFIP1, NMT1, PDAP1, PPP2R1A, PSME3IP1, RANBP1, ZNF280C, ZNF331]
liver.ENSSSCG00000031793.21	ZNF331	ENSSSCG00000031793	GO:0051171	regulation of nitrogen compound metabolic process	[3, 4]	7	[ABCF1, EIF4EBP1, LRRFIP1, PPP2R1A, PSME3IP1, ZNF280C, ZNF331]
liver.ENSSSCG00000031793.21	ZNF331	ENSSSCG00000031793	GO:0060255	regulation of macromolecule metabolic process	[3, 4]	7	[ABCF1, EIF4EBP1, LRRFIP1, PPP2R1A, PSME3IP1, ZNF280C, ZNF331]
liver.ENSSSCG00000031793.21	ZNF331	ENSSSCG00000031793	GO:0080090	regulation of primary metabolic process	[3, 4]	7	[ABCF1, EIF4EBP1, LRRFIP1, PPP2R1A, PSME3IP1, ZNF280C, ZNF331]
liver.ENSSSCG00000031793.21	ZNF331	ENSSSCG00000031793	GO:1901362	organic cyclic compound biosynthetic process	[4]	5	[LRRFIP1, PPP2R1A, TDO2, ZNF280C, ZNF331]
liver.ENSSSCG00000031793.21	ZNF331	ENSSSCG00000031793	GO:1901576	organic substance biosynthetic process	[3]	9	[ABCF1, EIF4EBP1, LRRFIP1, MPDU1, NMT1, PPP2R1A, TDO2, ZNF280C, ZNF331]
liver.ENSSSCG00000035772.15	CDH5	ENSSSCG00000035772	GO:0005509	calcium ion binding	[5]	3	[CDH5, DNASE1L3, RASGRP3]
liver.ENSSSCG00000035772.15	CDH5	ENSSSCG00000035772	GO:0007010	cytoskeleton organization	[5]	4	[ARHGEF15, CDH5, ESAM, IQCJ-SCHIP1]
liver.ENSSSCG00000035772.15	CDH5	ENSSSCG00000035772	GO:0007156	homophilic cell adhesion via plasma membrane adhesion molecules	[5]	3	[CDH5, ESAM, PECAM1]
liver.ENSSSCG00000035772.15	CDH5	ENSSSCG00000035772	GO:0007165	signal transduction	[2, 3, 4]	13	[ARHGAP27, ARHGAP31, ARHGEF15, CDH5, CXCL16, IL10RA, IQCJ-SCHIP1, MS4A6A, MS4A6E, PECAM1, RASGRP3, SCHIP1, ZNF366]
liver.ENSSSCG00000035772.15	CDH5	ENSSSCG00000035772	GO:0007166	cell surface receptor signaling pathway	[3, 4, 5]	5	[CDH5, IL10RA, MS4A6A, MS4A6E, PECAM1]
liver.ENSSSCG00000035772.15	CDH5	ENSSSCG00000035772	GO:0009967	positive regulation of signal transduction	[3, 4, 5, 6]	4	[CDH5, IL10RA, IQCJ-SCHIP1, SCHIP1]
liver.ENSSSCG00000035772.15	CDH5	ENSSSCG00000035772	GO:0010033	response to organic substance	[3]	4	[CDH5, CXCL16, IL10RA, ZNF366]
liver.ENSSSCG00000035772.15	CDH5	ENSSSCG00000035772	GO:0010467	gene expression	[4]	3	[CDH5, ZBTB46, ZNF366]
liver.ENSSSCG00000035772.15	CDH5	ENSSSCG00000035772	GO:0016043	cellular component organization	[3]	8	[ARHGEF15, CDH5, CXCL16, DNASE1L3, ESAM, IL10RA, IQCJ-SCHIP1, PECAM1]
liver.ENSSSCG00000035772.15	CDH5	ENSSSCG00000035772	GO:0016477	cell migration	[3, 4]	3	[CDH5, CXCL16, PECAM1]
liver.ENSSSCG00000035772.15	CDH5	ENSSSCG00000035772	GO:0022607	cellular component assembly	[4]	4	[ARHGEF15, CDH5, ESAM, PECAM1]
liver.ENSSSCG00000035772.15	CDH5	ENSSSCG00000035772	GO:0030154	cell differentiation	[3]	4	[CDH5, DNASE1L3, PECAM1, ZBTB46]
liver.ENSSSCG00000035772.15	CDH5	ENSSSCG00000035772	GO:0030335	positive regulation of cell migration	[4, 5, 6, 7]	3	[CDH5, CXCL16, PECAM1]
liver.ENSSSCG00000035772.15	CDH5	ENSSSCG00000035772	GO:0031323	regulation of cellular metabolic process	[3, 4]	5	[CDH5, IL10RA, PECAM1, ZBTB46, ZNF366]
liver.ENSSSCG00000035772.15	CDH5	ENSSSCG00000035772	GO:0034330	cell junction organization	[4]	5	[ARHGEF15, CDH5, ESAM, IL10RA, PECAM1]
liver.ENSSSCG00000035772.15	CDH5	ENSSSCG00000035772	GO:0035633	maintenance of blood-brain barrier	[4, 6]	3	[CDH5, ESAM, PECAM1]
liver.ENSSSCG00000035772.15	CDH5	ENSSSCG00000035772	GO:0043170	macromolecule metabolic process	[3]	5	[CDH5, DNASE1L3, PECAM1, ZBTB46, ZNF366]
liver.ENSSSCG00000035772.15	CDH5	ENSSSCG00000035772	GO:0044087	regulation of cellular component biogenesis	[3, 4]	3	[ARHGEF15, CDH5, ESAM]
liver.ENSSSCG00000035772.15	CDH5	ENSSSCG00000035772	GO:0044260	cellular macromolecule metabolic process	[3, 4]	3	[CDH5, DNASE1L3, PECAM1]
liver.ENSSSCG00000035772.15	CDH5	ENSSSCG00000035772	GO:0046872	metal ion binding	[4]	5	[CDH5, DNASE1L3, RASGRP3, ZBTB46, ZNF366]
liver.ENSSSCG00000035772.15	CDH5	ENSSSCG00000035772	GO:0048522	positive regulation of cellular process	[2, 3, 4]	8	[ARHGEF15, CDH5, CXCL16, IL10RA, IQCJ-SCHIP1, PECAM1, SCHIP1, ZBTB46]
liver.ENSSSCG00000035772.15	CDH5	ENSSSCG00000035772	GO:0048523	negative regulation of cellular process	[2, 3, 4]	6	[ARHGEF15, CDH5, IL10RA, IQCJ-SCHIP1, ZBTB46, ZNF366]
liver.ENSSSCG00000035772.15	CDH5	ENSSSCG00000035772	GO:0048583	regulation of response to stimulus	[2, 3]	9	[ARHGAP27, ARHGAP31, ARHGEF15, CDH5, DNASE1L3, IL10RA, IQCJ-SCHIP1, SCHIP1, ZNF366]
liver.ENSSSCG00000035772.15	CDH5	ENSSSCG00000035772	GO:0048731	system development	[3, 4]	4	[ARHGEF15, CDH5, PECAM1, ZBTB46]
liver.ENSSSCG00000035772.15	CDH5	ENSSSCG00000035772	GO:0050794	regulation of cellular process	[2, 3]	16	[ARHGAP27, ARHGAP31, ARHGEF15, CDH5, CXCL16, DNASE1L3, ESAM, IL10RA, IQCJ-SCHIP1, MS4A6A, MS4A6E, PECAM1, RASGRP3, SCHIP1, ZBTB46, ZNF366]
liver.ENSSSCG00000035772.15	CDH5	ENSSSCG00000035772	GO:0051128	regulation of cellular component organization	[3, 4]	6	[ARHGEF15, CDH5, CXCL16, ESAM, IL10RA, IQCJ-SCHIP1]
liver.ENSSSCG00000035772.15	CDH5	ENSSSCG00000035772	GO:0051129	negative regulation of cellular component organization	[3, 4, 5]	3	[ARHGEF15, CDH5, IQCJ-SCHIP1]
liver.ENSSSCG00000035772.15	CDH5	ENSSSCG00000035772	GO:0051493	regulation of cytoskeleton organization	[5, 6]	4	[ARHGEF15, CDH5, ESAM, IQCJ-SCHIP1]
liver.ENSSSCG00000035772.15	CDH5	ENSSSCG00000035772	GO:0070830	bicellular tight junction assembly	[8]	3	[CDH5, ESAM, PECAM1]
liver.ENSSSCG00000035772.15	CDH5	ENSSSCG00000035772	GO:0070887	cellular response to chemical stimulus	[3]	4	[CDH5, CXCL16, IL10RA, ZNF366]
liver.ENSSSCG00000035772.15	CDH5	ENSSSCG00000035772	GO:0097435	supramolecular fiber organization	[4]	3	[ARHGEF15, CDH5, ESAM]
liver.ENSSSCG00000035772.15	CDH5	ENSSSCG00000035772	GO:1902903	regulation of supramolecular fiber organization	[4, 5]	3	[ARHGEF15, CDH5, ESAM]
liver.ENSSSCG00000035772.15	CDH5	ENSSSCG00000035772	KEGG:04514	Cell adhesion molecules	[-1]	3	[CDH5, ESAM, PECAM1]
liver.ENSSSCG00000035772.15	CDH5	ENSSSCG00000035772	KEGG:04670	Leukocyte transendothelial migration	[-1]	3	[CDH5, ESAM, PECAM1]
liver.ENSSSCG00000035772.15	CDH5	ENSSSCG00000035772	R-HSA:162582	Signal Transduction	[-1]	6	[ARHGAP27, ARHGAP31, ARHGEF15, CDH5, CXCL16, RASGRP3]
liver.ENSSSCG00000038622.50	HS3ST3A1	ENSSSCG00000038622	GO:0009059	macromolecule biosynthetic process	[4]	12	[APBB2, COMMD6, DACH1, DNMT3A, F2R, HS3ST3A1, KDR, PAF1, PDZD2, PGAP4, PRICKLE1, WNT2]
liver.ENSSSCG00000038622.50	HS3ST3A1	ENSSSCG00000038622	GO:0043170	macromolecule metabolic process	[3]	29	[ACIN1, ALKAL2, APBB2, BICD1, CALCRL, CHFR, COMMD6, CRIM1, DACH1, DNMT3A, F2R, FGL2, HEG1, HS3ST3A1, IGF1R, IL13RA2, KDR, NELL2, NPTN, NRP1, PAF1, PDZD2, PGAP4, PRICKLE1, PTPRB, TEK, TGFBR2, TRIM39, WNT2]
liver.ENSSSCG00000038622.50	HS3ST3A1	ENSSSCG00000038622	GO:1901564	organonitrogen compound metabolic process	[3]	21	[ALKAL2, CHFR, CRIM1, DNMT3A, F2R, FGL2, HEG1, HS3ST3A1, IGF1R, KDR, NELL2, NPTN, NRP1, PAF1, PDZD2, PGAP4, PRICKLE1, PTPRB, TEK, TGFBR2, TRIM39]
liver.ENSSSCG00000038622.50	HS3ST3A1	ENSSSCG00000038622	GO:1901576	organic substance biosynthetic process	[3]	14	[APBB2, COMMD6, DACH1, DNMT3A, F2R, HS3ST3A1, IGF1R, KDR, PAF1, PDZD2, PGAP4, PRICKLE1, TEK, WNT2]
muscle.ENSSSCG00000000116.18	POLR2F	ENSSSCG00000000116	GO:0003676	nucleic acid binding	[3]	10	[EEF1A2, EIF3G, EIF3H, POLR2F, RPL39, RPL3L, RPL8, RPS29, RPS5, SAP18]
muscle.ENSSSCG00000000116.18	POLR2F	ENSSSCG00000000116	GO:0006366	transcription by RNA polymerase II	[7, 8, 9, 10]	3	[POLR2F, PSMA7, SAP18]
muscle.ENSSSCG00000000116.18	POLR2F	ENSSSCG00000000116	GO:0010467	gene expression	[4]	13	[CASP6, EEF1A2, EIF3G, EIF3H, POLR2F, PSMA7, RPL39, RPL3L, RPL8, RPS29, RPS5, SAP18, UBA52]
muscle.ENSSSCG00000000116.18	POLR2F	ENSSSCG00000000116	GO:0044271	cellular nitrogen compound biosynthetic process	[4]	12	[EEF1A2, EIF3G, EIF3H, POLR2F, PSMA7, RPL39, RPL3L, RPL8, RPS29, RPS5, SAP18, UBA52]
muscle.ENSSSCG00000000116.18	POLR2F	ENSSSCG00000000116	R-HSA:1266738	Developmental Biology	[-1]	8	[POLR2F, PSMA7, RPL39, RPL3L, RPL8, RPS29, RPS5, UBA52]
muscle.ENSSSCG00000000116.18	POLR2F	ENSSSCG00000000116	R-HSA:162582	Signal Transduction	[-1]	3	[POLR2F, PSMA7, UBA52]
muscle.ENSSSCG00000000116.18	POLR2F	ENSSSCG00000000116	R-HSA:162906	HIV Infection	[-1]	3	[POLR2F, PSMA7, UBA52]
muscle.ENSSSCG00000000116.18	POLR2F	ENSSSCG00000000116	R-HSA:1640170	Cell Cycle	[-1]	3	[POLR2F, PSMA7, UBA52]
muscle.ENSSSCG00000000116.18	POLR2F	ENSSSCG00000000116	R-HSA:1643685	Disease	[-1]	9	[POLR2F, PSMA7, RPL39, RPL3L, RPL8, RPS29, RPS5, SAP18, UBA52]
muscle.ENSSSCG00000000116.18	POLR2F	ENSSSCG00000000116	R-HSA:168249	Innate Immune System	[-1]	3	[POLR2F, PSMA7, UBA52]
muscle.ENSSSCG00000000116.18	POLR2F	ENSSSCG00000000116	R-HSA:168255	Influenza Infection	[-1]	7	[POLR2F, RPL39, RPL3L, RPL8, RPS29, RPS5, UBA52]
muscle.ENSSSCG00000000116.18	POLR2F	ENSSSCG00000000116	R-HSA:168256	Immune System	[-1]	3	[POLR2F, PSMA7, UBA52]
muscle.ENSSSCG00000000116.18	POLR2F	ENSSSCG00000000116	R-HSA:168273	Influenza Viral RNA Transcription and Replication	[-1]	7	[POLR2F, RPL39, RPL3L, RPL8, RPS29, RPS5, UBA52]
muscle.ENSSSCG00000000116.18	POLR2F	ENSSSCG00000000116	R-HSA:212436	Generic Transcription Pathway	[-1]	4	[CASP6, POLR2F, PSMA7, UBA52]
muscle.ENSSSCG00000000116.18	POLR2F	ENSSSCG00000000116	R-HSA:3700989	Transcriptional Regulation by TP53	[-1]	3	[CASP6, POLR2F, UBA52]
muscle.ENSSSCG00000000116.18	POLR2F	ENSSSCG00000000116	R-HSA:5663202	Diseases of signal transduction by growth factor receptors and second messengers	[-1]	3	[POLR2F, PSMA7, UBA52]
muscle.ENSSSCG00000000116.18	POLR2F	ENSSSCG00000000116	R-HSA:5663205	Infectious disease	[-1]	9	[POLR2F, PSMA7, RPL39, RPL3L, RPL8, RPS29, RPS5, SAP18, UBA52]
muscle.ENSSSCG00000000116.18	POLR2F	ENSSSCG00000000116	R-HSA:73857	RNA Polymerase II Transcription	[-1]	4	[CASP6, POLR2F, PSMA7, UBA52]
muscle.ENSSSCG00000000116.18	POLR2F	ENSSSCG00000000116	R-HSA:74160	Gene expression (Transcription)	[-1]	5	[CASP6, POLR2F, PSMA7, SAP18, UBA52]
muscle.ENSSSCG00000000116.18	POLR2F	ENSSSCG00000000116	R-HSA:8953854	Metabolism of RNA	[-1]	8	[POLR2F, PSMA7, RPL39, RPL3L, RPL8, RPS29, RPS5, UBA52]
muscle.ENSSSCG00000000116.38	POLR2F	ENSSSCG00000000116	GO:0003676	nucleic acid binding	[3]	28	[EEF1B2, EIF3K, POLR2F, RPL10A, RPL17-C18orf32, RPL23, RPL24, RPL27, RPL30, RPL32, RPL34, RPL35, RPL4, RPL7A, RPL9, RPLP0, RPS11, RPS13, RPS15, RPS16, RPS24, RPS25, RPS27A, RPS3A, RPS6, RPS7, RPS8, RPSA]
muscle.ENSSSCG00000000116.38	POLR2F	ENSSSCG00000000116	GO:0010467	gene expression	[4]	29	[EEF1B2, EIF3K, ERBB3, POLR2F, RPL10A, RPL17-C18orf32, RPL23, RPL24, RPL27, RPL30, RPL32, RPL34, RPL35, RPL4, RPL7A, RPL9, RPLP0, RPS11, RPS13, RPS15, RPS16, RPS24, RPS25, RPS27A, RPS3A, RPS6, RPS7, RPS8, RPSA]
muscle.ENSSSCG00000000116.38	POLR2F	ENSSSCG00000000116	GO:0016070	RNA metabolic process	[5, 6]	14	[POLR2F, RPL10A, RPL23, RPL27, RPL35, RPL7A, RPS13, RPS15, RPS16, RPS24, RPS25, RPS6, RPS7, RPS8]
muscle.ENSSSCG00000000116.38	POLR2F	ENSSSCG00000000116	GO:0044271	cellular nitrogen compound biosynthetic process	[4]	28	[EEF1B2, EIF3K, POLR2F, RPL10A, RPL17-C18orf32, RPL23, RPL24, RPL27, RPL30, RPL32, RPL34, RPL35, RPL4, RPL7A, RPL9, RPLP0, RPS11, RPS13, RPS15, RPS16, RPS24, RPS25, RPS27A, RPS3A, RPS6, RPS7, RPS8, RPSA]
muscle.ENSSSCG00000000116.38	POLR2F	ENSSSCG00000000116	GO:1901576	organic substance biosynthetic process	[3]	29	[CKM, EEF1B2, EIF3K, POLR2F, RPL10A, RPL17-C18orf32, RPL23, RPL24, RPL27, RPL30, RPL32, RPL34, RPL35, RPL4, RPL7A, RPL9, RPLP0, RPS11, RPS13, RPS15, RPS16, RPS24, RPS25, RPS27A, RPS3A, RPS6, RPS7, RPS8, RPSA]
muscle.ENSSSCG00000000116.38	POLR2F	ENSSSCG00000000116	R-HSA:1266738	Developmental Biology	[-1]	25	[POLR2F, RPL10A, RPL23, RPL24, RPL27, RPL30, RPL32, RPL34, RPL35, RPL4, RPL7A, RPL9, RPLP0, RPS11, RPS13, RPS15, RPS16, RPS24, RPS25, RPS27A, RPS3A, RPS6, RPS7, RPS8, RPSA]
muscle.ENSSSCG00000000116.38	POLR2F	ENSSSCG00000000116	R-HSA:162582	Signal Transduction	[-1]	4	[ERBB3, POLR2F, RPS27A, RPS6]
muscle.ENSSSCG00000000116.38	POLR2F	ENSSSCG00000000116	R-HSA:1643685	Disease	[-1]	26	[ERBB3, POLR2F, RPL10A, RPL23, RPL24, RPL27, RPL30, RPL32, RPL34, RPL35, RPL4, RPL7A, RPL9, RPLP0, RPS11, RPS13, RPS15, RPS16, RPS24, RPS25, RPS27A, RPS3A, RPS6, RPS7, RPS8, RPSA]
muscle.ENSSSCG00000000116.38	POLR2F	ENSSSCG00000000116	R-HSA:168255	Influenza Infection	[-1]	25	[POLR2F, RPL10A, RPL23, RPL24, RPL27, RPL30, RPL32, RPL34, RPL35, RPL4, RPL7A, RPL9, RPLP0, RPS11, RPS13, RPS15, RPS16, RPS24, RPS25, RPS27A, RPS3A, RPS6, RPS7, RPS8, RPSA]
muscle.ENSSSCG00000000116.38	POLR2F	ENSSSCG00000000116	R-HSA:168256	Immune System	[-1]	3	[POLR2F, RPLP0, RPS27A]
muscle.ENSSSCG00000000116.38	POLR2F	ENSSSCG00000000116	R-HSA:168273	Influenza Viral RNA Transcription and Replication	[-1]	25	[POLR2F, RPL10A, RPL23, RPL24, RPL27, RPL30, RPL32, RPL34, RPL35, RPL4, RPL7A, RPL9, RPLP0, RPS11, RPS13, RPS15, RPS16, RPS24, RPS25, RPS27A, RPS3A, RPS6, RPS7, RPS8, RPSA]
muscle.ENSSSCG00000000116.38	POLR2F	ENSSSCG00000000116	R-HSA:5663202	Diseases of signal transduction by growth factor receptors and second messengers	[-1]	4	[ERBB3, POLR2F, RPS27A, RPS6]
muscle.ENSSSCG00000000116.38	POLR2F	ENSSSCG00000000116	R-HSA:5663205	Infectious disease	[-1]	25	[POLR2F, RPL10A, RPL23, RPL24, RPL27, RPL30, RPL32, RPL34, RPL35, RPL4, RPL7A, RPL9, RPLP0, RPS11, RPS13, RPS15, RPS16, RPS24, RPS25, RPS27A, RPS3A, RPS6, RPS7, RPS8, RPSA]
muscle.ENSSSCG00000000116.38	POLR2F	ENSSSCG00000000116	R-HSA:8953854	Metabolism of RNA	[-1]	25	[POLR2F, RPL10A, RPL23, RPL24, RPL27, RPL30, RPL32, RPL34, RPL35, RPL4, RPL7A, RPL9, RPLP0, RPS11, RPS13, RPS15, RPS16, RPS24, RPS25, RPS27A, RPS3A, RPS6, RPS7, RPS8, RPSA]
muscle.ENSSSCG00000000116.38	POLR2F	ENSSSCG00000000116	R-HSA:9006934	Signaling by Receptor Tyrosine Kinases	[-1]	3	[ERBB3, POLR2F, RPS27A]
muscle.ENSSSCG00000003976.10	NFYC	ENSSSCG00000003976	GO:0003676	nucleic acid binding	[3]	9	[EIF3H, EIF3K, GTPBP1, NFYC, RACK1, RPL23, RPL39, RPSA, ZNF710]
muscle.ENSSSCG00000003976.10	NFYC	ENSSSCG00000003976	GO:0006139	nucleobase-containing compound metabolic process	[3, 4]	5	[GTPBP1, NFYC, PFKP, RPL23, ZNF710]
muscle.ENSSSCG00000003976.10	NFYC	ENSSSCG00000003976	GO:0006357	regulation of transcription by RNA polymerase II	[6, 7, 8, 9, 10, 11]	3	[NFYC, RPL23, ZNF710]
muscle.ENSSSCG00000003976.10	NFYC	ENSSSCG00000003976	GO:0006366	transcription by RNA polymerase II	[7, 8, 9, 10]	3	[NFYC, RPL23, ZNF710]
muscle.ENSSSCG00000003976.10	NFYC	ENSSSCG00000003976	GO:0006464	cellular protein modification process	[5, 6]	3	[NFYC, RACK1, RPL23]
muscle.ENSSSCG00000003976.10	NFYC	ENSSSCG00000003976	GO:0009059	macromolecule biosynthetic process	[4]	9	[EIF3H, EIF3K, GTPBP1, NFYC, RACK1, RPL23, RPL39, RPSA, ZNF710]
muscle.ENSSSCG00000003976.10	NFYC	ENSSSCG00000003976	GO:0010467	gene expression	[4]	9	[EIF3H, EIF3K, GTPBP1, NFYC, RACK1, RPL23, RPL39, RPSA, ZNF710]
muscle.ENSSSCG00000003976.10	NFYC	ENSSSCG00000003976	GO:0010468	regulation of gene expression	[4, 5]	8	[EIF3H, EIF3K, GTPBP1, NFYC, RACK1, RPL23, RPSA, ZNF710]
muscle.ENSSSCG00000003976.10	NFYC	ENSSSCG00000003976	GO:0010604	positive regulation of macromolecule metabolic process	[3, 4, 5]	5	[GTPBP1, NFYC, RACK1, RPL23, RPSA]
muscle.ENSSSCG00000003976.10	NFYC	ENSSSCG00000003976	GO:0016070	RNA metabolic process	[5, 6]	4	[GTPBP1, NFYC, RPL23, ZNF710]
muscle.ENSSSCG00000003976.10	NFYC	ENSSSCG00000003976	GO:0031325	positive regulation of cellular metabolic process	[3, 4, 5]	3	[GTPBP1, NFYC, RACK1]
muscle.ENSSSCG00000003976.10	NFYC	ENSSSCG00000003976	GO:0031326	regulation of cellular biosynthetic process	[4, 5]	7	[EIF3H, EIF3K, GTPBP1, NFYC, RACK1, RPL23, ZNF710]
muscle.ENSSSCG00000003976.10	NFYC	ENSSSCG00000003976	GO:0031399	regulation of protein modification process	[5, 6, 7]	3	[NFYC, RACK1, RPL23]
muscle.ENSSSCG00000003976.10	NFYC	ENSSSCG00000003976	GO:0034641	cellular nitrogen compound metabolic process	[3]	10	[EIF3H, EIF3K, GTPBP1, NFYC, PFKP, RACK1, RPL23, RPL39, RPSA, ZNF710]
muscle.ENSSSCG00000003976.10	NFYC	ENSSSCG00000003976	GO:0044267	cellular protein metabolic process	[4, 5]	8	[EIF3H, EIF3K, GTPBP1, NFYC, RACK1, RPL23, RPL39, RPSA]
muscle.ENSSSCG00000003976.10	NFYC	ENSSSCG00000003976	GO:0048522	positive regulation of cellular process	[2, 3, 4]	5	[GTPBP1, NFYC, RACK1, RPL23, RPSA]
muscle.ENSSSCG00000003976.10	NFYC	ENSSSCG00000003976	GO:0050794	regulation of cellular process	[2, 3]	8	[EIF3H, EIF3K, GTPBP1, NFYC, RACK1, RPL23, RPSA, ZNF710]
muscle.ENSSSCG00000003976.10	NFYC	ENSSSCG00000003976	GO:0051173	positive regulation of nitrogen compound metabolic process	[3, 4, 5]	3	[GTPBP1, NFYC, RACK1]
muscle.ENSSSCG00000003976.10	NFYC	ENSSSCG00000003976	GO:0051252	regulation of RNA metabolic process	[4, 5, 6, 7]	4	[GTPBP1, NFYC, RPL23, ZNF710]
muscle.ENSSSCG00000003976.10	NFYC	ENSSSCG00000003976	GO:1901564	organonitrogen compound metabolic process	[3]	9	[EIF3H, EIF3K, GTPBP1, NFYC, PFKP, RACK1, RPL23, RPL39, RPSA]
muscle.ENSSSCG00000003976.10	NFYC	ENSSSCG00000003976	R-HSA:1430728	Metabolism	[-1]	5	[NFYC, PFKP, RPL23, RPL39, RPSA]
muscle.ENSSSCG00000003976.10	NFYC	ENSSSCG00000003976	R-HSA:2262752	Cellular responses to stress	[-1]	4	[NFYC, RPL23, RPL39, RPSA]
muscle.ENSSSCG00000003976.10	NFYC	ENSSSCG00000003976	R-HSA:8953897	Cellular responses to stimuli	[-1]	4	[NFYC, RPL23, RPL39, RPSA]
muscle.ENSSSCG00000029945.18	GCAT	ENSSSCG00000029945	GO:0044248	cellular catabolic process	[3]	5	[EEF1A2, EIF3H, GCAT, PSMA7, UBA52]
muscle.ENSSSCG00000029945.18	GCAT	ENSSSCG00000029945	GO:1901564	organonitrogen compound metabolic process	[3]	12	[CASP6, EEF1A2, EIF3G, EIF3H, GCAT, PSMA7, RPL39, RPL3L, RPL8, RPS29, RPS5, UBA52]
muscle.ENSSSCG00000029945.18	GCAT	ENSSSCG00000029945	GO:1901565	organonitrogen compound catabolic process	[4]	5	[EEF1A2, EIF3H, GCAT, PSMA7, UBA52]
muscle.ENSSSCG00000029945.18	GCAT	ENSSSCG00000029945	R-HSA:1430728	Metabolism	[-1]	8	[GCAT, PSMA7, RPL39, RPL3L, RPL8, RPS29, RPS5, UBA52]
muscle.ENSSSCG00000029945.18	GCAT	ENSSSCG00000029945	R-HSA:71291	Metabolism of amino acids and derivatives	[-1]	8	[GCAT, PSMA7, RPL39, RPL3L, RPL8, RPS29, RPS5, UBA52]
muscle.ENSSSCG00000029945.38	GCAT	ENSSSCG00000029945	GO:0043168	anion binding	[3]	4	[CKM, EEF1B2, ERBB3, GCAT]
muscle.ENSSSCG00000029945.38	GCAT	ENSSSCG00000029945	GO:0044248	cellular catabolic process	[3]	4	[GCAT, RPL23, RPS27A, RPS7]
muscle.ENSSSCG00000029945.38	GCAT	ENSSSCG00000029945	GO:1901564	organonitrogen compound metabolic process	[3]	30	[CKM, EEF1B2, EIF3K, ERBB3, GCAT, RPL10A, RPL17-C18orf32, RPL23, RPL24, RPL27, RPL30, RPL32, RPL34, RPL35, RPL4, RPL7A, RPL9, RPLP0, RPS11, RPS13, RPS15, RPS16, RPS24, RPS25, RPS27A, RPS3A, RPS6, RPS7, RPS8, RPSA]
muscle.ENSSSCG00000029945.38	GCAT	ENSSSCG00000029945	GO:1901565	organonitrogen compound catabolic process	[4]	4	[GCAT, RPL23, RPS27A, RPS7]
muscle.ENSSSCG00000029945.38	GCAT	ENSSSCG00000029945	R-HSA:1430728	Metabolism	[-1]	26	[CKM, GCAT, RPL10A, RPL23, RPL24, RPL27, RPL30, RPL32, RPL34, RPL35, RPL4, RPL7A, RPL9, RPLP0, RPS11, RPS13, RPS15, RPS16, RPS24, RPS25, RPS27A, RPS3A, RPS6, RPS7, RPS8, RPSA]
muscle.ENSSSCG00000029945.38	GCAT	ENSSSCG00000029945	R-HSA:71291	Metabolism of amino acids and derivatives	[-1]	26	[CKM, GCAT, RPL10A, RPL23, RPL24, RPL27, RPL30, RPL32, RPL34, RPL35, RPL4, RPL7A, RPL9, RPLP0, RPS11, RPS13, RPS15, RPS16, RPS24, RPS25, RPS27A, RPS3A, RPS6, RPS7, RPS8, RPSA]
muscle.ENSSSCG00000039550.324	EMC4	ENSSSCG00000039550	GO:0006915	apoptotic process	[4]	45	[APLP1, APOE, APP, ATG7, ATP2A3, BCL2L1, CASP6, CD14, CD248, CFL1, COPS5, CTNNA1, DAPK1, DIABLO, EMC4, ENG, ERBB3, EYA2, FAF1, FGFR1, FSTL1, GFER, GSN, HDAC2, ITGA4, ITM2C, MECP2, MMP2, NCSTN, PAWR, PHB, PTTG1IP, RACK1, RET, RPS3, RPS3A, RPS6, RPS7, SON, STK11, TEX261, TIMP3, TNFRSF10A, TRAF3IP2, TXNDC5]
muscle.ENSSSCG00000039550.324	EMC4	ENSSSCG00000039550	GO:0006996	organelle organization	[4]	70	[ABI3, AFAP1, APOE, ARHGDIB, ARHGEF17, ATG16L1, ATG7, BCL2L1, CAP1, CFL1, CHCHD3, CHFR, CORO1C, CTNNA1, DCTN2, DNAAF2, DTNBP1, EMC4, EML3, EPS8, EVL, EYA2, FBXW8, FMC1, GET3, GSN, HDAC11, HDAC2, L3MBTL2, MECP2, MLLT3, MYADM, MYOZ1, NAV3, PARVA, PAWR, PHB, PIN1, PLS3, PRMT7, RALA, RANGRF, RPA3, RPL11, RPL24, RPL38, RPL3L, RPL5, RPL6, RPLP0, RPS15, RPS23, RPS3, RPS5, RPSA, RSF1, SLIRP, SON, SPATA7,…
muscle.ENSSSCG00000039550.324	EMC4	ENSSSCG00000039550	GO:0008104	protein localization	[3]	48	[ABI3, APOE, ATG16L1, ATG7, BCL2L1, BTF3, C1QTNF1, CD81, CDK9, COPE, CORO1C, CTNNA1, DCTN2, EFCAB7, EIPR1, EMC4, FAF1, GET3, GPC6, GRASP, GSN, HOMER3, IL10RA, ITGA4, LTBP1, MCC, MECP2, MYADM, PIN1, POLR2D, PRKACA, PTTG1IP, RACK1, RALA, RANGRF, RPL11, RPL23, SENP2, SLC8B1, SPATA7, STK11, STX8, TAP2, TRAF3IP2, TREX1, TULP3, USE1, WASHC1]
muscle.ENSSSCG00000039550.324	EMC4	ENSSSCG00000039550	GO:0010256	endomembrane system organization	[4]	6	[CORO1C, DTNBP1, EMC4, FBXW8, GET3, GSN]
muscle.ENSSSCG00000039550.324	EMC4	ENSSSCG00000039550	GO:0016043	cellular component organization	[3]	116	[ABI3, AFAP1, ANKRA2, APLP1, APOE, APP, ARHGDIB, ARHGEF17, ATG16L1, ATG7, ATP10D, ATP1B2, BCL2L1, BRF1, CAP1, CCDC80, CD14, CFL1, CHCHD3, CHFR, COL5A3, CORO1C, CTNNA1, CTNND1, DCTN2, DCUN1D5, DNAAF2, DTNBP1, EIF3G, EIF3H, EIF3K, EMC4, EML3, ENG, EPHB3, EPS8, EVL, EYA2, FAF1, FBLN2, FBXW8, FMC1, GET3, GLRX3, GPC6, GSN, GTF2A2, HDAC11, HDAC2, IL10RA, ITGA4, ITM2C, L1CAM, L3MBTL2, MECP2, MLLT3, MMP2…
muscle.ENSSSCG00000039550.324	EMC4	ENSSSCG00000039550	GO:0033365	protein localization to organelle	[5]	21	[BTF3, CD81, CDK9, CTNNA1, DCTN2, EFCAB7, EMC4, GET3, GPC6, IL10RA, PIN1, PRKACA, PTTG1IP, RALA, RANGRF, RPL11, RPL23, SPATA7, STK11, TRAF3IP2, TULP3]
muscle.ENSSSCG00000039550.324	EMC4	ENSSSCG00000039550	GO:0034613	cellular protein localization	[4]	32	[ABI3, APOE, ATG16L1, BCL2L1, BTF3, CD81, CDK9, CTNNA1, DCTN2, EFCAB7, EMC4, GET3, GPC6, GRASP, GSN, HOMER3, IL10RA, ITGA4, MYADM, PIN1, PRKACA, PTTG1IP, RACK1, RALA, RANGRF, RPL11, RPL23, SPATA7, STK11, STX8, TRAF3IP2, TULP3]
muscle.ENSSSCG00000039550.324	EMC4	ENSSSCG00000039550	GO:0045184	establishment of protein localization	[3, 4]	33	[APOE, ATG16L1, ATG7, BTF3, C1QTNF1, CD81, COPE, CORO1C, EFCAB7, EIPR1, EMC4, GET3, GRASP, HOMER3, IL10RA, MCC, PIN1, POLR2D, PRKACA, PTTG1IP, RACK1, RALA, RANGRF, RPL11, RPL23, SENP2, SLC8B1, STX8, TAP2, TRAF3IP2, TREX1, USE1, WASHC1]
muscle.ENSSSCG00000039550.324	EMC4	ENSSSCG00000039550	GO:0051668	localization within membrane	[3]	20	[ABI3, APOE, BCL2L1, CD81, EFCAB7, EIPR1, EMC4, GET3, GPC6, GRASP, GSN, ITGA4, MYADM, OSBPL5, PSAP, RACK1, RALA, RANGRF, STX8, WASHC1]
muscle.ENSSSCG00000039550.324	EMC4	ENSSSCG00000039550	GO:0061024	membrane organization	[4]	14	[APOE, ATP10D, BCL2L1, CHCHD3, CORO1C, EMC4, EYA2, GET3, GSN, MYADM, OSBPL5, PLTP, STX8, USE1]
muscle.ENSSSCG00000039550.324	EMC4	ENSSSCG00000039550	GO:0072657	protein localization to membrane	[4, 5]	15	[ABI3, APOE, BCL2L1, CD81, EFCAB7, EMC4, GET3, GPC6, GRASP, GSN, ITGA4, MYADM, RACK1, RANGRF, STX8]
muscle.ENSSSCG00000039550.324	EMC4	ENSSSCG00000039550	GO:0090150	establishment of protein localization to membrane	[4, 5, 6]	4	[EMC4, GET3, GRASP, RACK1]
