# Supplementary material for: Identification of transcriptional regulatory variants in pig duodenum, liver, and muscle tissues
Source: Gigascience. 2023 Jun 24;12:giad042. doi: 10.1093/gigascience/giad042 (PMC10290502; doi:10.1093/gigascience/giad042)
Supplement: giad042_Supplemental_Files [file giad042_supplemental_files.zip › Supplementary_Table_S4.tsv]

Tissue	Regulator ID	Regulator name	Nodes	Edges (PCIT significant)	Degree (mean)	Coexpression (mean)	No. of associated genes (without the regulator)	No. of co-expressed genes	% of total
Duodenum	ENSSSCG00000006561	SLC39A1	39	741	38	0.987	38	38	100.00
Liver	ENSSSCG00000002127	CHD8	92	3627	78.85	0.936	91	33	36.26
Liver	ENSSSCG00000006231	CHD7	35	592	33	0.974	34	34	100.00
Liver	ENSSSCG00000005530	LHX6	20	72	7.2	0.660	19	5	26.32
Liver	ENSSSCG00000003680	RALBP1	86	3650	84.88	0.965	85	85	100.00
Liver	ENSSSCG00000002819	ARL2BP	32	488	30.5	0.918	31	31	100.00
Liver	ENSSSCG00000006888	SLC44A3	12	66	11	0.968	11	11	100.00
Liver	ENSSSCG00000006888	SLC44A3	17	78	12	0.956	16	13	81.25
Liver	ENSSSCG00000006888	SLC44A3	17	136	16	0.953	16	16	100.00
Liver	ENSSSCG00000009926	novel gene	14	91	13	0.956	13	13	100.00
Liver	ENSSSCG00000009926	novel gene	25	300	24	0.978	24	24	100.00
Liver	ENSSSCG00000010056	GGT1-2;GGTLC1-3	17	129	15.17	0.849	16	12	75.00
Liver	ENSSSCG00000014924	CTSC	50	904	36.16	0.825	49	3	6.12
Liver	ENSSSCG00000015011	novel gene	11	51	9.27	0.914	10	6	60.00
Liver	ENSSSCG00000015011	novel gene	13	73	11.23	0.921	12	7	58.33
Liver	ENSSSCG00000015231	DCPS	15	105	14	0.929	14	14	100.00
Liver	ENSSSCG00000023140	EIF2B4	28	376	25	0.951	27	27	100.00
Liver	ENSSSCG00000031538	RNASE4	36	628	34.89	0.981	35	33	94.29
Liver	ENSSSCG00000031793	ZNF331	22	231	21	0.981	21	21	100.00
Liver	ENSSSCG00000035772	CDH5	15	64	8.53	0.699	14	5	35.71
Liver	ENSSSCG00000038622	HS3ST3A1	50	1224	48.96	0.973	49	49	100.00
Liver	ENSSSCG00000051612	lncRNA	12	54	9	0.812	11	10	90.91
Liver	ENSSSCG00000051612	lncRNA	19	170	17.89	0.924	18	18	100.00
Liver	ENSSSCG00000051612	lncRNA	20	176	17.6	0.929	19	19	100.00
Muscle	ENSSSCG00000039550	EMC4	324	24903	168.99	0.928	323	314	97.21
Muscle	ENSSSCG00000000116	POLR2F	19	126	13.260	0.775	18	12	66.67
Muscle	ENSSSCG00000000116	POLR2F	39	571	29.280	0.742	38	6	15.79
Muscle	ENSSSCG00000003976	NFYC	11	47	8.550	0.825	10	7	70.00
Muscle	ENSSSCG00000029945	GCAT	39	687	36.160	0.852	38	37	97.37
Muscle	ENSSSCG00000029945	GCAT	19	119	13.220	0.782	18	0	0.00
