# Supplementary material for: Identification of transcriptional regulatory variants in pig duodenum, liver, and muscle tissues
Source: Gigascience. 2023 Jun 24;12:giad042. doi: 10.1093/gigascience/giad042 (PMC10290502; doi:10.1093/gigascience/giad042)
Supplement: giad042_Supplemental_Files [file giad042_supplemental_files.zip › Supplementary_Table_S5.tsv]

tissue	motif_id	motif_alt_id	sequence_name	start	stop	strand	score	p-value	q-value	matched_sequence	distance_to_the_proximal_TSS	distance_to_the_proximal_3'UTR	relative_position
duodenum	1	AAAAAAAAAANAAAAAAAAAA	ENSSSCG00000014148_2_95105772	1	21	-	30.289	1.47E-10	4.83E-07	AAAAAAAAAAGAAAAAAGAAA	595050	525686	3'UTR
duodenum	1	AAAAAAAAAANAAAAAAAAAA	ENSSSCG00000014148_2_95105772_alt	1	21	-	30.0289	3.19E-10	5.23E-07	AAAAAAAAAAAAAAAAAGAAA	595050	525686	3'UTR
duodenum	1	AAAAAAAAAANAAAAAAAAAA	ENSSSCG00000001987_7_75226848	1	21	-	25.0636	3.86E-09	1.27E-06	AAAAGAAAAACGAAAAAAAAA	275788	271791	3'UTR
duodenum	1	AAAAAAAAAANAAAAAAAAAA	ENSSSCG00000001987_7_75226848_alt	1	21	-	25.0636	3.86E-09	1.27E-06	AAAAGAAAAAGGAAAAAAAAA	275788	271791	3'UTR
duodenum	1	AAAAAAAAAANAAAAAAAAAA	ENSSSCG00000009881_14_39317218	1	21	+	25.0636	3.86E-09	1.27E-06	AAAAAAAAAACAAACAAACAA	-456398	-488700	5'UTR
duodenum	1	AAAAAAAAAANAAAAAAAAAA	ENSSSCG00000009881_14_39317218_alt	1	21	+	25.0636	3.86E-09	1.27E-06	AAAAAAAAAAGAAACAAACAA	-456398	-488700	5'UTR
duodenum	1	AAAAAAAAAANAAAAAAAAAA	ENSSSCG00000012825_23_125203431_alt	1	21	+	25.0636	3.86E-09	1.27E-06	AAAAAAAAAAGAAAGAAAGAA	166923	149664	3'UTR
duodenum	1	AAAAAAAAAANAAAAAAAAAA	ENSSSCG00000013978_2_52304284	1	21	+	25.0636	3.86E-09	1.27E-06	AAAAAAAAAGGAAAAAGAAAA	8048	-6611	ORF
duodenum	1	AAAAAAAAAANAAAAAAAAAA	ENSSSCG00000022464_18_40757846_alt	1	21	-	25.0636	3.86E-09	1.27E-06	AAAAAACAAACAAAAAAAACA	153288	122882	3'UTR
duodenum	1	AAAAAAAAAANAAAAAAAAAA	ENSSSCG00000032216_6_7233233_alt	1	21	-	25.0636	3.86E-09	1.27E-06	CAAAAAAAAAGAAAAAAAAGA	-10078	-22566	5'UTR
duodenum	1	AAAAAAAAAANAAAAAAAAAA	ENSSSCG00000012825_23_125203431	1	21	+	24.8035	8.18E-09	1.68E-06	AAAAAAAAAAAAAAGAAAGAA	166923	149664	3'UTR
duodenum	1	AAAAAAAAAANAAAAAAAAAA	ENSSSCG00000013978_2_52304284_alt	1	21	+	24.8035	8.18E-09	1.68E-06	AAAAAAAAAGAAAAAAGAAAA	8048	-6611	ORF
duodenum	1	AAAAAAAAAANAAAAAAAAAA	ENSSSCG00000022464_18_40757846	1	21	-	24.8035	8.18E-09	1.68E-06	AAAAAACAAAAAAAAAAAACA	153288	122882	3'UTR
duodenum	1	AAAAAAAAAANAAAAAAAAAA	ENSSSCG00000028802_6_55964774	1	21	+	24.8035	8.18E-09	1.68E-06	AAAAAAAAAAATTAAAAAAAA	50432	44627	3'UTR
duodenum	1	AAAAAAAAAANAAAAAAAAAA	ENSSSCG00000028802_6_55964774_alt	1	21	+	24.8035	8.18E-09	1.68E-06	AAAAAAAAAATTTAAAAAAAA	50432	44627	3'UTR
duodenum	1	AAAAAAAAAANAAAAAAAAAA	ENSSSCG00000032216_6_7233233	1	21	-	24.8035	8.18E-09	1.68E-06	CAAAAAAAAAAAAAAAAAAGA	-10078	-22566	5'UTR
duodenum	1	AAAAAAAAAANAAAAAAAAAA	ENSSSCG00000002703_6_12168338	1	21	+	19.8382	6.43E-08	1.11E-05	CCAAAAAAAACAAAAAAACAA	-110893	-121044	5'UTR
duodenum	1	AAAAAAAAAANAAAAAAAAAA	ENSSSCG00000012742_23_122627066	1	21	-	19.8382	6.43E-08	1.11E-05	AGAAAAAAAAGAAAAAAGAAG	340150	249316	3'UTR
duodenum	1	AAAAAAAAAANAAAAAAAAAA	ENSSSCG00000040385_12_455469_alt	1	21	-	19.8382	6.43E-08	1.11E-05	ACAACAACAACAAAAAAAAAA	-501658	-504641	5'UTR
duodenum	1	AAAAAAAAAANAAAAAAAAAA	ENSSSCG00000002703_6_12168338_alt	1	21	+	19.578	1.33E-07	1.82E-05	CCAAAAAAAAAAAAAAAACAA	-110893	-121044	5'UTR
duodenum	1	AAAAAAAAAANAAAAAAAAAA	ENSSSCG00000012742_23_122627066_alt	1	21	-	19.578	1.33E-07	1.82E-05	AGAAAAAAAAAAAAAAAGAAG	340150	249316	3'UTR
duodenum	1	AAAAAAAAAANAAAAAAAAAA	ENSSSCG00000025629_3_131259629	1	21	-	19.578	1.33E-07	1.82E-05	ACAAAAAAAATATAAAAATAA	-5078	-32685	5'UTR
duodenum	1	AAAAAAAAAANAAAAAAAAAA	ENSSSCG00000025629_3_131259629_alt	1	21	-	19.578	1.33E-07	1.82E-05	ACAAAAAAAAAATAAAAATAA	-5078	-32685	5'UTR
duodenum	1	AAAAAAAAAANAAAAAAAAAA	ENSSSCG00000040385_12_455469	1	21	-	19.578	1.33E-07	1.82E-05	ACAACAACAAAAAAAAAAAAA	-501658	-504641	5'UTR
duodenum	1	AAAAAAAAAANAAAAAAAAAA	ENSSSCG00000035760_14_28832369_alt	1	21	-	9.38728	6.86E-06	0.000901	AGCAAAAAAAGGAAAAAAGGA	8866	-8105	ORF
duodenum	1	AAAAAAAAAANAAAAAAAAAA	ENSSSCG00000032422_18_6704782	1	21	+	9.12717	1.34E-05	0.00157	AAAAAAAAAATATATATATAT	71799	-13961	ORF
duodenum	1	AAAAAAAAAANAAAAAAAAAA	ENSSSCG00000032422_18_6704782_alt	1	21	+	9.12717	1.34E-05	0.00157	AAAAAAAAAAAATATATATAT	71799	-13961	ORF
duodenum	1	AAAAAAAAAANAAAAAAAAAA	ENSSSCG00000035760_14_28832369	1	21	-	9.12717	1.34E-05	0.00157	AGCAAAAAAAAGAAAAAAGGA	8866	-8105	ORF
duodenum	1	AAAAAAAAAANAAAAAAAAAA	ENSSSCG00000002670_6_4052235	1	21	+	4.16185	4.86E-05	0.00498	AAAAAAAAAACCAAGTAGGAG	-8701	-75006	5'UTR
duodenum	1	AAAAAAAAAANAAAAAAAAAA	ENSSSCG00000013761_2_65239495	1	21	+	4.16185	4.86E-05	0.00498	AAATTTAAAACAAGAAGCAAA	13036	-3736	ORF
duodenum	1	AAAAAAAAAANAAAAAAAAAA	ENSSSCG00000017671_12_35853581_alt	1	21	+	4.16185	4.86E-05	0.00498	ACAACAACAACGACAAAAAAG	321270	315638	3'UTR
duodenum	1	AAAAAAAAAANAAAAAAAAAA	ENSSSCG00000036626_2_133543325	1	21	-	4.16185	4.86E-05	0.00498	AACAACAACAGCAATATAAAA	-814743	-816725	5'UTR
duodenum	1	AAAAAAAAAANAAAAAAAAAA	ENSSSCG00000002670_6_4052235_alt	1	21	+	3.90173	9.15E-05	0.00834	AAAAAAAAAAACAAGTAGGAG	-8701	-75006	5'UTR
duodenum	1	AAAAAAAAAANAAAAAAAAAA	ENSSSCG00000013761_2_65239495_alt	1	21	+	3.90173	9.15E-05	0.00834	AAATTTAAAATAAGAAGCAAA	13036	-3736	ORF
duodenum	1	AAAAAAAAAANAAAAAAAAAA	ENSSSCG00000017671_12_35853581	1	21	+	3.90173	9.15E-05	0.00834	ACAACAACAAAGACAAAAAAG	321270	315638	3'UTR
duodenum	1	AAAAAAAAAANAAAAAAAAAA	ENSSSCG00000036626_2_133543325_alt	1	21	-	3.90173	9.15E-05	0.00834	AACAACAACAACAATATAAAA	-814743	-816725	5'UTR
duodenum	1	AAAAAAAAAANAAAAAAAAAA	ENSSSCG00000002292_7_89476632	1	21	-	-1.06358	0.000278	0.0217	AGTAAAATAAGCAGAAAGATA	-1771234	-1828365	5'UTR
duodenum	1	AAAAAAAAAANAAAAAAAAAA	ENSSSCG00000009432_15_133800925	1	21	-	-1.06358	0.000278	0.0217	CCCTAGAAAAGACAAAAAAAT	51581	-64548	ORF
duodenum	1	AAAAAAAAAANAAAAAAAAAA	ENSSSCG00000009526_11_70117888_alt	1	21	-	-1.06358	0.000278	0.0217	ACGAAAAGCACAGAAACACAA	75656	-127118	ORF
duodenum	1	AAAAAAAAAANAAAAAAAAAA	ENSSSCG00000010855_10_13849551_alt	1	21	-	-1.06358	0.000278	0.0217	GCCCTAAAAACAAATAAATAA	-3657	-11470	5'UTR
duodenum	1	AAAAAAAAAANAAAAAAAAAA	ENSSSCG00000011077_10_52126836_alt	1	21	+	-1.06358	0.000278	0.0217	AAAAAAAAAAGGGGTACTACA	-216444	-236802	5'UTR
duodenum	1	AAAAAAAAAANAAAAAAAAAA	ENSSSCG00000011540_13_65790900	1	21	+	-1.06358	0.000278	0.0217	CTAAAAAGGCCAAAAGACAAA	30946	-59248	ORF
duodenum	1	AAAAAAAAAANAAAAAAAAAA	ENSSSCG00000002292_7_89476632_alt	1	21	-	-1.3237	0.000504	0.0331	AGTAAAATAAACAGAAAGATA	-1771234	-1828365	5'UTR
duodenum	1	AAAAAAAAAANAAAAAAAAAA	ENSSSCG00000009432_15_133800925_alt	1	21	-	-1.3237	0.000504	0.0331	CCCTAGAAAAAACAAAAAAAT	51581	-64548	ORF
duodenum	1	AAAAAAAAAANAAAAAAAAAA	ENSSSCG00000009526_11_70117888	1	21	-	-1.3237	0.000504	0.0331	ACGAAAAGCATAGAAACACAA	75656	-127118	ORF
duodenum	1	AAAAAAAAAANAAAAAAAAAA	ENSSSCG00000010855_10_13849551	1	21	-	-1.3237	0.000504	0.0331	GCCCTAAAAATAAATAAATAA	-3657	-11470	5'UTR
duodenum	1	AAAAAAAAAANAAAAAAAAAA	ENSSSCG00000011077_10_52126836	1	21	+	-1.3237	0.000504	0.0331	AAAAAAAAAAAGGGTACTACA	-216444	-236802	5'UTR
duodenum	1	AAAAAAAAAANAAAAAAAAAA	ENSSSCG00000011540_13_65790900_alt	1	21	+	-1.3237	0.000504	0.0331	CTAAAAAGGCAAAAAGACAAA	30946	-59248	ORF
duodenum	1	AAAAAAAAAANAAAAAAAAAA	ENSSSCG00000026686_3_20896393	1	21	+	-1.3237	0.000504	0.0331	AACTAGAAAAAAAGGACAGAA	-3279849	-3300817	5'UTR
duodenum	1	AAAAAAAAAANAAAAAAAAAA	ENSSSCG00000026686_3_20896393_alt	1	21	+	-1.3237	0.000504	0.0331	AACTAGAAAATAAGGACAGAA	-3279849	-3300817	5'UTR
duodenum	1	AAAAAAAAAANAAAAAAAAAA	ENSSSCG00000002793_6_28622221	1	21	+	-6.28902	0.0013	0.0629	AGGCAAAAAGGCAAAAAGCCA	818650	814433	3'UTR
duodenum	1	AAAAAAAAAANAAAAAAAAAA	ENSSSCG00000002793_6_28622221_alt	1	21	+	-6.28902	0.0013	0.0629	AGGCAAAAAGCCAAAAAGCCA	818650	814433	3'UTR
duodenum	1	AAAAAAAAAANAAAAAAAAAA	ENSSSCG00000004293_1_54366671_alt	1	21	+	-6.28902	0.0013	0.0629	ACACACAACACACACACACAA	180545	93969	3'UTR
duodenum	1	AAAAAAAAAANAAAAAAAAAA	ENSSSCG00000006069_4_36883532	1	21	+	-6.28902	0.0013	0.0629	CCAAGAGAAAGGAAAACATAT	26595	-158282	ORF
duodenum	1	AAAAAAAAAANAAAAAAAAAA	ENSSSCG00000006704_4_100232989_alt	1	21	-	-6.28902	0.0013	0.0629	TAGAAAACATGCAAGAACAGA	246142	218639	3'UTR
duodenum	1	AAAAAAAAAANAAAAAAAAAA	ENSSSCG00000006762_4_106679620	1	21	+	-6.28902	0.0013	0.0629	AATATTAAAACAAGGAAAGTT	22903	16314	3'UTR
duodenum	1	AAAAAAAAAANAAAAAAAAAA	ENSSSCG00000008119_3_46674959_alt	1	21	-	-6.28902	0.0013	0.0629	GAAGTGAAGAGACAAAAAGAC	-674772	-766381	5'UTR
duodenum	1	AAAAAAAAAANAAAAAAAAAA	ENSSSCG00000010348_14_85486142_alt	1	21	+	-6.28902	0.0013	0.0629	AAAAAAAGAACAGACTGTGGA	56341	33872	3'UTR
duodenum	1	AAAAAAAAAANAAAAAAAAAA	ENSSSCG00000010460_14_103077778_alt	1	21	-	-6.28902	0.0013	0.0629	CAAGAAATGGCAAAAAGACAG	511740	482433	3'UTR
duodenum	1	AAAAAAAAAANAAAAAAAAAA	ENSSSCG00000014957_9_26658674_alt	1	21	+	-6.28902	0.0013	0.0629	CAAAAATGGAGAAAGAGGGAA	10588	-6590	ORF
duodenum	1	AAAAAAAAAANAAAAAAAAAA	ENSSSCG00000015592_9_130663833_alt	1	21	-	-6.28902	0.0013	0.0629	AAGCAAAAACGTAGATACATA	-41550	-55863	5'UTR
duodenum	1	AAAAAAAAAANAAAAAAAAAA	ENSSSCG00000028149_9_64360609_alt	1	21	-	-6.28902	0.0013	0.0629	AAAACATATCGAGAAACAATC	-3553200	-3557679	5'UTR
duodenum	1	AAAAAAAAAANAAAAAAAAAA	ENSSSCG00000032687_15_47067011_alt	1	21	+	-6.28902	0.0013	0.0629	AAAATATTTGGACAAAAAATT	20742	790	3'UTR
duodenum	1	AAAAAAAAAANAAAAAAAAAA	ENSSSCG00000032786_18_10654910	1	21	-	-6.28902	0.0013	0.0629	GCAAAAACATGAAAAAATGCT	62272	45031	3'UTR
duodenum	1	AAAAAAAAAANAAAAAAAAAA	ENSSSCG00000035958_3_66047481_alt	1	21	+	-6.28902	0.0013	0.0629	GATATCTAAACGAACAAACAA	-1633254	-1682191	5'UTR
duodenum	1	AAAAAAAAAANAAAAAAAAAA	ENSSSCG00000039054_13_18444764	1	21	-	-6.28902	0.0013	0.0629	TACGAAAAAAGAATATGTATA	-550390	-590566	5'UTR
duodenum	1	AAAAAAAAAANAAAAAAAAAA	ENSSSCG00000049161_7_92468967	1	21	-	-6.28902	0.0013	0.0629	AGAAACAAGACGAATAGACAT	49421	47072	3'UTR
duodenum	1	AAAAAAAAAANAAAAAAAAAA	ENSSSCG00000050540_8_73973592	1	21	+	-6.28902	0.0013	0.0629	TAAAAATAAAGTGTTAAAATG	2926	-35900	ORF
duodenum	1	AAAAAAAAAANAAAAAAAAAA	ENSSSCG00000004293_1_54366671	1	21	+	-6.54913	0.00228	0.0849	ACACACAACAAACACACACAA	180545	93969	3'UTR
duodenum	1	AAAAAAAAAANAAAAAAAAAA	ENSSSCG00000006069_4_36883532_alt	1	21	+	-6.54913	0.00228	0.0849	CCAAGAGAAATGAAAACATAT	26595	-158282	ORF
duodenum	1	AAAAAAAAAANAAAAAAAAAA	ENSSSCG00000006704_4_100232989	1	21	-	-6.54913	0.00228	0.0849	TAGAAAACATACAAGAACAGA	246142	218639	3'UTR
duodenum	1	AAAAAAAAAANAAAAAAAAAA	ENSSSCG00000006762_4_106679620_alt	1	21	+	-6.54913	0.00228	0.0849	AATATTAAAATAAGGAAAGTT	22903	16314	3'UTR
duodenum	1	AAAAAAAAAANAAAAAAAAAA	ENSSSCG00000008119_3_46674959	1	21	-	-6.54913	0.00228	0.0849	GAAGTGAAGAAACAAAAAGAC	-674772	-766381	5'UTR
duodenum	1	AAAAAAAAAANAAAAAAAAAA	ENSSSCG00000010348_14_85486142	1	21	+	-6.54913	0.00228	0.0849	AAAAAAAGAATAGACTGTGGA	56341	33872	3'UTR
duodenum	1	AAAAAAAAAANAAAAAAAAAA	ENSSSCG00000010460_14_103077778	1	21	-	-6.54913	0.00228	0.0849	CAAGAAATGGAAAAAAGACAG	511740	482433	3'UTR
duodenum	1	AAAAAAAAAANAAAAAAAAAA	ENSSSCG00000014957_9_26658674	1	21	+	-6.54913	0.00228	0.0849	CAAAAATGGAAAAAGAGGGAA	10588	-6590	ORF
duodenum	1	AAAAAAAAAANAAAAAAAAAA	ENSSSCG00000015592_9_130663833	1	21	-	-6.54913	0.00228	0.0849	AAGCAAAAACATAGATACATA	-41550	-55863	5'UTR
duodenum	1	AAAAAAAAAANAAAAAAAAAA	ENSSSCG00000025492_14_76672790	1	21	+	-6.54913	0.00228	0.0849	ACTCCAGTTTTAAAAAAAAAA	754619	716709	3'UTR
duodenum	1	AAAAAAAAAANAAAAAAAAAA	ENSSSCG00000025492_14_76672790_alt	1	21	+	-6.54913	0.00228	0.0849	ACTCCAGTTTAAAAAAAAAAA	754619	716709	3'UTR
duodenum	1	AAAAAAAAAANAAAAAAAAAA	ENSSSCG00000028149_9_64360609	1	21	-	-6.54913	0.00228	0.0849	AAAACATATCAAGAAACAATC	-3553200	-3557679	5'UTR
duodenum	1	AAAAAAAAAANAAAAAAAAAA	ENSSSCG00000032687_15_47067011	1	21	+	-6.54913	0.00228	0.0849	AAAATATTTGAACAAAAAATT	20742	790	3'UTR
duodenum	1	AAAAAAAAAANAAAAAAAAAA	ENSSSCG00000032786_18_10654910_alt	1	21	-	-6.54913	0.00228	0.0849	GCAAAAACATAAAAAAATGCT	62272	45031	3'UTR
duodenum	1	AAAAAAAAAANAAAAAAAAAA	ENSSSCG00000035958_3_66047481	1	21	+	-6.54913	0.00228	0.0849	GATATCTAAATGAACAAACAA	-1633254	-1682191	5'UTR
duodenum	1	AAAAAAAAAANAAAAAAAAAA	ENSSSCG00000038859_6_117726558	1	21	-	-6.54913	0.00228	0.0849	AGGAAAACCAAATTAAAATAT	1559587	1535951	3'UTR
duodenum	1	AAAAAAAAAANAAAAAAAAAA	ENSSSCG00000038859_6_117726558_alt	1	21	-	-6.54913	0.00228	0.0849	AGGAAAACCATATTAAAATAT	1559587	1535951	3'UTR
duodenum	1	AAAAAAAAAANAAAAAAAAAA	ENSSSCG00000039054_13_18444764_alt	1	21	-	-6.54913	0.00228	0.0849	TACGAAAAAATAATATGTATA	-550390	-590566	5'UTR
duodenum	1	AAAAAAAAAANAAAAAAAAAA	ENSSSCG00000049161_7_92468967_alt	1	21	-	-6.54913	0.00228	0.0849	AGAAACAAGATGAATAGACAT	49421	47072	3'UTR
duodenum	1	AAAAAAAAAANAAAAAAAAAA	ENSSSCG00000050540_8_73973592_alt	1	21	+	-6.54913	0.00228	0.0849	TAAAAATAAAATGTTAAAATG	2926	-35900	ORF
duodenum	2	GATCCNGYGTTGCYG	ENSSSCG00000006251_4_76929464_alt	6	20	+	25.6727	8.69E-10	1.92E-05	GATCCGGCGTTGCCG	-960307	-984309	5'UTR
duodenum	2	GATCCNGYGTTGCYG	ENSSSCG00000006251_4_76929464	6	20	+	25.4182	1.93E-09	2.12E-05	GATCCAGCGTTGCCG	-960307	-984309	5'UTR
duodenum	2	GATCCNGYGTTGCYG	ENSSSCG00000041410_7_23026927	4	18	-	25.4061	4.04E-09	2.23E-05	GATCCGGCGTTGCTG	18883	-7531	ORF
duodenum	2	GATCCNGYGTTGCYG	ENSSSCG00000043666_6_147346282_alt	5	19	-	25.4061	4.04E-09	2.23E-05	GATCCCGCGTTGCTG	2303	-8593	ORF
duodenum	2	GATCCNGYGTTGCYG	ENSSSCG00000001656_7_37407346_alt	3	17	-	24.8848	9.48E-09	2.61E-05	GATCCTGTGTTGCTG	-679912	-685213	5'UTR
duodenum	2	GATCCNGYGTTGCYG	ENSSSCG00000031869_4_98041150	4	18	+	25.1515	6.62E-09	2.61E-05	GATCCTGCGTTGCTG	-21106	-32721	5'UTR
duodenum	2	GATCCNGYGTTGCYG	ENSSSCG00000031869_4_98041150_alt	4	18	+	24.8848	9.48E-09	2.61E-05	GATCCTGTGTTGCTG	-21106	-32721	5'UTR
duodenum	2	GATCCNGYGTTGCYG	ENSSSCG00000041410_7_23026927_alt	4	18	-	25.1394	7.91E-09	2.61E-05	GATCCGGTGTTGCTG	18883	-7531	ORF
duodenum	2	GATCCNGYGTTGCYG	ENSSSCG00000001391_7_24104438	4	18	+	20.4485	3.76E-08	9.22E-05	GATCCGGCGGTGCCG	-546390	-560515	5'UTR
duodenum	2	GATCCNGYGTTGCYG	ENSSSCG00000001391_7_24104438_alt	4	18	+	20.1818	7.12E-08	0.000157	GATCCGGTGGTGCCG	-546390	-560515	5'UTR
duodenum	2	GATCCNGYGTTGCYG	ENSSSCG00000008970_8_71491204	1	15	-	20.1697	9.51E-08	0.000175	GATCCGGCATTGCCG	-230330	-256401	5'UTR
duodenum	2	GATCCNGYGTTGCYG	ENSSSCG00000046607_18_5450129_alt	4	18	+	20.1697	9.51E-08	0.000175	GATCTGGCGTTGCCG	24740	-12853	ORF
duodenum	2	GATCCNGYGTTGCYG	ENSSSCG00000005452_1_251232707	4	18	-	19.903	2.23E-07	0.000289	GATCCCACGTTGCTG	-14583	-21720	5'UTR
duodenum	2	GATCCNGYGTTGCYG	ENSSSCG00000032202_5_15040470_alt	4	18	+	19.903	2.23E-07	0.000289	GATCTGGCGTTGCTG	-47530	-66982	5'UTR
duodenum	2	GATCCNGYGTTGCYG	ENSSSCG00000043666_6_147346282	5	19	-	19.903	2.23E-07	0.000289	GATCCCGCATTGCTG	2303	-8593	ORF
duodenum	2	GATCCNGYGTTGCYG	ENSSSCG00000045373_4_127169846_alt	5	19	+	19.903	2.23E-07	0.000289	GATCTCGCGTTGCTG	389731	383196	3'UTR
duodenum	2	GATCCNGYGTTGCYG	ENSSSCG00000050408_7_23548899	1	15	-	19.903	2.23E-07	0.000289	GATCCGGTGTTGCCA	9129	-8525	ORF
duodenum	2	GATCCNGYGTTGCYG	ENSSSCG00000005452_1_251232707_alt	4	18	-	19.6364	3.46E-07	0.000401	GATCCCATGTTGCTG	-14583	-21720	5'UTR
duodenum	2	GATCCNGYGTTGCYG	ENSSSCG00000032202_5_15040470	4	18	+	19.6364	3.46E-07	0.000401	GATCTGGTGTTGCTG	-47530	-66982	5'UTR
duodenum	2	GATCCNGYGTTGCYG	ENSSSCG00000001656_7_37407346	3	17	-	19.3818	3.89E-07	0.000429	GATCCTCTGTTGCTG	-679912	-685213	5'UTR
duodenum	2	GATCCNGYGTTGCYG	ENSSSCG00000037422_6_50405060	7	21	-	15.6364	6.45E-07	0.000646	GATCCGGAGTTGCCA	-220941	-237493	5'UTR
duodenum	2	GATCCNGYGTTGCYG	ENSSSCG00000046607_18_5450129	4	18	+	15.6364	6.45E-07	0.000646	GATCTGGAGTTGCCG	24740	-12853	ORF
duodenum	2	GATCCNGYGTTGCYG	ENSSSCG00000008970_8_71491204_alt	1	15	-	14.6667	2.91E-06	0.00279	GATCTGGCATTGCCG	-230330	-256401	5'UTR
duodenum	2	GATCCNGYGTTGCYG	ENSSSCG00000023478_12_44595594_alt	3	17	+	14.4242	3.73E-06	0.00342	GATGCTGCGTGGCTG	90656	81908	3'UTR
duodenum	2	GATCCNGYGTTGCYG	ENSSSCG00000032113_6_56387047	7	21	-	14.4	5.15E-06	0.00421	GATCTGGCATTGCTG	2712	-30137	ORF
duodenum	2	GATCCNGYGTTGCYG	ENSSSCG00000045373_4_127169846	5	19	+	14.4	5.15E-06	0.00421	GATCTCACGTTGCTG	389731	383196	3'UTR
duodenum	2	GATCCNGYGTTGCYG	ENSSSCG00000050408_7_23548899_alt	1	15	-	14.4	5.15E-06	0.00421	GATCTGGTGTTGCCA	9129	-8525	ORF
duodenum	2	GATCCNGYGTTGCYG	ENSSSCG00000037422_6_50405060_alt	7	21	-	10.4121	9.44E-06	0.00743	GATCCGGAGTCGCCA	-220941	-237493	5'UTR
duodenum	2	GATCCNGYGTTGCYG	ENSSSCG00000000061_5_6955757	3	17	+	9.45455	2.56E-05	0.0194	GTTCCCGCGTGGCTT	-9242	-19737	5'UTR
duodenum	2	GATCCNGYGTTGCYG	ENSSSCG00000030017_9_53358205	6	20	+	9.17576	4.43E-05	0.0315	AATCCGGCATCGCTG	-6701	-14354	5'UTR
duodenum	2	GATCCNGYGTTGCYG	ENSSSCG00000032113_6_56387047_alt	7	21	-	9.17576	4.43E-05	0.0315	GATCTGGCATGGCTG	2712	-30137	ORF
duodenum	2	GATCCNGYGTTGCYG	ENSSSCG00000017794_12_46275470	5	19	-	8.92121	5.71E-05	0.037	AAACCTACGTTGCTG	189945	71036	3'UTR
duodenum	2	GATCCNGYGTTGCYG	ENSSSCG00000023478_12_44595594	3	17	+	8.92121	5.71E-05	0.037	GATGCTGCATGGCTG	90656	81908	3'UTR
duodenum	2	GATCCNGYGTTGCYG	ENSSSCG00000030017_9_53358205_alt	6	20	+	8.92121	5.71E-05	0.037	AATCCAGCATCGCTG	-6701	-14354	5'UTR
duodenum	2	GATCCNGYGTTGCYG	ENSSSCG00000043175_2_8921694	1	15	+	8.64242	8.01E-05	0.0504	GATCCATCTTTTCTG	2400	-880	ORF
duodenum	2	GATCCNGYGTTGCYG	ENSSSCG00000007161_17_32008803_alt	4	18	+	5.18788	9.83E-05	0.0602	GACCCGGCGCTGGAG	-499902	-507831	5'UTR
duodenum	2	GATCCNGYGTTGCYG	ENSSSCG00000007161_17_32008803	4	18	+	4.92121	0.00011	0.0652	GACCCGGTGCTGGAG	-499902	-507831	5'UTR
duodenum	2	GATCCNGYGTTGCYG	ENSSSCG00000020754_6_51906021	3	17	-	4.66667	0.00013	0.0752	GAACCTGTGTCCCAG	124674	122607	3'UTR
duodenum	2	GATCCNGYGTTGCYG	ENSSSCG00000005938_4_4232132_alt	3	17	+	4.65455	0.000146	0.0825	TCTCCAGAGTTGCCT	163056	-80119	ORF
duodenum	2	GATCCNGYGTTGCYG	ENSSSCG00000000061_5_6955757_alt	3	17	+	3.95152	0.000298	0.146	GTTCCCGCATGGCTT	-9242	-19737	5'UTR
duodenum	2	GATCCNGYGTTGCYG	ENSSSCG00000017794_12_46275470_alt	5	19	-	3.41818	0.000544	0.222	AAACCTACATTGCTG	189945	71036	3'UTR
duodenum	2	GATCCNGYGTTGCYG	ENSSSCG00000043175_2_8921694_alt	1	15	+	3.41818	0.000544	0.222	GATCCATCTTGTCTG	2400	-880	ORF
duodenum	2	GATCCNGYGTTGCYG	ENSSSCG00000020754_6_51906021_alt	3	17	-	-0.836364	0.00116	0.293	GAACCTATGTCCCAG	124674	122607	3'UTR
duodenum	2	GATCCNGYGTTGCYG	ENSSSCG00000005938_4_4232132	3	17	+	-0.848485	0.00127	0.308	TCTCCAGATTTGCCT	163056	-80119	ORF
duodenum	2	GATCCNGYGTTGCYG	ENSSSCG00000030017_9_53358205	2	16	-	-1.13939	0.00168	0.349	GATGCCGGATTGTTA	-6701	-14354	5'UTR
duodenum	2	GATCCNGYGTTGCYG	ENSSSCG00000030017_9_53358205_alt	2	16	-	-1.39394	0.0019	0.363	GATGCTGGATTGTTA	-6701	-14354	5'UTR
duodenum	2	GATCCNGYGTTGCYG	ENSSSCG00000023478_12_44595594	7	21	-	-5.79394	0.00479	0.483	GCCACAGCCATGCAG	90656	81908	3'UTR
duodenum	2	GATCCNGYGTTGCYG	ENSSSCG00000043175_2_8921694	5	19	-	-6.06061	0.00541	0.483	GCTCCAGAAAAGATG	2400	-880	ORF
duodenum	2	GATCCNGYGTTGCYG	ENSSSCG00000043175_2_8921694_alt	5	19	-	-6.06061	0.00541	0.483	GCTCCAGACAAGATG	2400	-880	ORF
duodenum	2	GATCCNGYGTTGCYG	ENSSSCG00000043666_6_147346282	1	15	+	-5.79394	0.00479	0.483	GCCACAGCAATGCGG	2303	-8593	ORF
liver	1	AAAAAAAAAANAAAAAAAAAA	ENSSSCG00000006877_4_119251682_alt	1	21	+	35.5145	2.67E-12	1.17E-08	AAAAAAAAAACAAAAAAAAAA	4218	-89036	ORF
liver	1	AAAAAAAAAANAAAAAAAAAA	ENSSSCG00000006877_4_119251682	1	21	+	35.2543	5.92E-12	1.30E-08	AAAAAAAAAAAAAAAAAAAAA	4218	-89036	ORF
liver	1	AAAAAAAAAANAAAAAAAAAA	ENSSSCG00000011306_13_27791071	1	21	+	30.289	1.47E-10	1.08E-07	AAAAAAAAAAGAAAAAAGAAA	-139857	-151766	5'UTR
liver	1	AAAAAAAAAANAAAAAAAAAA	ENSSSCG00000015792_15_46149730_alt	1	21	-	30.289	1.47E-10	1.08E-07	AAAAAAAAAACAAAAAAAAAC	295913	249571	3'UTR
liver	1	AAAAAAAAAANAAAAAAAAAA	ENSSSCG00000025423_7_33442217_alt	1	21	-	30.289	1.47E-10	1.08E-07	AAAAAAAAAACAAAAAACAAA	1214480	1177402	3'UTR
liver	1	AAAAAAAAAANAAAAAAAAAA	ENSSSCG00000048215_6_100359270_alt	1	21	+	30.289	1.47E-10	1.08E-07	ACAAAAAAAACAAAAAAAAAA	265817	260688	3'UTR
liver	1	AAAAAAAAAANAAAAAAAAAA	ENSSSCG00000011306_13_27791071_alt	1	21	+	30.0289	3.19E-10	1.17E-07	AAAAAAAAAAAAAAAAAGAAA	-139857	-151766	5'UTR
liver	1	AAAAAAAAAANAAAAAAAAAA	ENSSSCG00000015792_15_46149730	1	21	-	30.0289	3.19E-10	1.17E-07	AAAAAAAAAAAAAAAAAAAAC	295913	249571	3'UTR
liver	1	AAAAAAAAAANAAAAAAAAAA	ENSSSCG00000025423_7_33442217	1	21	-	30.0289	3.19E-10	1.17E-07	AAAAAAAAAAAAAAAAACAAA	1214480	1177402	3'UTR
liver	1	AAAAAAAAAANAAAAAAAAAA	ENSSSCG00000039658_10_47157233	1	21	+	30.0289	3.19E-10	1.17E-07	TAAAAAAAAAAAAAAAAAAAA	221676	173023	3'UTR
liver	1	AAAAAAAAAANAAAAAAAAAA	ENSSSCG00000039658_10_47157233_alt	1	21	+	30.0289	3.19E-10	1.17E-07	TAAAAAAAAATAAAAAAAAAA	221676	173023	3'UTR
liver	1	AAAAAAAAAANAAAAAAAAAA	ENSSSCG00000048215_6_100359270	1	21	+	30.0289	3.19E-10	1.17E-07	ACAAAAAAAAAAAAAAAAAAA	265817	260688	3'UTR
liver	1	AAAAAAAAAANAAAAAAAAAA	ENSSSCG00000003968_6_168985067	1	21	+	25.0636	3.86E-09	1.13E-06	AAAAAACAAACAAACAAAAAA	-34973	-65723	5'UTR
liver	1	AAAAAAAAAANAAAAAAAAAA	ENSSSCG00000005338_1_236793962	1	21	-	25.0636	3.86E-09	1.13E-06	AAAAAAAAAAGACAAATAAAA	-27436	-102895	5'UTR
liver	1	AAAAAAAAAANAAAAAAAAAA	ENSSSCG00000043967_2_70977887	1	21	+	25.0636	3.86E-09	1.13E-06	AACAAACAAACAAAAAAAAAA	-553865	-557581	5'UTR
liver	1	AAAAAAAAAANAAAAAAAAAA	ENSSSCG00000003968_6_168985067_alt	1	21	+	24.8035	8.18E-09	1.79E-06	AAAAAACAAAAAAACAAAAAA	-34973	-65723	5'UTR
liver	1	AAAAAAAAAANAAAAAAAAAA	ENSSSCG00000005338_1_236793962_alt	1	21	-	24.8035	8.18E-09	1.79E-06	AAAAAAAAAATACAAATAAAA	-27436	-102895	5'UTR
liver	1	AAAAAAAAAANAAAAAAAAAA	ENSSSCG00000016532_18_14256122	1	21	+	24.8035	8.18E-09	1.79E-06	AAAAAAAAAAAAAATAATAAA	163801	132367	3'UTR
liver	1	AAAAAAAAAANAAAAAAAAAA	ENSSSCG00000016532_18_14256122_alt	1	21	+	24.8035	8.18E-09	1.79E-06	AAAAAAAAAATAAATAATAAA	163801	132367	3'UTR
liver	1	AAAAAAAAAANAAAAAAAAAA	ENSSSCG00000043967_2_70977887_alt	1	21	+	24.8035	8.18E-09	1.79E-06	AACAAACAAAAAAAAAAAAAA	-553865	-557581	5'UTR
liver	1	AAAAAAAAAANAAAAAAAAAA	ENSSSCG00000007364_17_46177443_alt	1	21	-	19.8382	6.43E-08	1.28E-05	AAAAGAGAGAGAAAAAAAAAA	-24916	-55736	5'UTR
liver	1	AAAAAAAAAANAAAAAAAAAA	ENSSSCG00000048091_6_52784474	1	21	+	19.8382	6.43E-08	1.28E-05	AAAAAAAAAACAAAAAAACCC	4693826	4692260	3'UTR
liver	1	AAAAAAAAAANAAAAAAAAAA	ENSSSCG00000007364_17_46177443	1	21	-	19.578	1.33E-07	2.24E-05	AAAAGAGAGAAAAAAAAAAAA	-24916	-55736	5'UTR
liver	1	AAAAAAAAAANAAAAAAAAAA	ENSSSCG00000031037_14_49294259	1	21	+	19.578	1.33E-07	2.24E-05	AAAAAAAAAATAATAATAATA	493994	493541	3'UTR
liver	1	AAAAAAAAAANAAAAAAAAAA	ENSSSCG00000031037_14_49294259_alt	1	21	+	19.578	1.33E-07	2.24E-05	AAAAAAAAAAAAATAATAATA	493994	493541	3'UTR
liver	1	AAAAAAAAAANAAAAAAAAAA	ENSSSCG00000048091_6_52784474_alt	1	21	+	19.578	1.33E-07	2.24E-05	AAAAAAAAAAAAAAAAAACCC	4693826	4692260	3'UTR
liver	1	AAAAAAAAAANAAAAAAAAAA	ENSSSCG00000004191_1_31701366	1	21	+	14.6127	7.63E-07	0.000108	AAGAAAGAAAGAAAGAAACAA	418860	335257	3'UTR
liver	1	AAAAAAAAAANAAAAAAAAAA	ENSSSCG00000004191_1_31701366_alt	1	21	+	14.6127	7.63E-07	0.000108	AAGAAAGAAACAAAGAAACAA	418860	335257	3'UTR
liver	1	AAAAAAAAAANAAAAAAAAAA	ENSSSCG00000027439_17_16803960_alt	1	21	-	14.6127	7.63E-07	0.000108	AAAAAAAAAACAAAAAACCTG	-1518	-59520	5'UTR
liver	1	AAAAAAAAAANAAAAAAAAAA	ENSSSCG00000033636_12_3758864_alt	1	21	-	14.6127	7.63E-07	0.000108	CTAAAAAGACCAAAAAAAAAA	26972	3062	3'UTR
liver	1	AAAAAAAAAANAAAAAAAAAA	ENSSSCG00000038071_1_162776157_alt	1	21	-	14.6127	7.63E-07	0.000108	AACAAACAAACAAACAAACAA	327289	314550	3'UTR
liver	1	AAAAAAAAAANAAAAAAAAAA	ENSSSCG00000027439_17_16803960	1	21	-	14.3526	1.53E-06	0.000187	AAAAAAAAAAAAAAAAACCTG	-1518	-59520	5'UTR
liver	1	AAAAAAAAAANAAAAAAAAAA	ENSSSCG00000029304_15_24817692	1	21	-	14.3526	1.53E-06	0.000187	AGAAAAAAAAAAGAAAAAAGC	81098	34739	3'UTR
liver	1	AAAAAAAAAANAAAAAAAAAA	ENSSSCG00000029304_15_24817692_alt	1	21	-	14.3526	1.53E-06	0.000187	AGAAAAAAAATAGAAAAAAGC	81098	34739	3'UTR
liver	1	AAAAAAAAAANAAAAAAAAAA	ENSSSCG00000033636_12_3758864	1	21	-	14.3526	1.53E-06	0.000187	CTAAAAAGACAAAAAAAAAAA	26972	3062	3'UTR
liver	1	AAAAAAAAAANAAAAAAAAAA	ENSSSCG00000038071_1_162776157	1	21	-	14.3526	1.53E-06	0.000187	AACAAACAAATAAACAAACAA	327289	314550	3'UTR
liver	1	AAAAAAAAAANAAAAAAAAAA	ENSSSCG00000010996_10_33248669	1	21	+	9.38728	6.86E-06	0.000753	CCTAAAAAGCGAAAAAAAAAA	21331	8854	3'UTR
liver	1	AAAAAAAAAANAAAAAAAAAA	ENSSSCG00000012875_2_4113699_alt	1	21	-	9.38728	6.86E-06	0.000753	AAAAGTTAAACAAAAATTAAA	-8639	-38980	5'UTR
liver	1	AAAAAAAAAANAAAAAAAAAA	ENSSSCG00000017929_12_52388695	1	21	+	9.38728	6.86E-06	0.000753	ACAAAACAACGACAAAAAAGA	-28440	-29931	5'UTR
liver	1	AAAAAAAAAANAAAAAAAAAA	ENSSSCG00000028979_9_10360133_alt	1	21	-	9.38728	6.86E-06	0.000753	GAGAGAGAGAGAAAAAAAAAA	271335	-7710	ORF
liver	1	AAAAAAAAAANAAAAAAAAAA	ENSSSCG00000010996_10_33248669_alt	1	21	+	9.12717	1.34E-05	0.00122	CCTAAAAAGCAAAAAAAAAAA	21331	8854	3'UTR
liver	1	AAAAAAAAAANAAAAAAAAAA	ENSSSCG00000012875_2_4113699	1	21	-	9.12717	1.34E-05	0.00122	AAAAGTTAAAAAAAAATTAAA	-8639	-38980	5'UTR
liver	1	AAAAAAAAAANAAAAAAAAAA	ENSSSCG00000017929_12_52388695_alt	1	21	+	9.12717	1.34E-05	0.00122	ACAAAACAACAACAAAAAAGA	-28440	-29931	5'UTR
liver	1	AAAAAAAAAANAAAAAAAAAA	ENSSSCG00000023643_23_15672634	1	21	+	9.12717	1.34E-05	0.00122	AAGACCAAAAAAAATAAATAA	-27416	-43720	5'UTR
liver	1	AAAAAAAAAANAAAAAAAAAA	ENSSSCG00000023643_23_15672634_alt	1	21	+	9.12717	1.34E-05	0.00122	AAGACCAAAATAAATAAATAA	-27416	-43720	5'UTR
liver	1	AAAAAAAAAANAAAAAAAAAA	ENSSSCG00000027506_9_8911693	1	21	-	9.12717	1.34E-05	0.00122	CAAAAAATAATAATAATAATA	5234	-44573	ORF
liver	1	AAAAAAAAAANAAAAAAAAAA	ENSSSCG00000027506_9_8911693_alt	1	21	-	9.12717	1.34E-05	0.00122	CAAAAAATAAAAATAATAATA	5234	-44573	ORF
liver	1	AAAAAAAAAANAAAAAAAAAA	ENSSSCG00000028979_9_10360133	1	21	-	9.12717	1.34E-05	0.00122	GAGAGAGAGAAAAAAAAAAAA	271335	-7710	ORF
liver	1	AAAAAAAAAANAAAAAAAAAA	ENSSSCG00000000720_5_65792848_alt	1	21	+	4.16185	4.86E-05	0.00368	GAAGATAAAACAGAACAAAAC	136559	-21716	ORF
liver	1	AAAAAAAAAANAAAAAAAAAA	ENSSSCG00000006186_4_63251806_alt	1	21	-	4.16185	4.86E-05	0.00368	ACAAAAAAACGAAAAACTTAC	-54932	-306052	5'UTR
liver	1	AAAAAAAAAANAAAAAAAAAA	ENSSSCG00000007577_3_3624606_alt	1	21	-	4.16185	4.86E-05	0.00368	AAAGACAAAAGCAAACAAACG	1910	-13384	ORF
liver	1	AAAAAAAAAANAAAAAAAAAA	ENSSSCG00000008415_3_87513088	1	21	-	4.16185	4.86E-05	0.00368	TAAATAAATAGATAAATAAAT	123215	13486	3'UTR
liver	1	AAAAAAAAAANAAAAAAAAAA	ENSSSCG00000009591_14_2409168_alt	1	21	+	4.16185	4.86E-05	0.00368	TTAAAAAGAGGAAAAAAAATG	137152	74522	3'UTR
liver	1	AAAAAAAAAANAAAAAAAAAA	ENSSSCG00000012265_23_41249083_alt	1	21	+	4.16185	4.86E-05	0.00368	ACAACAACAACAAAAGGCAAA	56065	54412	3'UTR
liver	1	AAAAAAAAAANAAAAAAAAAA	ENSSSCG00000013879_2_60172855	1	21	+	4.16185	4.86E-05	0.00368	AATGGTAAAACTTAAAAAAAA	62797	36354	3'UTR
liver	1	AAAAAAAAAANAAAAAAAAAA	ENSSSCG00000015238_9_56444662	1	21	-	4.16185	4.86E-05	0.00368	AAAGAAAGGAGCAAAAGAGAA	-267111	-537717	5'UTR
liver	1	AAAAAAAAAANAAAAAAAAAA	ENSSSCG00000032979_16_28451590_alt	1	21	-	4.16185	4.86E-05	0.00368	GCCCTTAAAAGAAAAAAAAAA	-357201	-424169	5'UTR
liver	1	AAAAAAAAAANAAAAAAAAAA	ENSSSCG00000046269_2_40989459_alt	1	21	-	4.16185	4.86E-05	0.00368	GAAAAAAATTCTAGAAATAAA	2207	-13472	ORF
liver	1	AAAAAAAAAANAAAAAAAAAA	ENSSSCG00000000720_5_65792848	1	21	+	3.90173	9.15E-05	0.00573	GAAGATAAAATAGAACAAAAC	136559	-21716	ORF
liver	1	AAAAAAAAAANAAAAAAAAAA	ENSSSCG00000006186_4_63251806	1	21	-	3.90173	9.15E-05	0.00573	ACAAAAAAACAAAAAACTTAC	-54932	-306052	5'UTR
liver	1	AAAAAAAAAANAAAAAAAAAA	ENSSSCG00000007577_3_3624606	1	21	-	3.90173	9.15E-05	0.00573	AAAGACAAAAACAAACAAACG	1910	-13384	ORF
liver	1	AAAAAAAAAANAAAAAAAAAA	ENSSSCG00000008415_3_87513088_alt	1	21	-	3.90173	9.15E-05	0.00573	TAAATAAATAAATAAATAAAT	123215	13486	3'UTR
liver	1	AAAAAAAAAANAAAAAAAAAA	ENSSSCG00000009591_14_2409168	1	21	+	3.90173	9.15E-05	0.00573	TTAAAAAGAGAAAAAAAAATG	137152	74522	3'UTR
liver	1	AAAAAAAAAANAAAAAAAAAA	ENSSSCG00000009668_14_11414710	1	21	+	3.90173	9.15E-05	0.00573	TACAAAAAAAATGAAAAATGA	-62235	-78115	5'UTR
liver	1	AAAAAAAAAANAAAAAAAAAA	ENSSSCG00000009668_14_11414710_alt	1	21	+	3.90173	9.15E-05	0.00573	TACAAAAAAATTGAAAAATGA	-62235	-78115	5'UTR
liver	1	AAAAAAAAAANAAAAAAAAAA	ENSSSCG00000012265_23_41249083	1	21	+	3.90173	9.15E-05	0.00573	ACAACAACAAAAAAAGGCAAA	56065	54412	3'UTR
liver	1	AAAAAAAAAANAAAAAAAAAA	ENSSSCG00000013879_2_60172855_alt	1	21	+	3.90173	9.15E-05	0.00573	AATGGTAAAATTTAAAAAAAA	62797	36354	3'UTR
liver	1	AAAAAAAAAANAAAAAAAAAA	ENSSSCG00000015238_9_56444662_alt	1	21	-	3.90173	9.15E-05	0.00573	AAAGAAAGGAACAAAAGAGAA	-267111	-537717	5'UTR
liver	1	AAAAAAAAAANAAAAAAAAAA	ENSSSCG00000032979_16_28451590	1	21	-	3.90173	9.15E-05	0.00573	GCCCTTAAAAAAAAAAAAAAA	-357201	-424169	5'UTR
liver	1	AAAAAAAAAANAAAAAAAAAA	ENSSSCG00000046269_2_40989459	1	21	-	3.90173	9.15E-05	0.00573	GAAAAAAATTATAGAAATAAA	2207	-13472	ORF
liver	1	AAAAAAAAAANAAAAAAAAAA	ENSSSCG00000000231_5_17270683_alt	1	21	+	-1.06358	0.000278	0.0143	AAAAAAAAAACCAGTCACAGT	22019	19725	3'UTR
liver	1	AAAAAAAAAANAAAAAAAAAA	ENSSSCG00000001418_7_24012029	1	21	-	-1.06358	0.000278	0.0143	CAAGAAATGTCAAAAAGACAA	-53363	-58530	5'UTR
liver	1	AAAAAAAAAANAAAAAAAAAA	ENSSSCG00000002263_7_87447423	1	21	+	-1.06358	0.000278	0.0143	AAAAAGAACTCGCAAAATCAA	-344114	-669503	5'UTR
liver	1	AAAAAAAAAANAAAAAAAAAA	ENSSSCG00000003047_6_49465046	1	21	+	-1.06358	0.000278	0.0143	ACAACAAAAACCCCCAAAAGA	878268	752255	3'UTR
liver	1	AAAAAAAAAANAAAAAAAAAA	ENSSSCG00000009373_11_15954195	1	21	-	-1.06358	0.000278	0.0143	AAAAAAAAAACCCATCCAATC	459810	408622	3'UTR
liver	1	AAAAAAAAAANAAAAAAAAAA	ENSSSCG00000009373_11_15954195_alt	1	21	-	-1.06358	0.000278	0.0143	AAAAAAAAAAGCCATCCAATC	459810	408622	3'UTR
liver	1	AAAAAAAAAANAAAAAAAAAA	ENSSSCG00000009534_11_71128659_alt	1	21	-	-1.06358	0.000278	0.0143	GCCCTAAAAAGCAAAAGAAAA	17802	-8781	ORF
liver	1	AAAAAAAAAANAAAAAAAAAA	ENSSSCG00000009672_14_11553536_alt	1	21	+	-1.06358	0.000278	0.0143	ACAAGAAATACAAAATCTAGA	193748	62099	3'UTR
liver	1	AAAAAAAAAANAAAAAAAAAA	ENSSSCG00000013086_2_10133589_alt	1	21	-	-1.06358	0.000278	0.0143	AACATTTTTACGAAAAAAAAA	-8581	-20663	5'UTR
liver	1	AAAAAAAAAANAAAAAAAAAA	ENSSSCG00000024618_10_20100711_alt	1	21	-	-1.06358	0.000278	0.0143	AAAAAAAAAAGGTCCAATTCA	164467	136318	3'UTR
liver	1	AAAAAAAAAANAAAAAAAAAA	ENSSSCG00000033823_5_7677713	1	21	-	-1.06358	0.000278	0.0143	GAAAAACTGACAAATCAAGAA	-94749	-143898	5'UTR
liver	1	AAAAAAAAAANAAAAAAAAAA	ENSSSCG00000035561_3_18343249	1	21	-	-1.06358	0.000278	0.0143	ATCTTTAAAACAAAAAAAATC	-3262	-6157	5'UTR
liver	1	AAAAAAAAAANAAAAAAAAAA	ENSSSCG00000036828_13_134885117	1	21	+	-1.06358	0.000278	0.0143	TAATAAAAAGGCAAAAATACG	61074	-8784	ORF
liver	1	AAAAAAAAAANAAAAAAAAAA	ENSSSCG00000051369_2_81536086	1	21	+	-1.06358	0.000278	0.0143	AAAAAAAAACCCACATTGGAA	-77723	-104928	5'UTR
liver	1	AAAAAAAAAANAAAAAAAAAA	ENSSSCG00000051482_1_201408897	1	21	-	-1.06358	0.000278	0.0143	TAATATGAAGCAAAATTAAAA	-104779	-136647	5'UTR
liver	1	AAAAAAAAAANAAAAAAAAAA	ENSSSCG00000000231_5_17270683	1	21	+	-1.3237	0.000504	0.0201	AAAAAAAAAAACAGTCACAGT	22019	19725	3'UTR
liver	1	AAAAAAAAAANAAAAAAAAAA	ENSSSCG00000001418_7_24012029_alt	1	21	-	-1.3237	0.000504	0.0201	CAAGAAATGTTAAAAAGACAA	-53363	-58530	5'UTR
liver	1	AAAAAAAAAANAAAAAAAAAA	ENSSSCG00000002252_7_82045941	1	21	+	-1.3237	0.000504	0.0201	AAAAAAAAAATCAACTCATTT	-376447	-389178	5'UTR
liver	1	AAAAAAAAAANAAAAAAAAAA	ENSSSCG00000002252_7_82045941_alt	1	21	+	-1.3237	0.000504	0.0201	AAAAAAAAAAACAACTCATTT	-376447	-389178	5'UTR
liver	1	AAAAAAAAAANAAAAAAAAAA	ENSSSCG00000002263_7_87447423_alt	1	21	+	-1.3237	0.000504	0.0201	AAAAAGAACTTGCAAAATCAA	-344114	-669503	5'UTR
liver	1	AAAAAAAAAANAAAAAAAAAA	ENSSSCG00000003047_6_49465046_alt	1	21	+	-1.3237	0.000504	0.0201	ACAACAAAAAACCCCAAAAGA	878268	752255	3'UTR
liver	1	AAAAAAAAAANAAAAAAAAAA	ENSSSCG00000003620_6_90384801	1	21	+	-1.3237	0.000504	0.0201	ATAAATTATTTAAAAAAAATC	-942055	-977706	5'UTR
liver	1	AAAAAAAAAANAAAAAAAAAA	ENSSSCG00000003620_6_90384801_alt	1	21	+	-1.3237	0.000504	0.0201	ATAAATTATTAAAAAAAAATC	-942055	-977706	5'UTR
liver	1	AAAAAAAAAANAAAAAAAAAA	ENSSSCG00000006024_4_28004793	1	21	+	-1.3237	0.000504	0.0201	AATTGAAATTAAAAAAAATAT	9156	-17928	ORF
liver	1	AAAAAAAAAANAAAAAAAAAA	ENSSSCG00000006024_4_28004793_alt	1	21	+	-1.3237	0.000504	0.0201	AATTGAAATTTAAAAAAATAT	9156	-17928	ORF
liver	1	AAAAAAAAAANAAAAAAAAAA	ENSSSCG00000006355_4_89137269	1	21	+	-1.3237	0.000504	0.0201	CTTTAAGTATAAAAAAAAAAA	-100242	-101741	5'UTR
liver	1	AAAAAAAAAANAAAAAAAAAA	ENSSSCG00000006355_4_89137269_alt	1	21	+	-1.3237	0.000504	0.0201	CTTTAAGTATTAAAAAAAAAA	-100242	-101741	5'UTR
liver	1	AAAAAAAAAANAAAAAAAAAA	ENSSSCG00000009534_11_71128659	1	21	-	-1.3237	0.000504	0.0201	GCCCTAAAAAACAAAAGAAAA	17802	-8781	ORF
liver	1	AAAAAAAAAANAAAAAAAAAA	ENSSSCG00000009672_14_11553536	1	21	+	-1.3237	0.000504	0.0201	ACAAGAAATATAAAATCTAGA	193748	62099	3'UTR
liver	1	AAAAAAAAAANAAAAAAAAAA	ENSSSCG00000013086_2_10133589	1	21	-	-1.3237	0.000504	0.0201	AACATTTTTATGAAAAAAAAA	-8581	-20663	5'UTR
liver	1	AAAAAAAAAANAAAAAAAAAA	ENSSSCG00000024618_10_20100711	1	21	-	-1.3237	0.000504	0.0201	AAAAAAAAAAAGTCCAATTCA	164467	136318	3'UTR
liver	1	AAAAAAAAAANAAAAAAAAAA	ENSSSCG00000025028_23_105588482	1	21	-	-1.3237	0.000504	0.0201	AGAAAAAAAAATTCACATATA	4188584	4152501	3'UTR
liver	1	AAAAAAAAAANAAAAAAAAAA	ENSSSCG00000025028_23_105588482_alt	1	21	-	-1.3237	0.000504	0.0201	AGAAAAAAAATTTCACATATA	4188584	4152501	3'UTR
liver	1	AAAAAAAAAANAAAAAAAAAA	ENSSSCG00000033421_12_16406903	1	21	-	-1.3237	0.000504	0.0201	AAAAAAAAAAAAATTTGAGTG	-98355	-115206	5'UTR
liver	1	AAAAAAAAAANAAAAAAAAAA	ENSSSCG00000033421_12_16406903_alt	1	21	-	-1.3237	0.000504	0.0201	AAAAAAAAAATAATTTGAGTG	-98355	-115206	5'UTR
liver	1	AAAAAAAAAANAAAAAAAAAA	ENSSSCG00000033823_5_7677713_alt	1	21	-	-1.3237	0.000504	0.0201	GAAAAACTGATAAATCAAGAA	-94749	-143898	5'UTR
liver	1	AAAAAAAAAANAAAAAAAAAA	ENSSSCG00000035561_3_18343249_alt	1	21	-	-1.3237	0.000504	0.0201	ATCTTTAAAAAAAAAAAAATC	-3262	-6157	5'UTR
liver	1	AAAAAAAAAANAAAAAAAAAA	ENSSSCG00000036828_13_134885117_alt	1	21	+	-1.3237	0.000504	0.0201	TAATAAAAAGACAAAAATACG	61074	-8784	ORF
liver	1	AAAAAAAAAANAAAAAAAAAA	ENSSSCG00000051369_2_81536086_alt	1	21	+	-1.3237	0.000504	0.0201	AAAAAAAAACACACATTGGAA	-77723	-104928	5'UTR
liver	1	AAAAAAAAAANAAAAAAAAAA	ENSSSCG00000051482_1_201408897_alt	1	21	-	-1.3237	0.000504	0.0201	TAATATGAAGAAAAATTAAAA	-104779	-136647	5'UTR
liver	1	AAAAAAAAAANAAAAAAAAAA	ENSSSCG00000007700_3_10532096	1	21	-	-6.28902	0.0013	0.0437	AAATGCAAAACGAGAAAACGC	8016	-41351	ORF
liver	1	AAAAAAAAAANAAAAAAAAAA	ENSSSCG00000009682_14_13369183_alt	1	21	+	-6.28902	0.0013	0.0437	GCAACTAAAACTTATAAAGAA	676595	489324	3'UTR
liver	1	AAAAAAAAAANAAAAAAAAAA	ENSSSCG00000009942_14_42018041_alt	1	21	-	-6.28902	0.0013	0.0437	GGCCCTAAAAGTAAAATAAAA	-67408	-86500	5'UTR
liver	1	AAAAAAAAAANAAAAAAAAAA	ENSSSCG00000010427_14_96931830_alt	1	21	+	-6.28902	0.0013	0.0437	GAAATAAAAACTTCACTAGAA	-171064	-175806	5'UTR
liver	1	AAAAAAAAAANAAAAAAAAAA	ENSSSCG00000011690_13_85853743_alt	1	21	+	-6.28902	0.0013	0.0437	CAAAAAAGCACTAACTCAGAA	719886	689851	3'UTR
liver	1	AAAAAAAAAANAAAAAAAAAA	ENSSSCG00000024108_12_47788060	1	21	+	-6.28902	0.0013	0.0437	TAAACAAATGCAGAAATAACT	50886	3851	3'UTR
liver	1	AAAAAAAAAANAAAAAAAAAA	ENSSSCG00000024780_4_54921439_alt	1	21	-	-6.28902	0.0013	0.0437	ACAAATAGTTGGAAAAAAAGC	12539	-8004	ORF
liver	1	AAAAAAAAAANAAAAAAAAAA	ENSSSCG00000025260_5_10249396_alt	1	21	-	-6.28902	0.0013	0.0437	ACATCAATTCGAAAAACTAAA	-34743	-66585	5'UTR
liver	1	AAAAAAAAAANAAAAAAAAAA	ENSSSCG00000026568_7_38251716_alt	1	21	-	-6.28902	0.0013	0.0437	TAAAAGATAACTCTAAAATAC	14979	12104	3'UTR
liver	1	AAAAAAAAAANAAAAAAAAAA	ENSSSCG00000028581_8_19297718_alt	1	21	-	-6.28902	0.0013	0.0437	AGAAGAGAACGAGATGAAAAG	45613	2818	3'UTR
liver	1	AAAAAAAAAANAAAAAAAAAA	ENSSSCG00000031724_4_1107904	1	21	-	-6.28902	0.0013	0.0437	AGGAAGGAAGGAAGGAAGAAA	-342243	-344092	5'UTR
liver	1	AAAAAAAAAANAAAAAAAAAA	ENSSSCG00000031977_6_166465726_alt	1	21	-	-6.28902	0.0013	0.0437	AATCAAAACCGAAACCAACAG	-30037	-46417	5'UTR
liver	1	AAAAAAAAAANAAAAAAAAAA	ENSSSCG00000033383_5_26765783_alt	1	21	-	-6.28902	0.0013	0.0437	CAAAGGGAAAGAAAAAGTTTA	1066921	1059206	3'UTR
liver	1	AAAAAAAAAANAAAAAAAAAA	ENSSSCG00000035875_5_22977349_alt	1	21	-	-6.28902	0.0013	0.0437	CAAAAAACACGTGAAAAGATG	19475	-26450	ORF
liver	1	AAAAAAAAAANAAAAAAAAAA	ENSSSCG00000036247_3_1566832_alt	1	21	+	-6.28902	0.0013	0.0437	ATAAACTGGAGGCAAAACAAA	547	-6664	ORF
liver	1	AAAAAAAAAANAAAAAAAAAA	ENSSSCG00000040154_16_79003300	1	21	-	-6.28902	0.0013	0.0437	GAGAAAAGAACGGTTCAAAAA	1751	953	3'UTR
liver	1	AAAAAAAAAANAAAAAAAAAA	ENSSSCG00000047188_11_13160569_alt	1	21	-	-6.28902	0.0013	0.0437	AAAAACAAAAGAGTATTAGTG	-85778	-166541	5'UTR
liver	1	AAAAAAAAAANAAAAAAAAAA	ENSSSCG00000047296_8_73973592	1	21	+	-6.28902	0.0013	0.0437	TAAAAATAAAGTGTTAAAATG	-56445	-59645	5'UTR
liver	1	AAAAAAAAAANAAAAAAAAAA	ENSSSCG00000047941_15_45427754_alt	1	21	+	-6.28902	0.0013	0.0437	TTAATGAGAACAGAAGTAAAA	100622	66469	3'UTR
liver	1	AAAAAAAAAANAAAAAAAAAA	ENSSSCG00000048462_23_48362180	1	21	-	-6.28902	0.0013	0.0437	AAATACAAAGGATCACAAGAG	2605142	2591144	3'UTR
liver	1	AAAAAAAAAANAAAAAAAAAA	ENSSSCG00000049234_1_179726070	1	21	+	-6.28902	0.0013	0.0437	AAAAGAATCTGTTTGAAAAAA	86146	81663	3'UTR
liver	1	AAAAAAAAAANAAAAAAAAAA	ENSSSCG00000002916_6_45315952	1	21	+	-6.54913	0.00228	0.0632	GAAAAAAGCATAAGAATGACC	30254	21905	3'UTR
liver	1	AAAAAAAAAANAAAAAAAAAA	ENSSSCG00000002916_6_45315952_alt	1	21	+	-6.54913	0.00228	0.0632	GAAAAAAGCAAAAGAATGACC	30254	21905	3'UTR
liver	1	AAAAAAAAAANAAAAAAAAAA	ENSSSCG00000006370_4_89543909	1	21	-	-6.54913	0.00228	0.0632	GTAGGTGCAATAAAAAAAATA	142569	141313	3'UTR
liver	1	AAAAAAAAAANAAAAAAAAAA	ENSSSCG00000006370_4_89543909_alt	1	21	-	-6.54913	0.00228	0.0632	GTAGGTGCAAAAAAAAAAATA	142569	141313	3'UTR
liver	1	AAAAAAAAAANAAAAAAAAAA	ENSSSCG00000007700_3_10532096_alt	1	21	-	-6.54913	0.00228	0.0632	AAATGCAAAATGAGAAAACGC	8016	-41351	ORF
liver	1	AAAAAAAAAANAAAAAAAAAA	ENSSSCG00000009682_14_13369183	1	21	+	-6.54913	0.00228	0.0632	GCAACTAAAATTTATAAAGAA	676595	489324	3'UTR
liver	1	AAAAAAAAAANAAAAAAAAAA	ENSSSCG00000009942_14_42018041	1	21	-	-6.54913	0.00228	0.0632	GGCCCTAAAAATAAAATAAAA	-67408	-86500	5'UTR
liver	1	AAAAAAAAAANAAAAAAAAAA	ENSSSCG00000010427_14_96931830	1	21	+	-6.54913	0.00228	0.0632	GAAATAAAAAATTCACTAGAA	-171064	-175806	5'UTR
liver	1	AAAAAAAAAANAAAAAAAAAA	ENSSSCG00000011690_13_85853743	1	21	+	-6.54913	0.00228	0.0632	CAAAAAAGCATTAACTCAGAA	719886	689851	3'UTR
liver	1	AAAAAAAAAANAAAAAAAAAA	ENSSSCG00000024108_12_47788060_alt	1	21	+	-6.54913	0.00228	0.0632	TAAACAAATGAAGAAATAACT	50886	3851	3'UTR
liver	1	AAAAAAAAAANAAAAAAAAAA	ENSSSCG00000024780_4_54921439	1	21	-	-6.54913	0.00228	0.0632	ACAAATAGTTAGAAAAAAAGC	12539	-8004	ORF
liver	1	AAAAAAAAAANAAAAAAAAAA	ENSSSCG00000025260_5_10249396	1	21	-	-6.54913	0.00228	0.0632	ACATCAATTCAAAAAACTAAA	-34743	-66585	5'UTR
liver	1	AAAAAAAAAANAAAAAAAAAA	ENSSSCG00000026568_7_38251716	1	21	-	-6.54913	0.00228	0.0632	TAAAAGATAATTCTAAAATAC	14979	12104	3'UTR
liver	1	AAAAAAAAAANAAAAAAAAAA	ENSSSCG00000028581_8_19297718	1	21	-	-6.54913	0.00228	0.0632	AGAAGAGAACAAGATGAAAAG	45613	2818	3'UTR
liver	1	AAAAAAAAAANAAAAAAAAAA	ENSSSCG00000031724_4_1107904_alt	1	21	-	-6.54913	0.00228	0.0632	AGGAAGGAAGAAAGGAAGAAA	-342243	-344092	5'UTR
liver	1	AAAAAAAAAANAAAAAAAAAA	ENSSSCG00000031977_6_166465726	1	21	-	-6.54913	0.00228	0.0632	AATCAAAACCAAAACCAACAG	-30037	-46417	5'UTR
liver	1	AAAAAAAAAANAAAAAAAAAA	ENSSSCG00000033383_5_26765783	1	21	-	-6.54913	0.00228	0.0632	CAAAGGGAAAAAAAAAGTTTA	1066921	1059206	3'UTR
liver	1	AAAAAAAAAANAAAAAAAAAA	ENSSSCG00000035875_5_22977349	1	21	-	-6.54913	0.00228	0.0632	CAAAAAACACATGAAAAGATG	19475	-26450	ORF
liver	1	AAAAAAAAAANAAAAAAAAAA	ENSSSCG00000036247_3_1566832	1	21	+	-6.54913	0.00228	0.0632	ATAAACTGGAAGCAAAACAAA	547	-6664	ORF
liver	1	AAAAAAAAAANAAAAAAAAAA	ENSSSCG00000040154_16_79003300_alt	1	21	-	-6.54913	0.00228	0.0632	GAGAAAAGAATGGTTCAAAAA	1751	953	3'UTR
liver	1	AAAAAAAAAANAAAAAAAAAA	ENSSSCG00000047188_11_13160569	1	21	-	-6.54913	0.00228	0.0632	AAAAACAAAATAGTATTAGTG	-85778	-166541	5'UTR
liver	1	AAAAAAAAAANAAAAAAAAAA	ENSSSCG00000047296_8_73973592_alt	1	21	+	-6.54913	0.00228	0.0632	TAAAAATAAAATGTTAAAATG	-56445	-59645	5'UTR
liver	1	AAAAAAAAAANAAAAAAAAAA	ENSSSCG00000047941_15_45427754	1	21	+	-6.54913	0.00228	0.0632	TTAATGAGAATAGAAGTAAAA	100622	66469	3'UTR
liver	1	AAAAAAAAAANAAAAAAAAAA	ENSSSCG00000048462_23_48362180_alt	1	21	-	-6.54913	0.00228	0.0632	AAATACAAAGAATCACAAGAG	2605142	2591144	3'UTR
liver	1	AAAAAAAAAANAAAAAAAAAA	ENSSSCG00000049234_1_179726070_alt	1	21	+	-6.54913	0.00228	0.0632	AAAAGAATCTATTTGAAAAAA	86146	81663	3'UTR
liver	1	AAAAAAAAAANAAAAAAAAAA	ENSSSCG00000050059_6_157354241	1	21	+	-6.54913	0.00228	0.0632	TCAAAAAAACTAACAACCCCA	626785	621388	3'UTR
liver	1	AAAAAAAAAANAAAAAAAAAA	ENSSSCG00000050059_6_157354241_alt	1	21	+	-6.54913	0.00228	0.0632	TCAAAAAAACAAACAACCCCA	626785	621388	3'UTR
liver	2	GATCCNGYGTTGCYG	ENSSSCG00000007047_17_11703365	1	15	-	25.6727	8.69E-10	1.29E-05	GATCCGGCGTTGCCG	-3087031	-3133861	5'UTR
liver	2	GATCCNGYGTTGCYG	ENSSSCG00000032116_12_724789	4	18	+	25.6727	8.69E-10	1.29E-05	GATCCCGCGTTGCCG	48589	38797	3'UTR
liver	2	GATCCNGYGTTGCYG	ENSSSCG00000014283_2_134946677	3	17	-	25.4061	4.04E-09	1.50E-05	GATCCCGCGTTGCTG	122674	56960	3'UTR
liver	2	GATCCNGYGTTGCYG	ENSSSCG00000025499_6_46766091_alt	6	20	+	25.4061	4.04E-09	1.50E-05	GATCCCGCGTTGCTG	2083938	2070109	3'UTR
liver	2	GATCCNGYGTTGCYG	ENSSSCG00000025901_3_107500997	4	18	-	25.4061	4.04E-09	1.50E-05	GATCCCGCGTTGCTG	1381025	1193375	3'UTR
liver	2	GATCCNGYGTTGCYG	ENSSSCG00000026446_3_72593679	4	18	-	25.4061	4.04E-09	1.50E-05	GATCCCGCGTTGCTG	402707	398211	3'UTR
liver	2	GATCCNGYGTTGCYG	ENSSSCG00000032116_12_724789_alt	4	18	+	25.4061	4.04E-09	1.50E-05	GATCCCGTGTTGCCG	48589	38797	3'UTR
liver	2	GATCCNGYGTTGCYG	ENSSSCG00000041410_7_23026927	4	18	-	25.4061	4.04E-09	1.50E-05	GATCCGGCGTTGCTG	18883	-7531	ORF
liver	2	GATCCNGYGTTGCYG	ENSSSCG00000000185_5_15059811_alt	2	16	-	25.1394	7.91E-09	2.13E-05	GATCCCGTGTTGCTG	-10151	-25885	5'UTR
liver	2	GATCCNGYGTTGCYG	ENSSSCG00000025499_6_46766091	6	20	+	25.1515	6.62E-09	2.13E-05	GATCCAGCGTTGCTG	2083938	2070109	3'UTR
liver	2	GATCCNGYGTTGCYG	ENSSSCG00000041410_7_23026927_alt	4	18	-	25.1394	7.91E-09	2.13E-05	GATCCGGTGTTGCTG	18883	-7531	ORF
liver	2	GATCCNGYGTTGCYG	ENSSSCG00000000185_5_15059811	2	16	-	24.8848	9.48E-09	2.34E-05	GATCCTGTGTTGCTG	-10151	-25885	5'UTR
liver	2	GATCCNGYGTTGCYG	ENSSSCG00000025901_3_107500997_alt	4	18	-	20.8727	2.27E-08	4.81E-05	GATCCCGAGTTGCTG	1381025	1193375	3'UTR
liver	2	GATCCNGYGTTGCYG	ENSSSCG00000026446_3_72593679_alt	4	18	-	20.8727	2.27E-08	4.81E-05	GATCCCGAGTTGCTG	402707	398211	3'UTR
liver	2	GATCCNGYGTTGCYG	ENSSSCG00000039861_1_253988734	2	16	+	20.6182	2.84E-08	5.62E-05	GATCCTGAGTTGCTG	20431	17288	3'UTR
liver	2	GATCCNGYGTTGCYG	ENSSSCG00000007047_17_11703365_alt	1	15	-	20.1697	9.51E-08	0.000156	GATCTGGCGTTGCCG	-3087031	-3133861	5'UTR
liver	2	GATCCNGYGTTGCYG	ENSSSCG00000017262_12_11840297	3	17	+	20.1697	9.51E-08	0.000156	GATCTGGCGTTGCCG	-17657	-33024	5'UTR
liver	2	GATCCNGYGTTGCYG	ENSSSCG00000050347_3_21517621_alt	4	18	-	20.1697	9.51E-08	0.000156	GATCTGGCGTTGCCG	-104392	-109403	5'UTR
liver	2	GATCCNGYGTTGCYG	ENSSSCG00000014283_2_134946677_alt	3	17	-	19.903	2.23E-07	0.000315	GATCCCACGTTGCTG	122674	56960	3'UTR
liver	2	GATCCNGYGTTGCYG	ENSSSCG00000037487_12_19999961_alt	7	21	+	19.903	2.23E-07	0.000315	GATCCGGCATTGCTG	24929	13657	3'UTR
liver	2	GATCCNGYGTTGCYG	ENSSSCG00000050347_3_21517621	4	18	-	19.903	2.23E-07	0.000315	GATCTGGTGTTGCCG	-104392	-109403	5'UTR
liver	2	GATCCNGYGTTGCYG	ENSSSCG00000009798_14_30146794	3	17	+	19.6485	3.11E-07	0.000418	GATCCAGCGTTGCTA	376266	373282	3'UTR
liver	2	GATCCNGYGTTGCYG	ENSSSCG00000032046_11_71105113_alt	4	18	+	15.6364	6.45E-07	0.00083	GATCCGGCGTTGCGT	-36685	-63121	5'UTR
liver	2	GATCCNGYGTTGCYG	ENSSSCG00000039861_1_253988734_alt	2	16	+	15.3939	7.05E-07	0.00087	GATCCTGAGATGCTG	20431	17288	3'UTR
liver	2	GATCCNGYGTTGCYG	ENSSSCG00000032046_11_71105113	4	18	+	15.3697	9.63E-07	0.00114	GATCCGGTGTTGCGT	-36685	-63121	5'UTR
liver	2	GATCCNGYGTTGCYG	ENSSSCG00000004328_1_57861423_alt	5	19	-	14.6667	2.91E-06	0.0032	GATCTGGCGTTGCCT	-35055	-201199	5'UTR
liver	2	GATCCNGYGTTGCYG	ENSSSCG00000017262_12_11840297_alt	3	17	+	14.6667	2.91E-06	0.0032	GATCTGGCATTGCCG	-17657	-33024	5'UTR
liver	2	GATCCNGYGTTGCYG	ENSSSCG00000037487_12_19999961	7	21	+	14.4	5.15E-06	0.00545	GATCTGGCATTGCTG	24929	13657	3'UTR
liver	2	GATCCNGYGTTGCYG	ENSSSCG00000009798_14_30146794_alt	3	17	+	14.1455	6.46E-06	0.0066	GATCCAGCATTGCTA	376266	373282	3'UTR
liver	2	GATCCNGYGTTGCYG	ENSSSCG00000040147_8_33197404_alt	2	16	-	14.1333	6.89E-06	0.0068	GATCTGATGTTGCTG	-176465	-180256	5'UTR
liver	2	GATCCNGYGTTGCYG	ENSSSCG00000040147_8_33197404	2	16	-	13.8788	7.40E-06	0.00708	GATCTAATGTTGCTG	-176465	-180256	5'UTR
liver	2	GATCCNGYGTTGCYG	ENSSSCG00000004328_1_57861423	5	19	-	9.16364	4.62E-05	0.0428	GATCTGGCATTGCCT	-35055	-201199	5'UTR
liver	2	GATCCNGYGTTGCYG	ENSSSCG00000029165_6_19404252	4	18	+	8.92121	5.71E-05	0.0512	GATTCTGCGTGTCTG	9402	-3176	ORF
liver	2	GATCCNGYGTTGCYG	ENSSSCG00000009237_8_135045142_alt	4	18	+	8.89697	6.88E-05	0.0599	GATCTGGCATTGCTC	-36009	-46234	5'UTR
liver	2	GATCCNGYGTTGCYG	ENSSSCG00000029165_6_19404252_alt	4	18	+	8.65455	7.42E-05	0.0629	GATTCTGTGTGTCTG	9402	-3176	ORF
liver	2	GATCCNGYGTTGCYG	ENSSSCG00000000033_5_5734513_alt	1	15	+	4.92121	0.00011	0.0877	GGTCTGGTGATGCGG	615	-11326	ORF
liver	2	GATCCNGYGTTGCYG	ENSSSCG00000016491_18_8166570_alt	7	21	-	4.92121	0.00011	0.0877	AAACCGGTGCTGCAG	-38954	-89700	5'UTR
liver	2	GATCCNGYGTTGCYG	ENSSSCG00000017208_12_5985713	2	16	+	4.66667	0.00013	0.0985	GCTGCTGTGCTGCAG	-47945	-57013	5'UTR
liver	2	GATCCNGYGTTGCYG	ENSSSCG00000017208_12_5985713_alt	2	16	+	4.66667	0.00013	0.0985	GCTGCTGTGGTGCAG	-47945	-57013	5'UTR
liver	2	GATCCNGYGTTGCYG	ENSSSCG00000009237_8_135045142	4	18	+	4.36364	0.000214	0.149	GATCTGGGATTGCTC	-36009	-46234	5'UTR
liver	2	GATCCNGYGTTGCYG	ENSSSCG00000000033_5_5734513	1	15	+	-0.30303	0.00079	0.39	GGTCTGGTGACGCGG	615	-11326	ORF
liver	2	GATCCNGYGTTGCYG	ENSSSCG00000016491_18_8166570	7	21	-	-0.30303	0.00079	0.39	AAACCGGTGCAGCAG	-38954	-89700	5'UTR
muscle	1	AAAAAAAAAANAAAAAAAAAA	ENSSSCG00000004415_1_75334420	1	21	+	35.5145	2.67E-12	4.53E-09	AAAAAAAAAACAAAAAAAAAA	104559	-97084	ORF
muscle	1	AAAAAAAAAANAAAAAAAAAA	ENSSSCG00000004415_1_75334420_alt	1	21	+	35.2543	5.92E-12	4.53E-09	AAAAAAAAAAAAAAAAAAAAA	104559	-97084	ORF
muscle	1	AAAAAAAAAANAAAAAAAAAA	ENSSSCG00000004731_1_129047955	1	21	+	35.2543	5.92E-12	4.53E-09	AAAAAAAAAAAAAAAAAAAAA	-96389	-148677	5'UTR
muscle	1	AAAAAAAAAANAAAAAAAAAA	ENSSSCG00000004731_1_129047955_alt	1	21	+	35.5145	2.67E-12	4.53E-09	AAAAAAAAAACAAAAAAAAAA	-96389	-148677	5'UTR
muscle	1	AAAAAAAAAANAAAAAAAAAA	ENSSSCG00000015473_9_114023053	1	21	-	35.2543	5.92E-12	4.53E-09	AAAAAAAAAAAAAAAAAAAAA	310021	298312	3'UTR
muscle	1	AAAAAAAAAANAAAAAAAAAA	ENSSSCG00000015473_9_114023053_alt	1	21	-	35.5145	2.67E-12	4.53E-09	AAAAAAAAAAGAAAAAAAAAA	310021	298312	3'UTR
muscle	1	AAAAAAAAAANAAAAAAAAAA	ENSSSCG00000032060_6_6843701	1	21	+	35.2543	5.92E-12	4.53E-09	AAAAAAAAAAAAAAAAAAAAA	-411359	-434726	5'UTR
muscle	1	AAAAAAAAAANAAAAAAAAAA	ENSSSCG00000032060_6_6843701_alt	1	21	+	35.2543	5.92E-12	4.53E-09	AAAAAAAAAATAAAAAAAAAA	-411359	-434726	5'UTR
muscle	1	AAAAAAAAAANAAAAAAAAAA	ENSSSCG00000008316_3_71016919_alt	1	21	+	30.289	1.47E-10	8.17E-08	AACAAAAAAACAAAAAAAAAA	496079	485870	3'UTR
muscle	1	AAAAAAAAAANAAAAAAAAAA	ENSSSCG00000010878_10_17543884	1	21	-	30.289	1.47E-10	8.17E-08	AAAAAAAAAACCAAAAAAAAA	-14764	-108060	5'UTR
muscle	1	AAAAAAAAAANAAAAAAAAAA	ENSSSCG00000029687_1_243122306_alt	1	21	-	30.289	1.47E-10	8.17E-08	AAAAAAAAAACAAAAAAAAAC	67917	50605	3'UTR
muscle	1	AAAAAAAAAANAAAAAAAAAA	ENSSSCG00000008316_3_71016919	1	21	+	30.0289	3.19E-10	1.39E-07	AACAAAAAAAAAAAAAAAAAA	496079	485870	3'UTR
muscle	1	AAAAAAAAAANAAAAAAAAAA	ENSSSCG00000010878_10_17543884_alt	1	21	-	30.0289	3.19E-10	1.39E-07	AAAAAAAAAAACAAAAAAAAA	-14764	-108060	5'UTR
muscle	1	AAAAAAAAAANAAAAAAAAAA	ENSSSCG00000029687_1_243122306	1	21	-	30.0289	3.19E-10	1.39E-07	AAAAAAAAAAAAAAAAAAAAC	67917	50605	3'UTR
muscle	1	AAAAAAAAAANAAAAAAAAAA	ENSSSCG00000013467_2_72784184	1	21	-	25.0636	3.86E-09	1.24E-06	TAAAAAAAAAGGAAAAAAAAA	-3094948	-3109977	5'UTR
muscle	1	AAAAAAAAAANAAAAAAAAAA	ENSSSCG00000013722_2_70737395_alt	1	21	+	25.0636	3.86E-09	1.24E-06	AAGGAAAAAAGAAAAAAAAAA	-4424551	-4429742	5'UTR
muscle	1	AAAAAAAAAANAAAAAAAAAA	ENSSSCG00000014948_9_26121638_alt	1	21	-	25.0636	3.86E-09	1.24E-06	AAAAAGACAAGAAAAAAAAAA	-45770	-64730	5'UTR
muscle	1	AAAAAAAAAANAAAAAAAAAA	ENSSSCG00000025876_14_71630418	1	21	-	25.0636	3.86E-09	1.24E-06	AAAAAAAAAAGAAAGAAAGAA	-142938	-184576	5'UTR
muscle	1	AAAAAAAAAANAAAAAAAAAA	ENSSSCG00000031808_11_68468493_alt	1	21	-	25.0636	3.86E-09	1.24E-06	AAAAAAAAAGGAAAAAAAATA	63518	-851	ORF
muscle	1	AAAAAAAAAANAAAAAAAAAA	ENSSSCG00000013467_2_72784184_alt	1	21	-	24.8035	8.18E-09	2.08E-06	TAAAAAAAAAAGAAAAAAAAA	-3094948	-3109977	5'UTR
muscle	1	AAAAAAAAAANAAAAAAAAAA	ENSSSCG00000013722_2_70737395	1	21	+	24.8035	8.18E-09	2.08E-06	AAGGAAAAAAAAAAAAAAAAA	-4424551	-4429742	5'UTR
muscle	1	AAAAAAAAAANAAAAAAAAAA	ENSSSCG00000014948_9_26121638	1	21	-	24.8035	8.18E-09	2.08E-06	AAAAAGACAAAAAAAAAAAAA	-45770	-64730	5'UTR
muscle	1	AAAAAAAAAANAAAAAAAAAA	ENSSSCG00000025876_14_71630418_alt	1	21	-	24.8035	8.18E-09	2.08E-06	AAAAAAAAAATAAAGAAAGAA	-142938	-184576	5'UTR
muscle	1	AAAAAAAAAANAAAAAAAAAA	ENSSSCG00000031808_11_68468493	1	21	-	24.8035	8.18E-09	2.08E-06	AAAAAAAAAGAAAAAAAAATA	63518	-851	ORF
muscle	1	AAAAAAAAAANAAAAAAAAAA	ENSSSCG00000010179_14_59583512_alt	1	21	-	19.8382	6.43E-08	1.40E-05	AAAAAAAAAACAAAACTAAAC	-174554	-183781	5'UTR
muscle	1	AAAAAAAAAANAAAAAAAAAA	ENSSSCG00000025499_6_44711548_alt	1	21	-	19.8382	6.43E-08	1.40E-05	AGACCAAAAACAAAAAAAAAA	29395	15566	3'UTR
muscle	1	AAAAAAAAAANAAAAAAAAAA	ENSSSCG00000025870_9_73437646_alt	1	21	+	19.8382	6.43E-08	1.40E-05	GAAAAAAAAACAAACAAACAA	-370107	-413988	5'UTR
muscle	1	AAAAAAAAAANAAAAAAAAAA	ENSSSCG00000048711_3_110295680	1	21	+	19.8382	6.43E-08	1.40E-05	CAAAAAAAAAGAAAGAAAATA	-179343	-248043	5'UTR
muscle	1	AAAAAAAAAANAAAAAAAAAA	ENSSSCG00000010179_14_59583512	1	21	-	19.578	1.33E-07	2.39E-05	AAAAAAAAAAAAAAACTAAAC	-174554	-183781	5'UTR
muscle	1	AAAAAAAAAANAAAAAAAAAA	ENSSSCG00000022787_10_24859826	1	21	+	19.578	1.33E-07	2.39E-05	AAAAAAAAAAAATTATAAAAA	42267	532	3'UTR
muscle	1	AAAAAAAAAANAAAAAAAAAA	ENSSSCG00000022787_10_24859826_alt	1	21	+	19.578	1.33E-07	2.39E-05	AAAAAAAAAATATTATAAAAA	42267	532	3'UTR
muscle	1	AAAAAAAAAANAAAAAAAAAA	ENSSSCG00000025499_6_44711548	1	21	-	19.578	1.33E-07	2.39E-05	AGACCAAAAAAAAAAAAAAAA	29395	15566	3'UTR
muscle	1	AAAAAAAAAANAAAAAAAAAA	ENSSSCG00000025870_9_73437646	1	21	+	19.578	1.33E-07	2.39E-05	GAAAAAAAAAAAAACAAACAA	-370107	-413988	5'UTR
muscle	1	AAAAAAAAAANAAAAAAAAAA	ENSSSCG00000048711_3_110295680_alt	1	21	+	19.578	1.33E-07	2.39E-05	CAAAAAAAAAAAAAGAAAATA	-179343	-248043	5'UTR
muscle	1	AAAAAAAAAANAAAAAAAAAA	ENSSSCG00000004538_1_106028957_alt	1	21	+	14.6127	7.63E-07	0.00012	AACACATAAAGGAAAAAAAAA	-7072	-380092	5'UTR
muscle	1	AAAAAAAAAANAAAAAAAAAA	ENSSSCG00000004543_1_108031220	1	21	+	14.6127	7.63E-07	0.00012	AAAAAAAAAAGAAGAAGAAGG	1060580	1030446	3'UTR
muscle	1	AAAAAAAAAANAAAAAAAAAA	ENSSSCG00000009140_8_112362206	1	21	+	14.6127	7.63E-07	0.00012	CAAAAAATAAGTAAAATAAAA	-121186	-171732	5'UTR
muscle	1	AAAAAAAAAANAAAAAAAAAA	ENSSSCG00000025514_8_67188456_alt	1	21	+	14.6127	7.63E-07	0.00012	AAAAAAAAAACCAAGAAGGAA	-306577	-381052	5'UTR
muscle	1	AAAAAAAAAANAAAAAAAAAA	ENSSSCG00000036603_3_18462010_alt	1	21	+	14.6127	7.63E-07	0.00012	AAAAAAAAAAGAGAGAGAGAA	28451	15147	3'UTR
muscle	1	AAAAAAAAAANAAAAAAAAAA	ENSSSCG00000004538_1_106028957	1	21	+	14.3526	1.53E-06	0.000187	AACACATAAAAGAAAAAAAAA	-7072	-380092	5'UTR
muscle	1	AAAAAAAAAANAAAAAAAAAA	ENSSSCG00000004543_1_108031220_alt	1	21	+	14.3526	1.53E-06	0.000187	AAAAAAAAAAAAAGAAGAAGG	1060580	1030446	3'UTR
muscle	1	AAAAAAAAAANAAAAAAAAAA	ENSSSCG00000007145_17_31890225	1	21	+	14.3526	1.53E-06	0.000187	AAATAAAAATTAAATAAATAA	-132847	-144741	5'UTR
muscle	1	AAAAAAAAAANAAAAAAAAAA	ENSSSCG00000007145_17_31890225_alt	1	21	+	14.3526	1.53E-06	0.000187	AAATAAAAATAAAATAAATAA	-132847	-144741	5'UTR
muscle	1	AAAAAAAAAANAAAAAAAAAA	ENSSSCG00000009140_8_112362206_alt	1	21	+	14.3526	1.53E-06	0.000187	CAAAAAATAAATAAAATAAAA	-121186	-171732	5'UTR
muscle	1	AAAAAAAAAANAAAAAAAAAA	ENSSSCG00000025514_8_67188456	1	21	+	14.3526	1.53E-06	0.000187	AAAAAAAAAAACAAGAAGGAA	-306577	-381052	5'UTR
muscle	1	AAAAAAAAAANAAAAAAAAAA	ENSSSCG00000029323_9_8845264	1	21	+	14.3526	1.53E-06	0.000187	AAAAGCAAAATAAATAAATAA	-23447	-34536	5'UTR
muscle	1	AAAAAAAAAANAAAAAAAAAA	ENSSSCG00000029323_9_8845264_alt	1	21	+	14.3526	1.53E-06	0.000187	AAAAGCAAAAAAAATAAATAA	-23447	-34536	5'UTR
muscle	1	AAAAAAAAAANAAAAAAAAAA	ENSSSCG00000030565_9_36374356	1	21	-	14.3526	1.53E-06	0.000187	AAAGAAAAAATAAATAAATTA	932357	929945	3'UTR
muscle	1	AAAAAAAAAANAAAAAAAAAA	ENSSSCG00000030565_9_36374356_alt	1	21	-	14.3526	1.53E-06	0.000187	AAAGAAAAAAAAAATAAATTA	932357	929945	3'UTR
muscle	1	AAAAAAAAAANAAAAAAAAAA	ENSSSCG00000036603_3_18462010	1	21	+	14.3526	1.53E-06	0.000187	AAAAAAAAAAAAGAGAGAGAA	28451	15147	3'UTR
muscle	1	AAAAAAAAAANAAAAAAAAAA	ENSSSCG00000002387_7_99465852	1	21	+	9.38728	6.86E-06	0.000677	AAAGAAAGAGCAAAAAGACAA	140283	114951	3'UTR
muscle	1	AAAAAAAAAANAAAAAAAAAA	ENSSSCG00000002792_6_27609884	1	21	+	9.38728	6.86E-06	0.000677	AAAGACCGAGGAAAAAAAAAA	-198768	-203359	5'UTR
muscle	1	AAAAAAAAAANAAAAAAAAAA	ENSSSCG00000005514_1_260678887	1	21	+	9.38728	6.86E-06	0.000677	AAGACAGAAAGGCAAAAAAAA	577904	549786	3'UTR
muscle	1	AAAAAAAAAANAAAAAAAAAA	ENSSSCG00000014833_9_8310809_alt	1	21	+	9.38728	6.86E-06	0.000677	AAAAAAATAAGAAAATAATTT	54749	47733	3'UTR
muscle	1	AAAAAAAAAANAAAAAAAAAA	ENSSSCG00000017865_12_48868675_alt	1	21	+	9.38728	6.86E-06	0.000677	AAAAAAAAAAGGAAAGGAGGA	-862280	-883236	5'UTR
muscle	1	AAAAAAAAAANAAAAAAAAAA	ENSSSCG00000024361_1_11534716_alt	1	21	-	9.38728	6.86E-06	0.000677	GAAAGATTAGGAAAAAAAAAA	-31533	-113651	5'UTR
muscle	1	AAAAAAAAAANAAAAAAAAAA	ENSSSCG00000025138_6_59591660_alt	1	21	+	9.38728	6.86E-06	0.000677	AAAGAAATAGCAAAAAGACAA	115100	109948	3'UTR
muscle	1	AAAAAAAAAANAAAAAAAAAA	ENSSSCG00000025796_12_39682855_alt	1	21	-	9.38728	6.86E-06	0.000677	ATAAAAAACACACAAAAAGGA	-352692	-360595	5'UTR
muscle	1	AAAAAAAAAANAAAAAAAAAA	ENSSSCG00000027349_8_3798644	1	21	-	9.38728	6.86E-06	0.000677	CCCTAAAAAACCAAAAAAAAA	130415	37023	3'UTR
muscle	1	AAAAAAAAAANAAAAAAAAAA	ENSSSCG00000029029_3_17031277_alt	1	21	+	9.38728	6.86E-06	0.000677	AAAAAAAAAAGAAAGCTACAC	-47584	-72716	5'UTR
muscle	1	AAAAAAAAAANAAAAAAAAAA	ENSSSCG00000029781_14_47802774	1	21	+	9.38728	6.86E-06	0.000677	AAATAAATAAGTAATAATAAA	102666	100086	3'UTR
muscle	1	AAAAAAAAAANAAAAAAAAAA	ENSSSCG00000037767_5_26157479	1	21	+	9.38728	6.86E-06	0.000677	AAAACCAACCCAAAACAAAAA	3084472	3070642	3'UTR
muscle	1	AAAAAAAAAANAAAAAAAAAA	ENSSSCG00000002387_7_99465852_alt	1	21	+	9.12717	1.34E-05	0.00105	AAAGAAAGAGAAAAAAGACAA	140283	114951	3'UTR
muscle	1	AAAAAAAAAANAAAAAAAAAA	ENSSSCG00000002792_6_27609884_alt	1	21	+	9.12717	1.34E-05	0.00105	AAAGACCGAGAAAAAAAAAAA	-198768	-203359	5'UTR
muscle	1	AAAAAAAAAANAAAAAAAAAA	ENSSSCG00000003144_6_58279978	1	21	-	9.12717	1.34E-05	0.00105	AAAAAAAAAATATATATATAT	4092718	4062727	3'UTR
muscle	1	AAAAAAAAAANAAAAAAAAAA	ENSSSCG00000003144_6_58279978_alt	1	21	-	9.12717	1.34E-05	0.00105	AAAAAAAAAAAATATATATAT	4092718	4062727	3'UTR
muscle	1	AAAAAAAAAANAAAAAAAAAA	ENSSSCG00000005514_1_260678887_alt	1	21	+	9.12717	1.34E-05	0.00105	AAGACAGAAAAGCAAAAAAAA	577904	549786	3'UTR
muscle	1	AAAAAAAAAANAAAAAAAAAA	ENSSSCG00000009192_8_125673247	1	21	+	9.12717	1.34E-05	0.00105	AAAAAAAAAATATATATATAT	-413299	-553148	5'UTR
muscle	1	AAAAAAAAAANAAAAAAAAAA	ENSSSCG00000009192_8_125673247_alt	1	21	+	9.12717	1.34E-05	0.00105	AAAAAAAAAAAATATATATAT	-413299	-553148	5'UTR
muscle	1	AAAAAAAAAANAAAAAAAAAA	ENSSSCG00000014833_9_8310809	1	21	+	9.12717	1.34E-05	0.00105	AAAAAAATAAAAAAATAATTT	54749	47733	3'UTR
muscle	1	AAAAAAAAAANAAAAAAAAAA	ENSSSCG00000017865_12_48868675	1	21	+	9.12717	1.34E-05	0.00105	AAAAAAAAAAAGAAAGGAGGA	-862280	-883236	5'UTR
muscle	1	AAAAAAAAAANAAAAAAAAAA	ENSSSCG00000024361_1_11534716	1	21	-	9.12717	1.34E-05	0.00105	GAAAGATTAGAAAAAAAAAAA	-31533	-113651	5'UTR
muscle	1	AAAAAAAAAANAAAAAAAAAA	ENSSSCG00000025138_6_59591660	1	21	+	9.12717	1.34E-05	0.00105	AAAGAAATAGAAAAAAGACAA	115100	109948	3'UTR
muscle	1	AAAAAAAAAANAAAAAAAAAA	ENSSSCG00000025796_12_39682855	1	21	-	9.12717	1.34E-05	0.00105	ATAAAAAACAAACAAAAAGGA	-352692	-360595	5'UTR
muscle	1	AAAAAAAAAANAAAAAAAAAA	ENSSSCG00000027349_8_3798644_alt	1	21	-	9.12717	1.34E-05	0.00105	CCCTAAAAAAACAAAAAAAAA	130415	37023	3'UTR
muscle	1	AAAAAAAAAANAAAAAAAAAA	ENSSSCG00000029029_3_17031277	1	21	+	9.12717	1.34E-05	0.00105	AAAAAAAAAAAAAAGCTACAC	-47584	-72716	5'UTR
muscle	1	AAAAAAAAAANAAAAAAAAAA	ENSSSCG00000029781_14_47802774_alt	1	21	+	9.12717	1.34E-05	0.00105	AAATAAATAAATAATAATAAA	102666	100086	3'UTR
muscle	1	AAAAAAAAAANAAAAAAAAAA	ENSSSCG00000037767_5_26157479_alt	1	21	+	9.12717	1.34E-05	0.00105	AAAACCAACCTAAAACAAAAA	3084472	3070642	3'UTR
muscle	1	AAAAAAAAAANAAAAAAAAAA	ENSSSCG00000004193_1_31782466	1	21	+	4.16185	4.86E-05	0.00358	AAAAAAAAAGCAGTGCCAAAA	14129	-57136	ORF
muscle	1	AAAAAAAAAANAAAAAAAAAA	ENSSSCG00000027767_14_83413502	1	21	-	4.16185	4.86E-05	0.00358	AAAAAAAAAACAACTTAATCT	-4592088	-4698520	5'UTR
muscle	1	AAAAAAAAAANAAAAAAAAAA	ENSSSCG00000028581_8_19262668	1	21	+	4.16185	4.86E-05	0.00358	GTAATAAAATGAAAAGAGAAA	10563	-32232	ORF
muscle	1	AAAAAAAAAANAAAAAAAAAA	ENSSSCG00000028581_8_19262668_alt	1	21	+	4.16185	4.86E-05	0.00358	GTAATAAAATCAAAAGAGAAA	10563	-32232	ORF
muscle	1	AAAAAAAAAANAAAAAAAAAA	ENSSSCG00000032711_6_49420088	1	21	-	4.16185	4.86E-05	0.00358	ACACACACACCAAAAAAAGAA	-9850	-14666	5'UTR
muscle	1	AAAAAAAAAANAAAAAAAAAA	ENSSSCG00000004193_1_31782466_alt	1	21	+	3.90173	9.15E-05	0.00583	AAAAAAAAAGTAGTGCCAAAA	14129	-57136	ORF
muscle	1	AAAAAAAAAANAAAAAAAAAA	ENSSSCG00000010368_14_88012755	1	21	+	3.90173	9.15E-05	0.00583	GAAATAAATTTAAAAAAAATG	-7205	-41466	5'UTR
muscle	1	AAAAAAAAAANAAAAAAAAAA	ENSSSCG00000010368_14_88012755_alt	1	21	+	3.90173	9.15E-05	0.00583	GAAATAAATTAAAAAAAAATG	-7205	-41466	5'UTR
muscle	1	AAAAAAAAAANAAAAAAAAAA	ENSSSCG00000010797_3_22747909	1	21	-	3.90173	9.15E-05	0.00583	GGCAAAAAAAAAATAATAATA	92532	65612	3'UTR
muscle	1	AAAAAAAAAANAAAAAAAAAA	ENSSSCG00000010797_3_22747909_alt	1	21	-	3.90173	9.15E-05	0.00583	GGCAAAAAAATAATAATAATA	92532	65612	3'UTR
muscle	1	AAAAAAAAAANAAAAAAAAAA	ENSSSCG00000017968_12_53206803	1	21	-	3.90173	9.15E-05	0.00583	AATAATAATTTAAATAAAATA	25161	5543	3'UTR
muscle	1	AAAAAAAAAANAAAAAAAAAA	ENSSSCG00000017968_12_53206803_alt	1	21	-	3.90173	9.15E-05	0.00583	AATAATAATTAAAATAAAATA	25161	5543	3'UTR
muscle	1	AAAAAAAAAANAAAAAAAAAA	ENSSSCG00000027767_14_83413502_alt	1	21	-	3.90173	9.15E-05	0.00583	AAAAAAAAAAAAACTTAATCT	-4592088	-4698520	5'UTR
muscle	1	AAAAAAAAAANAAAAAAAAAA	ENSSSCG00000028020_3_49048210	1	21	-	3.90173	9.15E-05	0.00583	AAAAAAAAAATTTTTAAAGTA	633230	577038	3'UTR
muscle	1	AAAAAAAAAANAAAAAAAAAA	ENSSSCG00000028020_3_49048210_alt	1	21	-	3.90173	9.15E-05	0.00583	AAAAAAAAAAATTTTAAAGTA	633230	577038	3'UTR
muscle	1	AAAAAAAAAANAAAAAAAAAA	ENSSSCG00000032711_6_49420088_alt	1	21	-	3.90173	9.15E-05	0.00583	ACACACACACAAAAAAAAGAA	-9850	-14666	5'UTR
muscle	1	AAAAAAAAAANAAAAAAAAAA	ENSSSCG00000051033_1_273564214	1	21	-	3.90173	9.15E-05	0.00583	AGGCAAAAAAAAAATAAACAG	-4114	-7243	5'UTR
muscle	1	AAAAAAAAAANAAAAAAAAAA	ENSSSCG00000051033_1_273564214_alt	1	21	-	3.90173	9.15E-05	0.00583	AGGCAAAAAATAAATAAACAG	-4114	-7243	5'UTR
muscle	1	AAAAAAAAAANAAAAAAAAAA	ENSSSCG00000000840_5_79435721_alt	1	21	+	-1.06358	0.000278	0.0153	AAAAAAAAAAGTAAGGCAGGT	38888	30712	3'UTR
muscle	1	AAAAAAAAAANAAAAAAAAAA	ENSSSCG00000001022_7_4508554	1	21	+	-1.06358	0.000278	0.0153	AAATAAATAAGTAAGTAAATG	177331	154451	3'UTR
muscle	1	AAAAAAAAAANAAAAAAAAAA	ENSSSCG00000004577_1_111251426_alt	1	21	-	-1.06358	0.000278	0.0153	CCCAAAGAAACAGCAAAAAGA	-238334	-307983	5'UTR
muscle	1	AAAAAAAAAANAAAAAAAAAA	ENSSSCG00000004941_1_164366017_alt	1	21	+	-1.06358	0.000278	0.0153	CAAAAAGAAAGAAGGAAATGG	55569	14088	3'UTR
muscle	1	AAAAAAAAAANAAAAAAAAAA	ENSSSCG00000006912_4_125466152	1	21	-	-1.06358	0.000278	0.0153	ATGGCAAAAACAAAATATGAA	-56165	-140238	5'UTR
muscle	1	AAAAAAAAAANAAAAAAAAAA	ENSSSCG00000006912_4_125466152_alt	1	21	-	-1.06358	0.000278	0.0153	ATGGCAAAAAGAAAATATGAA	-56165	-140238	5'UTR
muscle	1	AAAAAAAAAANAAAAAAAAAA	ENSSSCG00000008207_3_57363361_alt	1	21	+	-1.06358	0.000278	0.0153	AAATAAACAAGCTGATGAAAA	23585	-7382	ORF
muscle	1	AAAAAAAAAANAAAAAAAAAA	ENSSSCG00000008225_3_58623078_alt	1	21	+	-1.06358	0.000278	0.0153	TGGCCAAAAAGGAAAAAAACA	47710	12091	3'UTR
muscle	1	AAAAAAAAAANAAAAAAAAAA	ENSSSCG00000009270_11_1010630_alt	1	21	-	-1.06358	0.000278	0.0153	TAAAATAAAACTAACGTAACA	67161	-12136	ORF
muscle	1	AAAAAAAAAANAAAAAAAAAA	ENSSSCG00000009748_14_24498484	1	21	-	-1.06358	0.000278	0.0153	CCAAAAAAAAGAGAGAGAGAG	103734	-220742	ORF
muscle	1	AAAAAAAAAANAAAAAAAAAA	ENSSSCG00000010929_10_24974884_alt	1	21	-	-1.06358	0.000278	0.0153	AGCAAAAAATGAATTGAATAA	-42908	-49480	5'UTR
muscle	1	AAAAAAAAAANAAAAAAAAAA	ENSSSCG00000033107_1_8581127	1	21	+	-1.06358	0.000278	0.0153	CCGAAAAAGCCAAAAAAAAGG	25068	19014	3'UTR
muscle	1	AAAAAAAAAANAAAAAAAAAA	ENSSSCG00000034407_5_42410563_alt	1	21	-	-1.06358	0.000278	0.0153	TAGCAAAAGACATAAAGACAA	-108092	-141265	5'UTR
muscle	1	AAAAAAAAAANAAAAAAAAAA	ENSSSCG00000035038_1_114620616	1	21	+	-1.06358	0.000278	0.0153	TCAAAAAATTGAAAATAGAAC	-21793	-196453	5'UTR
muscle	1	AAAAAAAAAANAAAAAAAAAA	ENSSSCG00000046102_15_124576721_alt	1	21	-	-1.06358	0.000278	0.0153	AATGGCAAAAGAGACCAAAAA	8286	-31208	ORF
muscle	1	AAAAAAAAAANAAAAAAAAAA	ENSSSCG00000000570_5_50880556	1	21	+	-1.3237	0.000504	0.0227	AATTTAAATTAAAAAAAAATC	-159958	-249990	5'UTR
muscle	1	AAAAAAAAAANAAAAAAAAAA	ENSSSCG00000000570_5_50880556_alt	1	21	+	-1.3237	0.000504	0.0227	AATTTAAATTTAAAAAAAATC	-159958	-249990	5'UTR
muscle	1	AAAAAAAAAANAAAAAAAAAA	ENSSSCG00000000840_5_79435721	1	21	+	-1.3237	0.000504	0.0227	AAAAAAAAAAATAAGGCAGGT	38888	30712	3'UTR
muscle	1	AAAAAAAAAANAAAAAAAAAA	ENSSSCG00000001022_7_4508554_alt	1	21	+	-1.3237	0.000504	0.0227	AAATAAATAAATAAGTAAATG	177331	154451	3'UTR
muscle	1	AAAAAAAAAANAAAAAAAAAA	ENSSSCG00000003620_6_90384801	1	21	+	-1.3237	0.000504	0.0227	ATAAATTATTTAAAAAAAATC	-942055	-977706	5'UTR
muscle	1	AAAAAAAAAANAAAAAAAAAA	ENSSSCG00000003620_6_90384801_alt	1	21	+	-1.3237	0.000504	0.0227	ATAAATTATTAAAAAAAAATC	-942055	-977706	5'UTR
muscle	1	AAAAAAAAAANAAAAAAAAAA	ENSSSCG00000004577_1_111251426	1	21	-	-1.3237	0.000504	0.0227	CCCAAAGAAATAGCAAAAAGA	-238334	-307983	5'UTR
muscle	1	AAAAAAAAAANAAAAAAAAAA	ENSSSCG00000004941_1_164366017	1	21	+	-1.3237	0.000504	0.0227	CAAAAAGAAAAAAGGAAATGG	55569	14088	3'UTR
muscle	1	AAAAAAAAAANAAAAAAAAAA	ENSSSCG00000008207_3_57363361	1	21	+	-1.3237	0.000504	0.0227	AAATAAACAAACTGATGAAAA	23585	-7382	ORF
muscle	1	AAAAAAAAAANAAAAAAAAAA	ENSSSCG00000008225_3_58623078	1	21	+	-1.3237	0.000504	0.0227	TGGCCAAAAAAGAAAAAAACA	47710	12091	3'UTR
muscle	1	AAAAAAAAAANAAAAAAAAAA	ENSSSCG00000009270_11_1010630	1	21	-	-1.3237	0.000504	0.0227	TAAAATAAAATTAACGTAACA	67161	-12136	ORF
muscle	1	AAAAAAAAAANAAAAAAAAAA	ENSSSCG00000009748_14_24498484_alt	1	21	-	-1.3237	0.000504	0.0227	CCAAAAAAAAAAGAGAGAGAG	103734	-220742	ORF
muscle	1	AAAAAAAAAANAAAAAAAAAA	ENSSSCG00000010320_14_77836136	1	21	-	-1.3237	0.000504	0.0227	CCAAAAAAAAAAATAATTACG	69450	56054	3'UTR
muscle	1	AAAAAAAAAANAAAAAAAAAA	ENSSSCG00000010320_14_77836136_alt	1	21	-	-1.3237	0.000504	0.0227	CCAAAAAAAATAATAATTACG	69450	56054	3'UTR
muscle	1	AAAAAAAAAANAAAAAAAAAA	ENSSSCG00000010929_10_24974884	1	21	-	-1.3237	0.000504	0.0227	AGCAAAAAATAAATTGAATAA	-42908	-49480	5'UTR
muscle	1	AAAAAAAAAANAAAAAAAAAA	ENSSSCG00000032119_3_16370648	1	21	-	-1.3237	0.000504	0.0227	AAAAAAAATAAAAAAGGGTTC	251246	214781	3'UTR
muscle	1	AAAAAAAAAANAAAAAAAAAA	ENSSSCG00000032119_3_16370648_alt	1	21	-	-1.3237	0.000504	0.0227	AAAAAAAATATAAAAGGGTTC	251246	214781	3'UTR
muscle	1	AAAAAAAAAANAAAAAAAAAA	ENSSSCG00000032424_13_1130209	1	21	+	-1.3237	0.000504	0.0227	AAACAAAAAAACTGACACATA	-2168	-5029	5'UTR
muscle	1	AAAAAAAAAANAAAAAAAAAA	ENSSSCG00000032424_13_1130209_alt	1	21	+	-1.3237	0.000504	0.0227	AAACAAAAAATCTGACACATA	-2168	-5029	5'UTR
muscle	1	AAAAAAAAAANAAAAAAAAAA	ENSSSCG00000033107_1_8581127_alt	1	21	+	-1.3237	0.000504	0.0227	CCGAAAAAGCAAAAAAAAAGG	25068	19014	3'UTR
muscle	1	AAAAAAAAAANAAAAAAAAAA	ENSSSCG00000034407_5_42410563	1	21	-	-1.3237	0.000504	0.0227	TAGCAAAAGATATAAAGACAA	-108092	-141265	5'UTR
muscle	1	AAAAAAAAAANAAAAAAAAAA	ENSSSCG00000035038_1_114620616_alt	1	21	+	-1.3237	0.000504	0.0227	TCAAAAAATTAAAAATAGAAC	-21793	-196453	5'UTR
muscle	1	AAAAAAAAAANAAAAAAAAAA	ENSSSCG00000036007_12_60080093	1	21	+	-1.3237	0.000504	0.0227	ATAAATAAATAAATTAATTAA	-57473	-63227	5'UTR
muscle	1	AAAAAAAAAANAAAAAAAAAA	ENSSSCG00000036007_12_60080093_alt	1	21	+	-1.3237	0.000504	0.0227	ATAAATAAATTAATTAATTAA	-57473	-63227	5'UTR
muscle	1	AAAAAAAAAANAAAAAAAAAA	ENSSSCG00000046102_15_124576721	1	21	-	-1.3237	0.000504	0.0227	AATGGCAAAAAAGACCAAAAA	8286	-31208	ORF
muscle	1	AAAAAAAAAANAAAAAAAAAA	ENSSSCG00000003580_6_85090750_alt	1	21	+	-6.28902	0.0013	0.0495	AAACAACCCCCAAAAAAGGAG	95049	14470	3'UTR
muscle	1	AAAAAAAAAANAAAAAAAAAA	ENSSSCG00000007337_17_40764484_alt	1	21	-	-6.28902	0.0013	0.0495	TATAAAGATAGTCAAATAGAA	-10235	-173799	5'UTR
muscle	1	AAAAAAAAAANAAAAAAAAAA	ENSSSCG00000009211_8_130531577_alt	1	21	+	-6.28902	0.0013	0.0495	AAAAATGGAAGGAGGAATCAA	3967	3492	3'UTR
muscle	1	AAAAAAAAAANAAAAAAAAAA	ENSSSCG00000009238_8_135151378	1	21	-	-6.28902	0.0013	0.0495	CAGAATTAGACAGAAAAGTAA	20899	-639	ORF
muscle	1	AAAAAAAAAANAAAAAAAAAA	ENSSSCG00000010861_10_14708492	1	21	-	-6.28902	0.0013	0.0495	AAGAGAAAACCGAAATATGAT	111893	65870	3'UTR
muscle	1	AAAAAAAAAANAAAAAAAAAA	ENSSSCG00000013304_2_26808709	1	21	+	-6.28902	0.0013	0.0495	ATTTTTACAACAAAAATATAA	18283	-22537	ORF
muscle	1	AAAAAAAAAANAAAAAAAAAA	ENSSSCG00000013326_2_29571196	1	21	+	-6.28902	0.0013	0.0495	AAAATGAAAAGTGTAACAGTA	206001	-53236	ORF
muscle	1	AAAAAAAAAANAAAAAAAAAA	ENSSSCG00000014123_2_89149154_alt	1	21	+	-6.28902	0.0013	0.0495	CCAACTATAACGGAAAAAATA	36812	7020	3'UTR
muscle	1	AAAAAAAAAANAAAAAAAAAA	ENSSSCG00000015268_9_63931833	1	21	-	-6.28902	0.0013	0.0495	AAAGTAAGAACACTAATACAT	119730	37178	3'UTR
muscle	1	AAAAAAAAAANAAAAAAAAAA	ENSSSCG00000015343_9_77934792	1	21	-	-6.28902	0.0013	0.0495	CAAAACTCAAGCTTGAAAAAA	83029	44810	3'UTR
muscle	1	AAAAAAAAAANAAAAAAAAAA	ENSSSCG00000015570_9_126793852	1	21	-	-6.28902	0.0013	0.0495	AAGAAAAGAAGTTAAGGATTA	-313876	-324539	5'UTR
muscle	1	AAAAAAAAAANAAAAAAAAAA	ENSSSCG00000015857_15_59226736	1	21	+	-6.28902	0.0013	0.0495	TTTTCAAAAACACAAAGATAA	38311	-63516	ORF
muscle	1	AAAAAAAAAANAAAAAAAAAA	ENSSSCG00000017902_12_51871048	1	21	+	-6.28902	0.0013	0.0495	AAAAAAATAACACAAGTTCTG	-60754	-76856	5'UTR
muscle	1	AAAAAAAAAANAAAAAAAAAA	ENSSSCG00000021988_17_3509381	1	21	+	-6.28902	0.0013	0.0495	TAAAGAAATTCACAGAAAACT	196697	20642	3'UTR
muscle	1	AAAAAAAAAANAAAAAAAAAA	ENSSSCG00000023166_12_53114725_alt	1	21	+	-6.28902	0.0013	0.0495	ACCCAAAAGGGAGAAAGAAAG	51842	50732	3'UTR
muscle	1	AAAAAAAAAANAAAAAAAAAA	ENSSSCG00000026705_10_12157280_alt	1	21	+	-6.28902	0.0013	0.0495	ATTAAAAAAACAAATCATCCT	513345	445437	3'UTR
muscle	1	AAAAAAAAAANAAAAAAAAAA	ENSSSCG00000031938_7_75191110	1	21	-	-6.28902	0.0013	0.0495	GGCCAAAAAAGAAAGTCAATA	120974	105482	3'UTR
muscle	1	AAAAAAAAAANAAAAAAAAAA	ENSSSCG00000032062_2_143355263_alt	1	21	-	-6.28902	0.0013	0.0495	CAACAGACGCGTAGAAAAAAA	976754	970955	3'UTR
muscle	1	AAAAAAAAAANAAAAAAAAAA	ENSSSCG00000033506_9_12500347	1	21	+	-6.28902	0.0013	0.0495	AAAACTAAGACATACAGAATG	85515	71650	3'UTR
muscle	1	AAAAAAAAAANAAAAAAAAAA	ENSSSCG00000038663_1_56271876	1	21	+	-6.28902	0.0013	0.0495	GAAATGGCAAGAAGACAATAA	87122	-2989	ORF
muscle	1	AAAAAAAAAANAAAAAAAAAA	ENSSSCG00000039861_1_253985867	1	21	-	-6.28902	0.0013	0.0495	AAAAGAAACTGAAAACCAGTG	23298	20155	3'UTR
muscle	1	AAAAAAAAAANAAAAAAAAAA	ENSSSCG00000040657_7_69990541	1	21	-	-6.28902	0.0013	0.0495	AAGCAAGGCAGTATATAAAAA	1519664	1414833	3'UTR
muscle	1	AAAAAAAAAANAAAAAAAAAA	ENSSSCG00000040657_7_69990541_alt	1	21	-	-6.28902	0.0013	0.0495	AAGCAAGGCACTATATAAAAA	1519664	1414833	3'UTR
muscle	1	AAAAAAAAAANAAAAAAAAAA	ENSSSCG00000040937_2_18538623_alt	1	21	+	-6.28902	0.0013	0.0495	ATAAAACGTACCCAAACTAAA	-90331	-129636	5'UTR
muscle	1	AAAAAAAAAANAAAAAAAAAA	ENSSSCG00000047115_2_130462602_alt	1	21	-	-6.28902	0.0013	0.0495	CACACACACACATATAAAATA	-58221	-108160	5'UTR
muscle	1	AAAAAAAAAANAAAAAAAAAA	ENSSSCG00000002776_6_28899436	1	21	+	-6.54913	0.00228	0.0676	AAAAAAAAAAATTTCTAAGTT	-767451	-808943	5'UTR
muscle	1	AAAAAAAAAANAAAAAAAAAA	ENSSSCG00000002776_6_28899436_alt	1	21	+	-6.54913	0.00228	0.0676	AAAAAAAAAATTTTCTAAGTT	-767451	-808943	5'UTR
muscle	1	AAAAAAAAAANAAAAAAAAAA	ENSSSCG00000003580_6_85090750	1	21	+	-6.54913	0.00228	0.0676	AAACAACCCCAAAAAAAGGAG	95049	14470	3'UTR
muscle	1	AAAAAAAAAANAAAAAAAAAA	ENSSSCG00000007337_17_40764484	1	21	-	-6.54913	0.00228	0.0676	TATAAAGATAATCAAATAGAA	-10235	-173799	5'UTR
muscle	1	AAAAAAAAAANAAAAAAAAAA	ENSSSCG00000008200_3_56602831	1	21	+	-6.54913	0.00228	0.0676	ATATTTATATTAAAAAAAACT	-173981	-179823	5'UTR
muscle	1	AAAAAAAAAANAAAAAAAAAA	ENSSSCG00000008200_3_56602831_alt	1	21	+	-6.54913	0.00228	0.0676	ATATTTATATAAAAAAAAACT	-173981	-179823	5'UTR
muscle	1	AAAAAAAAAANAAAAAAAAAA	ENSSSCG00000009211_8_130531577	1	21	+	-6.54913	0.00228	0.0676	AAAAATGGAATGAGGAATCAA	3967	3492	3'UTR
muscle	1	AAAAAAAAAANAAAAAAAAAA	ENSSSCG00000009238_8_135151378_alt	1	21	-	-6.54913	0.00228	0.0676	CAGAATTAGATAGAAAAGTAA	20899	-639	ORF
muscle	1	AAAAAAAAAANAAAAAAAAAA	ENSSSCG00000010861_10_14708492_alt	1	21	-	-6.54913	0.00228	0.0676	AAGAGAAAACAGAAATATGAT	111893	65870	3'UTR
muscle	1	AAAAAAAAAANAAAAAAAAAA	ENSSSCG00000012744_23_122394504	1	21	-	-6.54913	0.00228	0.0676	ATGCAGGGTTTAAAAAAAAAA	141366	62172	3'UTR
muscle	1	AAAAAAAAAANAAAAAAAAAA	ENSSSCG00000012744_23_122394504_alt	1	21	-	-6.54913	0.00228	0.0676	ATGCAGGGTTAAAAAAAAAAA	141366	62172	3'UTR
muscle	1	AAAAAAAAAANAAAAAAAAAA	ENSSSCG00000013295_2_25483522	1	21	+	-6.54913	0.00228	0.0676	ATTATAGTTTTAAAAAAAATA	-104957	-206514	5'UTR
muscle	1	AAAAAAAAAANAAAAAAAAAA	ENSSSCG00000013295_2_25483522_alt	1	21	+	-6.54913	0.00228	0.0676	ATTATAGTTTAAAAAAAAATA	-104957	-206514	5'UTR
muscle	1	AAAAAAAAAANAAAAAAAAAA	ENSSSCG00000013304_2_26808709_alt	1	21	+	-6.54913	0.00228	0.0676	ATTTTTACAATAAAAATATAA	18283	-22537	ORF
muscle	1	AAAAAAAAAANAAAAAAAAAA	ENSSSCG00000013326_2_29571196_alt	1	21	+	-6.54913	0.00228	0.0676	AAAATGAAAAATGTAACAGTA	206001	-53236	ORF
muscle	1	AAAAAAAAAANAAAAAAAAAA	ENSSSCG00000014123_2_89149154	1	21	+	-6.54913	0.00228	0.0676	CCAACTATAATGGAAAAAATA	36812	7020	3'UTR
muscle	1	AAAAAAAAAANAAAAAAAAAA	ENSSSCG00000015268_9_63931833_alt	1	21	-	-6.54913	0.00228	0.0676	AAAGTAAGAAAACTAATACAT	119730	37178	3'UTR
muscle	1	AAAAAAAAAANAAAAAAAAAA	ENSSSCG00000015343_9_77934792_alt	1	21	-	-6.54913	0.00228	0.0676	CAAAACTCAATCTTGAAAAAA	83029	44810	3'UTR
muscle	1	AAAAAAAAAANAAAAAAAAAA	ENSSSCG00000015570_9_126793852_alt	1	21	-	-6.54913	0.00228	0.0676	AAGAAAAGAAATTAAGGATTA	-313876	-324539	5'UTR
muscle	1	AAAAAAAAAANAAAAAAAAAA	ENSSSCG00000015857_15_59226736_alt	1	21	+	-6.54913	0.00228	0.0676	TTTTCAAAAATACAAAGATAA	38311	-63516	ORF
muscle	1	AAAAAAAAAANAAAAAAAAAA	ENSSSCG00000016002_15_86200992	1	21	-	-6.54913	0.00228	0.0676	AGTAAGATAGTGTAAAAATAA	-1466810	-1665069	5'UTR
muscle	1	AAAAAAAAAANAAAAAAAAAA	ENSSSCG00000016002_15_86200992_alt	1	21	-	-6.54913	0.00228	0.0676	AGTAAGATAGAGTAAAAATAA	-1466810	-1665069	5'UTR
muscle	1	AAAAAAAAAANAAAAAAAAAA	ENSSSCG00000017902_12_51871048_alt	1	21	+	-6.54913	0.00228	0.0676	AAAAAAATAATACAAGTTCTG	-60754	-76856	5'UTR
muscle	1	AAAAAAAAAANAAAAAAAAAA	ENSSSCG00000021988_17_3509381_alt	1	21	+	-6.54913	0.00228	0.0676	TAAAGAAATTAACAGAAAACT	196697	20642	3'UTR
muscle	1	AAAAAAAAAANAAAAAAAAAA	ENSSSCG00000023166_12_53114725	1	21	+	-6.54913	0.00228	0.0676	ACCCAAAAGGAAGAAAGAAAG	51842	50732	3'UTR
muscle	1	AAAAAAAAAANAAAAAAAAAA	ENSSSCG00000023478_12_44703994	1	21	+	-6.54913	0.00228	0.0676	AGAGAAAAAAAATTATTATTA	-17744	-26492	5'UTR
muscle	1	AAAAAAAAAANAAAAAAAAAA	ENSSSCG00000023478_12_44703994_alt	1	21	+	-6.54913	0.00228	0.0676	AGAGAAAAAATATTATTATTA	-17744	-26492	5'UTR
muscle	1	AAAAAAAAAANAAAAAAAAAA	ENSSSCG00000025492_14_76672790	1	21	+	-6.54913	0.00228	0.0676	ACTCCAGTTTTAAAAAAAAAA	754619	716709	3'UTR
muscle	1	AAAAAAAAAANAAAAAAAAAA	ENSSSCG00000025492_14_76672790_alt	1	21	+	-6.54913	0.00228	0.0676	ACTCCAGTTTAAAAAAAAAAA	754619	716709	3'UTR
muscle	1	AAAAAAAAAANAAAAAAAAAA	ENSSSCG00000026705_10_12157280	1	21	+	-6.54913	0.00228	0.0676	ATTAAAAAAAAAAATCATCCT	513345	445437	3'UTR
muscle	1	AAAAAAAAAANAAAAAAAAAA	ENSSSCG00000028506_6_158396923	1	21	-	-6.54913	0.00228	0.0676	GAACTGCAAAATAAAACAAAC	58270	-35148	ORF
muscle	1	AAAAAAAAAANAAAAAAAAAA	ENSSSCG00000028506_6_158396923_alt	1	21	-	-6.54913	0.00228	0.0676	GAACTGCAAATTAAAACAAAC	58270	-35148	ORF
muscle	1	AAAAAAAAAANAAAAAAAAAA	ENSSSCG00000031476_13_120641297	1	21	+	-6.54913	0.00228	0.0676	AAAAAAAAAAATTTTTTAATT	845964	785798	3'UTR
muscle	1	AAAAAAAAAANAAAAAAAAAA	ENSSSCG00000031476_13_120641297_alt	1	21	+	-6.54913	0.00228	0.0676	AAAAAAAAAATTTTTTTAATT	845964	785798	3'UTR
muscle	1	AAAAAAAAAANAAAAAAAAAA	ENSSSCG00000031810_7_55378946	1	21	-	-6.54913	0.00228	0.0676	ACAAAACAAAAGCATAGTCAA	-419808	-449186	5'UTR
muscle	1	AAAAAAAAAANAAAAAAAAAA	ENSSSCG00000031810_7_55378946_alt	1	21	-	-6.54913	0.00228	0.0676	ACAAAACAAATGCATAGTCAA	-419808	-449186	5'UTR
muscle	1	AAAAAAAAAANAAAAAAAAAA	ENSSSCG00000031938_7_75191110_alt	1	21	-	-6.54913	0.00228	0.0676	GGCCAAAAAAAAAAGTCAATA	120974	105482	3'UTR
muscle	1	AAAAAAAAAANAAAAAAAAAA	ENSSSCG00000032062_2_143355263	1	21	-	-6.54913	0.00228	0.0676	CAACAGACGCATAGAAAAAAA	976754	970955	3'UTR
muscle	1	AAAAAAAAAANAAAAAAAAAA	ENSSSCG00000033506_9_12500347_alt	1	21	+	-6.54913	0.00228	0.0676	AAAACTAAGATATACAGAATG	85515	71650	3'UTR
muscle	1	AAAAAAAAAANAAAAAAAAAA	ENSSSCG00000037399_3_85819095	1	21	-	-6.54913	0.00228	0.0676	ACGACAAAAATATATATATAT	129079	124993	3'UTR
muscle	1	AAAAAAAAAANAAAAAAAAAA	ENSSSCG00000037399_3_85819095_alt	1	21	-	-6.54913	0.00228	0.0676	ACGACAAAAAAATATATATAT	129079	124993	3'UTR
muscle	1	AAAAAAAAAANAAAAAAAAAA	ENSSSCG00000038663_1_56271876_alt	1	21	+	-6.54913	0.00228	0.0676	GAAATGGCAAAAAGACAATAA	87122	-2989	ORF
muscle	1	AAAAAAAAAANAAAAAAAAAA	ENSSSCG00000039861_1_253985867_alt	1	21	-	-6.54913	0.00228	0.0676	AAAAGAAACTAAAAACCAGTG	23298	20155	3'UTR
muscle	1	AAAAAAAAAANAAAAAAAAAA	ENSSSCG00000040937_2_18538623	1	21	+	-6.54913	0.00228	0.0676	ATAAAACGTATCCAAACTAAA	-90331	-129636	5'UTR
muscle	1	AAAAAAAAAANAAAAAAAAAA	ENSSSCG00000047115_2_130462602	1	21	-	-6.54913	0.00228	0.0676	CACACACACATATATAAAATA	-58221	-108160	5'UTR
muscle	2	GATCCNGYGTTGCYG	ENSSSCG00000001973_7_68148750	7	21	+	25.6727	8.69E-10	9.00E-06	GATCCGGCGTTGCCG	702258	602793	3'UTR
muscle	2	GATCCNGYGTTGCYG	ENSSSCG00000005247_1_222541270	5	19	+	25.6727	8.69E-10	9.00E-06	GATCCCGCGTTGCCG	66631	-65171	ORF
muscle	2	GATCCNGYGTTGCYG	ENSSSCG00000034017_6_88436679_alt	7	21	+	25.6727	8.69E-10	9.00E-06	GATCCGGCGTTGCCG	-174783	-214586	5'UTR
muscle	2	GATCCNGYGTTGCYG	ENSSSCG00000047072_8_3787027_alt	4	18	+	25.6727	8.69E-10	9.00E-06	GATCCGGCGTTGCCG	-17883	-22115	5'UTR
muscle	2	GATCCNGYGTTGCYG	ENSSSCG00000009822_14_31713659_alt	1	15	-	25.4061	4.04E-09	2.09E-05	GATCCGGCGTTGCTG	-136312	-145673	5'UTR
muscle	2	GATCCNGYGTTGCYG	ENSSSCG00000021359_3_102176209_alt	4	18	-	25.4061	4.04E-09	2.09E-05	GATCCCGCGTTGCTG	-362377	-384970	5'UTR
muscle	2	GATCCNGYGTTGCYG	ENSSSCG00000022906_6_58028192_alt	6	20	+	25.4061	4.04E-09	2.09E-05	GATCCCGCGTTGCTG	-435056	-446263	5'UTR
muscle	2	GATCCNGYGTTGCYG	ENSSSCG00000047072_8_3787027	4	18	+	25.4061	4.04E-09	2.09E-05	GATCCGGTGTTGCCG	-17883	-22115	5'UTR
muscle	2	GATCCNGYGTTGCYG	ENSSSCG00000006488_4_93732555	4	18	-	24.8848	9.48E-09	2.46E-05	GATCCTGTGTTGCTG	-26403	-29018	5'UTR
muscle	2	GATCCNGYGTTGCYG	ENSSSCG00000017920_12_50654835	4	18	+	25.1515	6.62E-09	2.46E-05	GATCCAGCGTTGCTG	-1478743	-1494747	5'UTR
muscle	2	GATCCNGYGTTGCYG	ENSSSCG00000017920_12_50654835_alt	4	18	+	24.8848	9.48E-09	2.46E-05	GATCCAGTGTTGCTG	-1478743	-1494747	5'UTR
muscle	2	GATCCNGYGTTGCYG	ENSSSCG00000022906_6_58028192	6	20	+	25.1515	6.62E-09	2.46E-05	GATCCTGCGTTGCTG	-435056	-446263	5'UTR
muscle	2	GATCCNGYGTTGCYG	ENSSSCG00000029507_8_136587061	2	16	-	25.1394	7.91E-09	2.46E-05	GATCCGGTGTTGCTG	515707	-3472	ORF
muscle	2	GATCCNGYGTTGCYG	ENSSSCG00000029507_8_136587061_alt	2	16	-	24.8848	9.48E-09	2.46E-05	GATCCAGTGTTGCTG	515707	-3472	ORF
muscle	2	GATCCNGYGTTGCYG	ENSSSCG00000031639_6_87846231	4	18	+	24.8848	9.48E-09	2.46E-05	GATCCTGTGTTGCTG	-33546	-93242	5'UTR
muscle	2	GATCCNGYGTTGCYG	ENSSSCG00000031639_6_87846231_alt	4	18	+	25.1515	6.62E-09	2.46E-05	GATCCTGCGTTGCTG	-33546	-93242	5'UTR
muscle	2	GATCCNGYGTTGCYG	ENSSSCG00000021359_3_102176209	4	18	-	20.8727	2.27E-08	5.54E-05	GATCCCGAGTTGCTG	-362377	-384970	5'UTR
muscle	2	GATCCNGYGTTGCYG	ENSSSCG00000006488_4_93732555_alt	4	18	-	20.6182	2.84E-08	6.55E-05	GATCCTGGGTTGCTG	-26403	-29018	5'UTR
muscle	2	GATCCNGYGTTGCYG	ENSSSCG00000007336_17_40052614	2	16	-	20.1818	7.12E-08	0.000148	GAACCGGCGTTGCTG	-574487	-575998	5'UTR
muscle	2	GATCCNGYGTTGCYG	ENSSSCG00000023483_23_124418927	4	18	+	20.1818	7.12E-08	0.000148	GATCCCGCGTGGCTG	-565263	-577351	5'UTR
muscle	2	GATCCNGYGTTGCYG	ENSSSCG00000001078_7_15107021	1	15	-	20.1697	9.51E-08	0.000164	GATCCGGCATTGCCG	536671	436692	3'UTR
muscle	2	GATCCNGYGTTGCYG	ENSSSCG00000001973_7_68148750_alt	7	21	+	20.1697	9.51E-08	0.000164	GATCTGGCGTTGCCG	702258	602793	3'UTR
muscle	2	GATCCNGYGTTGCYG	ENSSSCG00000005247_1_222541270_alt	5	19	+	20.1697	9.51E-08	0.000164	GATCCCTCGTTGCCG	66631	-65171	ORF
muscle	2	GATCCNGYGTTGCYG	ENSSSCG00000034017_6_88436679	7	21	+	20.1697	9.51E-08	0.000164	GATCTGGCGTTGCCG	-174783	-214586	5'UTR
muscle	2	GATCCNGYGTTGCYG	ENSSSCG00000007336_17_40052614_alt	2	16	-	19.9273	1.22E-07	0.000203	GAACCAGCGTTGCTG	-574487	-575998	5'UTR
muscle	2	GATCCNGYGTTGCYG	ENSSSCG00000023483_23_124418927_alt	4	18	+	19.9152	1.65E-07	0.000263	GATCCCGTGTGGCTG	-565263	-577351	5'UTR
muscle	2	GATCCNGYGTTGCYG	ENSSSCG00000007142_17_31681061	2	16	-	19.903	2.23E-07	0.000298	GATCCGGTGTTGCCA	147566	132316	3'UTR
muscle	2	GATCCNGYGTTGCYG	ENSSSCG00000009822_14_31713659	1	15	-	19.903	2.23E-07	0.000298	GATCTGGCGTTGCTG	-136312	-145673	5'UTR
muscle	2	GATCCNGYGTTGCYG	ENSSSCG00000025152_6_42771421_alt	4	18	-	19.903	2.23E-07	0.000298	GATCAGGCGTTGCTG	43860	-35755	ORF
muscle	2	GATCCNGYGTTGCYG	ENSSSCG00000027324_3_26000454_alt	3	17	-	19.903	2.23E-07	0.000298	GATCCCGCATTGCTG	156945	137592	3'UTR
muscle	2	GATCCNGYGTTGCYG	ENSSSCG00000034318_13_69510923_alt	6	20	+	19.903	2.23E-07	0.000298	GATCCCGCATTGCTG	69807	48351	3'UTR
muscle	2	GATCCNGYGTTGCYG	ENSSSCG00000007142_17_31681061_alt	2	16	-	19.6485	3.11E-07	0.000379	GATCCAGTGTTGCCA	147566	132316	3'UTR
muscle	2	GATCCNGYGTTGCYG	ENSSSCG00000011680_13_85625111	5	19	-	19.6485	3.11E-07	0.000379	AATCCTGCGTTGCTG	2317104	2192937	3'UTR
muscle	2	GATCCNGYGTTGCYG	ENSSSCG00000034318_13_69510923	6	20	+	19.6485	3.11E-07	0.000379	GATCCTGCATTGCTG	69807	48351	3'UTR
muscle	2	GATCCNGYGTTGCYG	ENSSSCG00000004351_1_66248332_alt	7	21	+	19.6364	3.46E-07	0.000388	GATCCGGTGTTGCTT	206409	139271	3'UTR
muscle	2	GATCCNGYGTTGCYG	ENSSSCG00000025152_6_42771421	4	18	-	19.6364	3.46E-07	0.000388	GATCAGGTGTTGCTG	43860	-35755	ORF
muscle	2	GATCCNGYGTTGCYG	ENSSSCG00000025224_3_86949335	3	17	-	19.6364	3.46E-07	0.000388	GATCCCGTGTTGGTG	160033	-3319	ORF
muscle	2	GATCCNGYGTTGCYG	ENSSSCG00000038987_5_99364243	4	18	-	14.6788	2.63E-06	0.00286	GATCAGGCGCTGCTG	5905	333	3'UTR
muscle	2	GATCCNGYGTTGCYG	ENSSSCG00000001078_7_15107021_alt	1	15	-	14.6667	2.91E-06	0.00302	GATCTGGCATTGCCG	536671	436692	3'UTR
muscle	2	GATCCNGYGTTGCYG	ENSSSCG00000037977_3_69421701_alt	5	19	-	14.6667	2.91E-06	0.00302	GATCTGGCGTTGCCA	-4304	-156657	5'UTR
muscle	2	GATCCNGYGTTGCYG	ENSSSCG00000005391_1_243071103_alt	3	17	+	14.4121	4.45E-06	0.0045	GAACTGGTGTTGCTG	901943	877127	3'UTR
muscle	2	GATCCNGYGTTGCYG	ENSSSCG00000027324_3_26000454	3	17	-	14.4	5.15E-06	0.00508	GATCCCTCATTGCTG	156945	137592	3'UTR
muscle	2	GATCCNGYGTTGCYG	ENSSSCG00000004351_1_66248332	7	21	+	14.1333	6.89E-06	0.0062	GATCTGGTGTTGCTT	206409	139271	3'UTR
muscle	2	GATCCNGYGTTGCYG	ENSSSCG00000011680_13_85625111_alt	5	19	-	14.1455	6.46E-06	0.0062	AATCCTGCATTGCTG	2317104	2192937	3'UTR
muscle	2	GATCCNGYGTTGCYG	ENSSSCG00000025224_3_86949335_alt	3	17	-	14.1333	6.89E-06	0.0062	GATCCCTTGTTGGTG	160033	-3319	ORF
muscle	2	GATCCNGYGTTGCYG	ENSSSCG00000028258_13_14786409_alt	6	20	+	14.1333	6.89E-06	0.0062	GATCCGGTGTTACTA	-990	-29130	5'UTR
muscle	2	GATCCNGYGTTGCYG	ENSSSCG00000028258_13_14786409	6	20	+	13.8788	7.40E-06	0.00653	GATCCAGTGTTACTA	-990	-29130	5'UTR
muscle	2	GATCCNGYGTTGCYG	ENSSSCG00000038987_5_99364243_alt	4	18	-	10.1455	1.24E-05	0.0107	GATCAGGAGCTGCTG	5905	333	3'UTR
muscle	2	GATCCNGYGTTGCYG	ENSSSCG00000011415_13_32468389	2	16	+	9.87879	1.70E-05	0.0143	GATTCAGCATTGCAG	-628940	-656039	5'UTR
muscle	2	GATCCNGYGTTGCYG	ENSSSCG00000008701_8_2138112	4	18	+	9.44242	2.86E-05	0.0237	TGTCTGGCGTTGCCG	7535	-12707	ORF
muscle	2	GATCCNGYGTTGCYG	ENSSSCG00000008701_8_2138112_alt	4	18	+	9.17576	4.43E-05	0.036	TGTCTGGTGTTGCCG	7535	-12707	ORF
muscle	2	GATCCNGYGTTGCYG	ENSSSCG00000037977_3_69421701	5	19	-	9.16364	4.62E-05	0.0369	GATCTGGCATTGCCA	-4304	-156657	5'UTR
muscle	2	GATCCNGYGTTGCYG	ENSSSCG00000005477_1_253808990_alt	1	15	-	8.93333	4.80E-05	0.0376	GGCCCTGTGTTCCTG	59113	3781	3'UTR
muscle	2	GATCCNGYGTTGCYG	ENSSSCG00000005391_1_243071103	3	17	+	8.90909	6.40E-05	0.0491	GAACTGGTATTGCTG	901943	877127	3'UTR
muscle	2	GATCCNGYGTTGCYG	ENSSSCG00000029538_9_39359348	7	21	+	8.89697	6.88E-05	0.0509	GATCGGGTGTTGTCA	158397	134164	3'UTR
muscle	2	GATCCNGYGTTGCYG	ENSSSCG00000029538_9_39359348_alt	7	21	+	8.89697	6.88E-05	0.0509	GATCTGGTGTTGTCA	158397	134164	3'UTR
muscle	2	GATCCNGYGTTGCYG	ENSSSCG00000006867_4_117019945_alt	4	18	+	8.65455	7.42E-05	0.054	GATACTGTTGTGCTG	-919951	-940974	5'UTR
muscle	2	GATCCNGYGTTGCYG	ENSSSCG00000005912_4_629468_alt	7	21	+	4.94545	9.87E-05	0.0693	GCCCCAGTGTCGCAG	-11227	-14865	5'UTR
muscle	2	GATCCNGYGTTGCYG	ENSSSCG00000030947_4_7153428_alt	3	17	+	5.18788	9.83E-05	0.0693	GTTCCCGGGTGGCCT	136675	-20890	ORF
muscle	2	GATCCNGYGTTGCYG	ENSSSCG00000028712_12_60027865_alt	5	19	-	4.93333	0.000104	0.0719	GATTCTGAGGAGCCG	-589783	-603413	5'UTR
muscle	2	GATCCNGYGTTGCYG	ENSSSCG00000016873_16_27460417_alt	2	16	-	4.92121	0.00011	0.0744	GAGCCGCAGCTGCTG	-397740	-469835	5'UTR
muscle	2	GATCCNGYGTTGCYG	ENSSSCG00000038423_23_83032555	4	18	+	4.90909	0.000123	0.0822	GATCCCGCGGTAGAG	-271	-8043	5'UTR
muscle	2	GATCCNGYGTTGCYG	ENSSSCG00000016873_16_27460417	2	16	-	4.66667	0.00013	0.0853	GAGCCACAGCTGCTG	-397740	-469835	5'UTR
muscle	2	GATCCNGYGTTGCYG	ENSSSCG00000011415_13_32468389_alt	2	16	+	4.65455	0.000146	0.0931	GATTCAGCACTGCAG	-628940	-656039	5'UTR
muscle	2	GATCCNGYGTTGCYG	ENSSSCG00000013113_2_10693389	7	21	-	4.65455	0.000146	0.0931	GATGCTGAGCTGCCC	131505	120917	3'UTR
muscle	2	GATCCNGYGTTGCYG	ENSSSCG00000006867_4_117019945	4	18	+	4.38788	0.000193	0.119	GATACTGATGTGCTG	-919951	-940974	5'UTR
muscle	2	GATCCNGYGTTGCYG	ENSSSCG00000005477_1_253808990	1	15	-	3.4303	0.000482	0.241	GGCCTTGTGTTCCTG	59113	3781	3'UTR
muscle	2	GATCCNGYGTTGCYG	ENSSSCG00000038423_23_83032555_alt	4	18	+	0.375758	0.000723	0.344	GATCCCGGGGTAGAG	-271	-8043	5'UTR
muscle	2	GATCCNGYGTTGCYG	ENSSSCG00000005912_4_629468	7	21	+	-0.557576	0.000855	0.381	GCCCGAGTGTCGCAG	-11227	-14865	5'UTR
muscle	2	GATCCNGYGTTGCYG	ENSSSCG00000013113_2_10693389_alt	7	21	-	-0.569697	0.00092	0.381	GATGCTGAGCCGCCC	131505	120917	3'UTR
muscle	2	GATCCNGYGTTGCYG	ENSSSCG00000028712_12_60027865	5	19	-	-0.569697	0.00092	0.381	GATTCTGAAGAGCCG	-589783	-603413	5'UTR
muscle	2	GATCCNGYGTTGCYG	ENSSSCG00000030947_4_7153428	3	17	+	-0.315152	0.000844	0.381	GTTCCCGGCTGGCCT	136675	-20890	ORF
muscle	2	GATCCNGYGTTGCYG	ENSSSCG00000011680_13_85625111_alt	1	15	+	-5.79394	0.00479	0.598	GCCACAGCAATGCAG	2317104	2192937	3'UTR
muscle	2	GATCCNGYGTTGCYG	ENSSSCG00000028712_12_60027865	1	15	+	-5.81818	0.00527	0.598	GACACGGCTCTTCAG	-589783	-603413	5'UTR
muscle	2	GATCCNGYGTTGCYG	ENSSSCG00000025152_6_42771421_alt	1	15	-	-6.08485	0.0063	0.619	CAGGCGTTGCTGCGG	43860	-35755	ORF
